# Supplementary material for: Transcriptome Analyses in Different Cucumber Cultivars Provide Novel Insights into Drought Stress Responses
Source: Int J Mol Sci. 2018 Jul 16;19(7):2067. doi: 10.3390/ijms19072067 (PMC6073345; doi:10.3390/ijms19072067)
Supplement: Supplementary file 1 [file ijms-19-02067-s001.zip]

Archive with 10 entries (9 files):
- Supplemental materials/
- Supplemental materials/Figure S1.docx
- Supplemental materials/Table S1 Normal_Method.GeneDiffExpFilter.xls
- Supplemental materials/Table S2 Drought sress. Method.GeneDiffExpFilter-.xls
- Supplemental materials/Table S3 Normal DEseq2_Method.GO2Gene.xls
- Supplemental materials/Table S4 Drought stress.DEseq2_Method.GO2Gene.xls
- Supplemental materials/Table S5 Normal.DEseq2_Method.path.xls
- Supplemental materials/Table S6 Drought stress.DEseq2_Method.path.xls
- Supplemental materials/Table S7 Gene selection.xlsx
- Supplemental materials/Table S8 Primers.xlsx
