# Supplementary material for: Transcriptome Analyses in Different Cucumber Cultivars Provide Novel Insights into Drought Stress Responses
Source: Int J Mol Sci. 2018 Jul 16;19(7):2067. doi: 10.3390/ijms19072067 (PMC6073345; doi:10.3390/ijms19072067)
Supplement: Supplementary file 1 [file ijms-19-02067-s001.zip › Supplemental materials/Table S1 Normal_Method.GeneDiffExpFilter.xls]

GeneID	Length	L-9_C-Expression	A-16_C-Expression	log2FoldChange(B80_C/JSH_C)	Padj	Up/Down-Regulation	Pvalue	Cellular Component	Molecular Function	Biological Process	Kegg Orthology	Nr Description
Csa5G171670	3591	24.42039895	66.3415431	1.4418258	4.89E-06	Up	2.74E-07	GO:0005622//intracellular	GO:0004674//protein serine/threonine kinase activity;GO:0000166//nucleotide binding	GO:0018105//peptidyl-serine phosphorylation;GO:0035556//intracellular signal transduction	K08789//microtubule-associated serine/threonine kinase [EC:2.7.11.1]	gi|700195208|gb|KGN50385.1|//hypothetical protein Csa_5G171670 [Cucumis sativus]
Csa5G158540	655	40.93545976	89.98784902	1.13637911	4.51E-05	Up	3.14E-06	NA	NA	NA	NA	gi|449459682|ref|XP_004147575.1|//PREDICTED: uncharacterized protein LOC101211926 isoform X2 [Cucumis sativus];gi|778699901|ref|XP_011654785.1|//PREDICTED: uncharacterized protein LOC101211926 isoform X1 [Cucumis sativus]
Csa1G042640	2247	1332.134217	2743.629704	1.042346333	5.47E-26	Up	3.66E-28	GO:0005634//nucleus	GO:0004652//polynucleotide adenylyltransferase activity;GO:0003723//RNA binding	GO:0045824//negative regulation of innate immune response;GO:0048451//petal formation;GO:0006378//mRNA polyadenylation;GO:0048366//leaf development;GO:0008285//negative regulation of cell proliferation	K14376//poly(A) polymerase [EC:2.7.7.19]	gi|449439435|ref|XP_004137491.1|//PREDICTED: nuclear poly(A) polymerase 1 isoform X1 [Cucumis sativus]
Csa3G046230	342	960.6724626	419.2035764	-1.196393609	2.27E-17	Down	3.06E-19	NA	GO:0008171//O-methyltransferase activity;GO:0046983//protein dimerization activity	GO:0032259//methylation	K13066//caffeic acid 3-O-methyltransferase [EC:2.1.1.68];K05279//flavonol 3-O-methyltransferase [EC:2.1.1.76];K12643//anthranilate N-methyltransferase [EC:2.1.1.111]	gi|778675776|ref|XP_004150935.2|//PREDICTED: caffeic acid 3-O-methyltransferase-like [Cucumis sativus]
Csa1G231530	903	298.1376481	649.745558	1.123896299	2.84E-17	Up	3.88E-19	NA	NA	NA	K14484//auxin-responsive protein IAA	gi|700210036|gb|KGN65132.1|//hypothetical protein Csa_1G231530 [Cucumis sativus]
Csa5G223090	207	22.22153288	7.382293259	-1.589817386	0.002780196	Down	0.000323304	NA	NA	NA	NA	gi|700195574|gb|KGN50751.1|//hypothetical protein Csa_5G223090 [Cucumis sativus]
Csa5G505750	1392	2.191293085	71.03958183	5.018768727	2.95E-22	Up	2.56E-24	NA	NA	NA	K19199//histone-lysine N-methyltransferase SETD3 [EC:2.1.1.43]	gi|700196088|gb|KGN51265.1|//hypothetical protein Csa_5G505750 [Cucumis sativus]
Csa5G218180	1257	11.79897773	25.66279589	1.121016487	0.027765798	Up	0.004776941	GO:0005664//nuclear origin of replication recognition complex	GO:0003688//DNA replication origin binding;GO:0005524//ATP binding	GO:0009744//response to sucrose;GO:0006270//DNA replication initiation	K02606//origin recognition complex subunit 4	gi|778701413|ref|XP_011655020.1|//PREDICTED: origin of replication complex subunit 4 isoform X1 [Cucumis sativus]
Csa3G120410	237	307.8932526	95.41514082	-1.69014013	4.16E-19	Down	4.92E-21	NA	NA	NA	NA	gi|449432096|ref|XP_004133836.1|//PREDICTED: arabinogalactan peptide 20 [Cucumis sativus]
Csa5G623670	957	283.033363	110.5188919	-1.35667912	1.60E-13	Down	3.22E-15	GO:0009506//plasmodesma	GO:0005544//calcium-dependent phospholipid binding;GO:0005509//calcium ion binding	GO:0006970//response to osmotic stress;GO:0009737//response to abscisic acid	K17099//annexin A13	gi|449449308|ref|XP_004142407.1|//PREDICTED: annexin D4 [Cucumis sativus]
Csa3G824750	1113	224.137771	499.0142616	1.15469526	1.67E-21	Up	1.56E-23	NA	GO:0003723//RNA binding;GO:0008173//RNA methyltransferase activity	GO:0006396//RNA processing;GO:0001510//RNA methylation	K15507//21S rRNA (GM2251-2'-O)-methyltransferase [EC:2.1.1.-];K03437//RNA methyltransferase, TrmH family	gi|778685436|ref|XP_004136796.2|//PREDICTED: uncharacterized protein LOC101218911 isoform X1 [Cucumis sativus]
Csa7G389450	1218	96.10584814	34.49247671	-1.478342499	1.89E-06	Down	9.65E-08	NA	GO:0016787//hydrolase activity	GO:0016042//lipid catabolic process	NA	gi|700189580|gb|KGN44813.1|//hypothetical protein Csa_7G389450 [Cucumis sativus]
Csa4G188390	859	46.25375857	19.28991596	-1.261723745	0.000685816	Down	6.55E-05	GO:0016021//integral component of membrane;GO:0030896//checkpoint clamp complex	GO:0003684//damaged DNA binding	GO:0006281//DNA repair;GO:0000077//DNA damage checkpoint;GO:0016192//vesicle-mediated transport	K02830//cell cycle checkpoint protein [EC:3.1.11.2]	gi|449462759|ref|XP_004149108.1|//PREDICTED: uncharacterized protein LOC101219270 [Cucumis sativus]
Csa6G504510	1071	9.228868757	3.213809573	-1.52186937	0.028561688	Down	0.004943101	GO:0005634//nucleus	GO:0001228//transcriptional activator activity, RNA polymerase II transcription regulatory region sequence-specific binding;GO:0001046//core promoter sequence-specific DNA binding	GO:0006366//transcription from RNA polymerase II promoter	K05765//cofilin	gi|449464566|ref|XP_004150000.1|//PREDICTED: transcription factor bHLH110-like isoform X1 [Cucumis sativus]
Csa6G192080	312	92.68876376	32.05553337	-1.531821044	2.67E-08	Down	1.02E-09	NA	NA	NA	K11254//histone H4	gi|195653013|gb|ACG45974.1|//histone H4 [Zea mays]
Csa6G303740	420	35.05364833	107.2229562	1.612977306	1.11E-09	Up	3.50E-11	NA	GO:0046872//metal ion binding	NA	NA	gi|449461007|ref|XP_004148235.1|//PREDICTED: zinc finger protein ZAT11 [Cucumis sativus]
Csa2G382470	201	62.20101519	142.5640585	1.196600281	6.98E-08	Up	2.83E-09	NA	NA	NA	NA	gi|700207854|gb|KGN62973.1|//hypothetical protein Csa_2G382470 [Cucumis sativus]
Csa1G414240	1023	41.79718682	2.33036363	-4.164778849	4.89E-15	Down	8.55E-17	NA	NA	NA	K13201//nucleolysin TIA-1/TIAR	gi|778660636|ref|XP_004151455.2|//PREDICTED: uncharacterized protein LOC101205468 [Cucumis sativus]
Csa4G642400	369	32.25547351	13.22257591	-1.286540738	0.003670103	Down	0.000444319	GO:0016021//integral component of membrane	NA	NA	NA	gi|778696384|ref|XP_011654147.1|//PREDICTED: uncharacterized protein LOC105435309 [Cucumis sativus]
Csa2G277600	1088	115.19814	53.77626432	-1.099075979	9.49E-06	Down	5.63E-07	NA	GO:0016787//hydrolase activity	NA	K19891//glucan endo-1,3-beta-glucosidase 1/2/3 [EC:3.2.1.39]	gi|778669876|ref|XP_004149701.2|//PREDICTED: glucan endo-1,3-beta-glucosidase 12 [Cucumis sativus]
Csa3G002310	3162	214.6374062	572.8404281	1.416231789	1.90E-26	Up	1.20E-28	GO:0005886//plasma membrane;GO:0005737//cytoplasm	GO:0019905//syntaxin binding;GO:0017137//Rab GTPase binding;GO:0005096//GTPase activator activity	GO:0017157//regulation of exocytosis	K08518//syntaxin-binding protein 5	gi|778674606|ref|XP_011650254.1|//PREDICTED: uncharacterized protein LOC101213055 isoform X1 [Cucumis sativus]
Csa6G514860	1176	291.0515046	70.8952581	-2.037513436	7.47E-28	Down	4.33E-30	GO:0016021//integral component of membrane	GO:0005215//transporter activity	GO:0034219//carbohydrate transmembrane transport	K15283//solute carrier family 35, member E1	gi|449433938|ref|XP_004134753.1|//PREDICTED: glucose-6-phosphate/phosphate translocator 2, chloroplastic [Cucumis sativus]
Csa6G423360	1533	109.667086	28.5614393	-1.940990012	7.17E-10	Down	2.20E-11	NA	NA	NA	K03006//DNA-directed RNA polymerase II subunit RPB1 [EC:2.7.7.6]	gi|778716580|ref|XP_011657562.1|//PREDICTED: protodermal factor 1 [Cucumis sativus]
Csa3G168930	1956	173.6688002	568.6621098	1.711233085	1.72E-34	Up	6.20E-37	NA	GO:0033926//glycopeptide alpha-N-acetylgalactosaminidase activity	NA	K11593//eukaryotic translation initiation factor 2C	gi|778679111|ref|XP_011651089.1|//PREDICTED: alkaline/neutral invertase A, mitochondrial [Cucumis sativus]
Csa6G425080	1083	105.8292605	297.4221878	1.490773707	7.66E-19	Up	9.29E-21	NA	NA	NA	K14499//BRI1 kinase inhibitor 1	gi|449444783|ref|XP_004140153.1|//PREDICTED: probable membrane-associated kinase regulator 1 [Cucumis sativus]
Csa3G722880	2760	63.05789582	23.49977327	-1.424030192	1.35E-05	Down	8.29E-07	GO:0000347//THO complex;GO:0042555//MCM complex;GO:0005829//cytosol	GO:0003677//DNA binding;GO:0005524//ATP binding;GO:0003678//DNA helicase activity	GO:0010082//regulation of root meristem growth;GO:0042127//regulation of cell proliferation;GO:0006270//DNA replication initiation;GO:0032508//DNA duplex unwinding;GO:0009793//embryo development ending in seed dormancy	K02540//DNA replication licensing factor MCM2 [EC:3.6.4.12]	gi|700203536|gb|KGN58669.1|//hypothetical protein Csa_3G722880 [Cucumis sativus]
Csa2G055560	1674	563.2423977	170.6954463	-1.722331364	8.31E-25	Down	5.95E-27	NA	GO:0016614//oxidoreductase activity, acting on CH-OH group of donors;GO:0050660//flavin adenine dinucleotide binding	GO:0055114//oxidation-reduction process	K08248//(R)-mandelonitrile lyase [EC:4.1.2.10]	gi|449462699|ref|XP_004149078.1|//PREDICTED: (R)-mandelonitrile lyase 1-like [Cucumis sativus]
Csa1G043190	669	90.38285083	203.5187603	1.17104082	1.92E-09	Up	6.29E-11	NA	NA	NA	K04733//interleukin-1 receptor-associated kinase 4 [EC:2.7.11.1];K03868//RING-box protein 1	gi|449439517|ref|XP_004137532.1|//PREDICTED: putative GEM-like protein 8 isoform X1 [Cucumis sativus];gi|778657529|ref|XP_011651054.1|//PREDICTED: GEM-like protein 4 isoform X2 [Cucumis sativus]
Csa2G382620	1521	195.91228	65.92912001	-1.5712201	3.50E-13	Down	7.25E-15	GO:0005634//nucleus;GO:0005737//cytoplasm	GO:0016874//ligase activity	NA	K03695//ATP-dependent Clp protease ATP-binding subunit ClpB;K08332	gi|778672650|ref|XP_011649846.1|//PREDICTED: U-box domain-containing protein 12-like [Cucumis sativus]
Csa1G652810	6867	209.6614972	469.3606994	1.162635102	1.12E-15	Up	1.81E-17	NA	NA	NA	K19525//vacuolar protein sorting-associated protein 13A/C	gi|700211553|gb|KGN66649.1|//hypothetical protein Csa_1G652810 [Cucumis sativus]
Csa5G627080	558	15.41639793	54.66379541	1.826119916	2.04E-07	Up	8.95E-09	GO:0005634//nucleus;GO:0005737//cytoplasm	GO:0032440//2-alkenal reductase [NAD(P)] activity;GO:0005509//calcium ion binding	GO:0055114//oxidation-reduction process;GO:0048767//root hair elongation	K13448//calcium-binding protein CML	gi|449449242|ref|XP_004142374.1|//PREDICTED: probable calcium-binding protein CML25 [Cucumis sativus]
Csa1G001330	1584	84.2736703	203.8875651	1.274619925	1.27E-11	Up	3.17E-13	NA	NA	NA	NA	gi|778655272|ref|XP_011650392.1|//PREDICTED: uncharacterized protein LOC101222073 [Cucumis sativus]
Csa4G053780	2217	10.52272681	25.27555595	1.264234219	0.010544879	Up	0.0015197	GO:0016021//integral component of membrane	GO:0016760//cellulose synthase (UDP-forming) activity	GO:0030244//cellulose biosynthetic process;GO:0071555//cell wall organization	K10999//cellulose synthase A [EC:2.4.1.12];K20923//mixed-linked glucan synthase [EC:2.4.1.-]	gi|778691125|ref|XP_004148987.2|//PREDICTED: cellulose synthase-like protein G2 [Cucumis sativus]
Csa5G077210	1356	91.44196771	311.6753544	1.769115725	1.35E-28	Up	7.58E-31	NA	NA	NA	NA	gi|700194525|gb|KGN49702.1|//hypothetical protein Csa_5G077210 [Cucumis sativus]
Csa5G646740	570	1545.15621	3876.014053	1.326821104	0.001549778	Up	0.000165794	NA	NA	NA	K13993//HSP20 family protein	gi|449447525|ref|XP_004141518.1|//PREDICTED: 22.0 kDa class IV heat shock protein [Cucumis sativus]
Csa7G075030	333	126.0623302	60.3970455	-1.061587353	2.98E-06	Down	1.59E-07	GO:0016021//integral component of membrane	NA	NA	NA	gi|778725257|ref|XP_011658926.1|//PREDICTED: transmembrane protein 45B [Cucumis sativus]
Csa2G049980	1500	6.420057061	26.51348752	2.046068426	4.60E-05	Up	3.21E-06	NA	GO:0016491//oxidoreductase activity	NA	K08248//(R)-mandelonitrile lyase [EC:4.1.2.10]	gi|778667404|ref|XP_011648921.1|//PREDICTED: (R)-mandelonitrile lyase 1-like [Cucumis sativus]
Csa2G351740	885	452.3932557	192.4853562	-1.232828728	3.06E-21	Down	2.95E-23	NA	GO:0005488//binding	GO:0006325//chromatin organization;GO:0031323//regulation of cellular metabolic process;GO:0006351//transcription, DNA-templated;GO:0080090//regulation of primary metabolic process;GO:0060255//regulation of macromolecule metabolic process	K01179//endoglucanase [EC:3.2.1.4];K08869//aarF domain-containing kinase;K17613//calcineurin-binding protein cabin-1	gi|449450578|ref|XP_004143039.1|//PREDICTED: transcription factor MYB1R1-like [Cucumis sativus]
Csa3G159440	1158	84.04231692	41.82645278	-1.006700284	0.000377379	Down	3.35E-05	NA	NA	NA	NA	gi|778678931|ref|XP_004134219.2|//PREDICTED: uncharacterized protein DDB_G0271670 [Cucumis sativus]
Csa7G278230	1044	141.5245285	344.6440604	1.284055035	4.37E-18	Up	5.62E-20	GO:0016021//integral component of membrane	GO:0061630//ubiquitin protein ligase activity;GO:0008270//zinc ion binding	GO:0043161//proteasome-mediated ubiquitin-dependent protein catabolic process	K13148//integrator complex subunit 11 [EC:3.1.27.-]	gi|778726317|ref|XP_011659087.1|//PREDICTED: E3 ubiquitin-protein ligase At4g11680-like isoform X1 [Cucumis sativus]
Csa3G760500	312	22.58593585	7.029490457	-1.683932671	0.00110724	Down	0.000112748	NA	NA	NA	NA	gi|449465073|ref|XP_004150253.1|//PREDICTED: putative lipid-transfer protein DIR1 [Cucumis sativus]
Csa5G495950	1209	34.94024708	15.50878487	-1.171804156	0.005919495	Down	0.000772033	GO:0005737//cytoplasm	GO:0003746//translation elongation factor activity;GO:0005525//GTP binding;GO:0004781//sulfate adenylyltransferase (ATP) activity;GO:0003924//GTPase activity	GO:0006414//translational elongation	K03231//elongation factor 1-alpha	gi|700196051|gb|KGN51228.1|//Elongation factor 1-alpha [Cucumis sativus]
Csa2G359930	486	52.15531972	129.6330586	1.313547359	7.01E-07	Up	3.32E-08	NA	GO:0005509//calcium ion binding	NA	K13448//calcium-binding protein CML	gi|449470192|ref|XP_004152802.1|//PREDICTED: calcium-binding protein-like [Cucumis sativus]
Csa3G171840	387	118.3358736	54.746087	-1.112059738	4.09E-06	Down	2.26E-07	GO:0009506//plasmodesma	GO:0004871//signal transducer activity	GO:0019722//calcium-mediated signaling	NA	gi|778679218|ref|XP_004147646.2|//PREDICTED: protein RALF-like 32 [Cucumis sativus]
Csa3G133180	1280	313.2611196	122.9768768	-1.348978648	3.23E-11	Down	8.50E-13	NA	GO:0046872//metal ion binding;GO:0030570//pectate lyase activity	GO:0045490//pectin catabolic process	K01728//pectate lyase [EC:4.2.2.2]	gi|449432456|ref|XP_004134015.1|//PREDICTED: probable pectate lyase 8 [Cucumis sativus]
Csa6G366580	1017	10.83281367	3.656146104	-1.567012382	0.020504044	Down	0.003324737	NA	NA	NA	NA	gi|449453025|ref|XP_004144259.1|//PREDICTED: uncharacterized protein LOC101221232 [Cucumis sativus]
Csa6G366250	1389	20.10476788	122.776389	2.61042356	2.65E-21	Up	2.51E-23	NA	GO:0035251//UDP-glucosyltransferase activity	GO:0009812//flavonoid metabolic process	K13691//pathogen-inducible salicylic acid glucosyltransferase [EC:2.4.1.-]	gi|700192423|gb|KGN47627.1|//hypothetical protein Csa_6G366250 [Cucumis sativus]
Csa4G001580	3267	16.33196266	7.073533422	-1.207195208	0.043320165	Down	0.008276394	NA	GO:0046872//metal ion binding	NA	K10615//E3 ubiquitin-protein ligase HERC4 [EC:2.3.2.26]	gi|449469320|ref|XP_004152369.1|//PREDICTED: uncharacterized protein LOC101216037 [Cucumis sativus]
Csa7G394580	309	15.40887413	50.32461639	1.707502817	3.18E-06	Up	1.71E-07	GO:0005623//cell	GO:0015035//protein disulfide oxidoreductase activity;GO:0009055//electron carrier activity	GO:0055114//oxidation-reduction process;GO:0045454//cell redox homeostasis	K03676//glutaredoxin 3	gi|449436547|ref|XP_004136054.1|//PREDICTED: glutaredoxin-C11 [Cucumis sativus]
Csa3G183960	789	74.9961256	163.9239129	1.128138356	3.44E-08	Up	1.34E-09	GO:0005634//nucleus	GO:0003677//DNA binding	GO:0006355//regulation of transcription, DNA-templated	K12134//circadian clock associated 1;K12133//MYB-related transcription factor LHY	gi|778679712|ref|XP_011651186.1|//PREDICTED: protein REVEILLE 6 isoform X3 [Cucumis sativus];gi|778679707|ref|XP_011651185.1|//PREDICTED: protein REVEILLE 6 isoform X1 [Cucumis sativus]
Csa6G079220	1389	38.15491637	13.47189266	-1.501916416	0.000438808	Down	3.97E-05	GO:0016021//integral component of membrane	GO:0016705//oxidoreductase activity, acting on paired donors, with incorporation or reduction of molecular oxygen;GO:0020037//heme binding;GO:0005506//iron ion binding;GO:0004497//monooxygenase activity	GO:0055114//oxidation-reduction process	K04123//ent-kaurenoic acid hydroxylase [EC:1.14.13.79]	gi|700191073|gb|KGN46277.1|//hypothetical protein Csa_6G079220 [Cucumis sativus]
Csa4G638410	1560	45.33029342	20.92230882	-1.115433435	0.003825226	Down	0.000466827	GO:0005783//endoplasmic reticulum;GO:0016021//integral component of membrane;GO:0009707//chloroplast outer membrane	GO:0016709//oxidoreductase activity, acting on paired donors, with incorporation or reduction of molecular oxygen, NAD(P)H as one donor, and incorporation of one atom of oxygen;GO:0020037//heme binding;GO:0005506//iron ion binding	GO:0044550//secondary metabolite biosynthetic process;GO:0010241//ent-kaurene oxidation to kaurenoic acid;GO:0009740//gibberellic acid mediated signaling pathway;GO:0009686//gibberellin biosynthetic process	K04122//ent-kaurene oxidase [EC:1.14.13.78]	gi|525507326|ref|NP_001267703.1|//ent-kaurene oxidase, chloroplastic-like [Cucumis sativus]
Csa2G360620	729	33.46470122	12.94704472	-1.370017307	0.001674553	Down	0.000180285	NA	GO:0003677//DNA binding	NA	K09422//myb proto-oncogene protein, plant	gi|449470041|ref|XP_004152727.1|//PREDICTED: transcription factor MYB44-like [Cucumis sativus]
Csa3G732650	1341	2203.105529	1016.043428	-1.116576535	2.26E-39	Down	5.62E-42	GO:0045298//tubulin complex;GO:0005874//microtubule;GO:0005618//cell wall;GO:0009506//plasmodesma;GO:0005794//Golgi apparatus	GO:0005525//GTP binding;GO:0005200//structural constituent of cytoskeleton;GO:0003924//GTPase activity	GO:0007017//microtubule-based process	K07375//tubulin beta	gi|659083681|ref|XP_008442483.1|//PREDICTED: tubulin beta chain-like [Cucumis melo]
Csa5G494420	639	68.94118403	229.009701	1.731970732	2.23E-16	Up	3.28E-18	NA	NA	NA	NA	gi|700196046|gb|KGN51223.1|//hypothetical protein Csa_5G494420 [Cucumis sativus]
Csa5G576840	1140	14.47604887	43.81305933	1.597693074	9.66E-05	Up	7.34E-06	GO:0016021//integral component of membrane	GO:0008375//acetylglucosaminyltransferase activity	NA	NA	gi|449458811|ref|XP_004147140.1|//PREDICTED: uncharacterized protein LOC101202787 [Cucumis sativus]
Csa1G569400	396	170.8474498	690.2100805	2.014326831	1.20E-58	Up	5.27E-62	NA	NA	NA	NA	gi|449435651|ref|XP_004135608.1|//PREDICTED: uncharacterized protein LOC101205077 isoform X1 [Cucumis sativus]
Csa4G639810	2004	115.1857601	380.36192	1.723410444	6.25E-30	Up	3.29E-32	NA	NA	NA	K18588//coenzyme Q-binding protein COQ10	gi|700200035|gb|KGN55193.1|//hypothetical protein Csa_4G639810 [Cucumis sativus]
CsaUNG024830	588	5.891652	1.639788495	-1.845162475	0.0090718	Down	0.001276454	NA	NA	NA	NA	gi|40457324|gb|AAR86717.1|//zinc finger protein [Populus euphratica]
Csa4G006240	894	9.083894579	19.6508705	1.113210354	0.045791594	Up	0.008853458	NA	NA	NA	NA	gi|778689603|ref|XP_011652983.1|//PREDICTED: extensin-like [Cucumis sativus]
Csa6G522780	2322	30.14721881	11.33177993	-1.411650426	0.002409328	Down	0.000275362	GO:0000347//THO complex;GO:0042555//MCM complex	GO:0003677//DNA binding;GO:0005524//ATP binding;GO:0003678//DNA helicase activity	GO:0006270//DNA replication initiation;GO:0032508//DNA duplex unwinding	K02541//DNA replication licensing factor MCM3 [EC:3.6.4.12]	gi|778721351|ref|XP_011658287.1|//PREDICTED: DNA replication licensing factor MCM3 [Cucumis sativus]
Csa6G395130	1398	37.15330743	93.4818339	1.33119539	1.01E-05	Up	6.05E-07	NA	GO:0016624//oxidoreductase activity, acting on the aldehyde or oxo group of donors, disulfide as acceptor	GO:0055114//oxidation-reduction process	K00166//2-oxoisovalerate dehydrogenase E1 component alpha subunit [EC:1.2.4.4]	gi|778715701|ref|XP_011657437.1|//PREDICTED: 2-oxoisovalerate dehydrogenase subunit alpha 1, mitochondrial [Cucumis sativus]
Csa5G240140	2841	75.45064586	35.65956753	-1.081244044	0.00100078	Down	0.000100478	NA	GO:0004553//hydrolase activity, hydrolyzing O-glycosyl compounds	GO:0005975//carbohydrate metabolic process	K01181//endo-1,4-beta-xylanase [EC:3.2.1.8]	gi|778701630|ref|XP_004146424.2|//PREDICTED: uncharacterized protein LOC101206229 [Cucumis sativus]
Csa4G290740	1098	1204.0233	591.9332227	-1.024356975	0.003903958	Down	0.000478148	NA	GO:0032440//2-alkenal reductase [NAD(P)] activity;GO:0016301//kinase activity	GO:0016310//phosphorylation;GO:0055114//oxidation-reduction process	K13420//LRR receptor-like serine/threonine-protein kinase FLS2 [EC:2.7.11.1]	gi|449448756|ref|XP_004142131.1|//PREDICTED: DNA-damage-repair/toleration protein DRT100 [Cucumis sativus]
Csa5G014290	2985	44.45585752	14.40866152	-1.625437198	0.000124491	Down	9.68E-06	GO:0016021//integral component of membrane	GO:0004674//protein serine/threonine kinase activity;GO:0005524//ATP binding	GO:0006468//protein phosphorylation	K20718//LRR receptor-like serine/threonine-protein kinase ERECTA [EC:2.7.11.1]	gi|778698030|ref|XP_004149628.2|//PREDICTED: LRR receptor-like serine/threonine-protein kinase ERL1 [Cucumis sativus]
Csa2G337760	2499	256.675994	123.1777325	-1.059206897	1.16E-07	Down	4.95E-09	GO:0009505//plant-type cell wall;GO:0005773//vacuole	GO:0030246//carbohydrate binding;GO:0004565//beta-galactosidase activity	GO:0005975//carbohydrate metabolic process	K12309//beta-galactosidase [EC:3.2.1.23]	gi|700207112|gb|KGN62231.1|//hypothetical protein Csa_2G337760 [Cucumis sativus]
Csa4G045060	456	41.89855004	94.49147219	1.173283815	6.61E-06	Up	3.82E-07	NA	GO:0043565//sequence-specific DNA binding;GO:0003700//transcription factor activity, sequence-specific DNA binding	GO:0006355//regulation of transcription, DNA-templated	K09060//plant G-box-binding factor	gi|778690698|ref|XP_011653153.1|//PREDICTED: ocs element-binding factor 1 [Cucumis sativus]
Csa6G522760	1059	410.5743151	125.2619894	-1.71269468	8.48E-33	Down	3.51E-35	NA	GO:0003824//catalytic activity	NA	NA	gi|778721345|ref|XP_004134587.2|//PREDICTED: uncharacterized protein ycf23-like [Cucumis sativus]
Csa5G640530	333	5.415082081	44.4492031	3.037102443	1.98E-11	Up	5.08E-13	NA	NA	NA	NA	gi|700197342|gb|KGN52519.1|//hypothetical protein Csa_5G640530 [Cucumis sativus]
Csa3G000040	261	1.911216212	6.515817246	1.769455144	0.01261304	Up	0.001877549	NA	NA	NA	NA	gi|700200447|gb|KGN55580.1|//hypothetical protein Csa_3G000040 [Cucumis sativus]
Csa3G337350	468	45.19921056	18.36031367	-1.299706869	0.000806516	Down	7.87E-05	NA	NA	GO:0006952//defense response;GO:0009607//response to biotic stimulus	NA	gi|449464140|ref|XP_004149787.1|//PREDICTED: kirola-like [Cucumis sativus]
Csa4G000010	927	32.27536179	15.85086613	-1.025871592	0.030847565	Down	0.005416891	GO:0048046//apoplast;GO:0005618//cell wall;GO:0016021//integral component of membrane	GO:0004553//hydrolase activity, hydrolyzing O-glycosyl compounds;GO:0016762//xyloglucan:xyloglucosyl transferase activity	GO:0010411//xyloglucan metabolic process;GO:0042546//cell wall biogenesis;GO:0071555//cell wall organization	K08235//xyloglucan:xyloglucosyl transferase [EC:2.4.1.207]	gi|449465113|ref|XP_004150273.1|//PREDICTED: probable xyloglucan endotransglucosylase/hydrolase protein 10 [Cucumis sativus]
Csa6G448740	1848	54.32562703	25.39502247	-1.097087171	0.008521158	Down	0.001184025	GO:0005737//cytoplasm	GO:0004794//L-threonine ammonia-lyase activity;GO:0030170//pyridoxal phosphate binding	GO:0008652//cellular amino acid biosynthetic process;GO:0009097//isoleucine biosynthetic process	K01754//threonine dehydratase [EC:4.3.1.19]	gi|449451080|ref|XP_004143290.1|//PREDICTED: threonine dehydratase biosynthetic, chloroplastic-like [Cucumis sativus]
Csa6G490960	966	28.89936716	11.95562643	-1.273348177	0.008343097	Down	0.00115561	GO:0016021//integral component of membrane	NA	NA	NA	gi|778718412|ref|XP_011657866.1|//PREDICTED: uncharacterized protein LOC105435905 [Cucumis sativus]
Csa3G166350	873	118.6912395	47.83937351	-1.310943054	6.68E-08	Down	2.69E-09	NA	NA	NA	NA	NA
Csa4G646180	1338	19.35841289	6.938739844	-1.480215096	0.00764024	Down	0.001043747	NA	NA	NA	K14411//RNA-binding protein Musashi	gi|449447132|ref|XP_004141323.1|//PREDICTED: protein IQ-DOMAIN 1 [Cucumis sativus]
Csa2G418930	2808	121.6089297	34.04722409	-1.836640085	1.04E-12	Down	2.28E-14	GO:0016021//integral component of membrane	GO:0004970//ionotropic glutamate receptor activity	GO:0035235//ionotropic glutamate receptor signaling pathway;GO:0006811//ion transport	K05387//glutamate receptor, ionotropic, plant	gi|449468446|ref|XP_004151932.1|//PREDICTED: glutamate receptor 3.4-like isoform X1 [Cucumis sativus]
Csa7G407600	2319	24.35868239	9.242890669	-1.398020074	0.005251246	Down	0.000672095	GO:0009505//plant-type cell wall	GO:0008422//beta-glucosidase activity;GO:0046556//alpha-L-arabinofuranosidase activity;GO:0009044//xylan 1,4-beta-xylosidase activity;GO:0102483//scopolin beta-glucosidase activity	GO:0045493//xylan catabolic process;GO:0031222//arabinan catabolic process	K15920//beta-D-xylosidase 4 [EC:3.2.1.37]	gi|449436749|ref|XP_004136155.1|//PREDICTED: probable beta-D-xylosidase 2 [Cucumis sativus]
Csa7G031580	465	326.3000638	724.2952473	1.150378639	1.07E-25	Up	7.24E-28	NA	GO:0008270//zinc ion binding;GO:0003824//catalytic activity	NA	K16285//RING/U-box domain-containing protein [EC:2.3.2.27]	gi|778723425|ref|XP_004144555.2|//PREDICTED: probable E3 ubiquitin-protein ligase XERICO isoform X2 [Cucumis sativus]
Csa2G033340	294	21.07989016	52.79193093	1.324450086	0.000248495	Up	2.08E-05	NA	NA	NA	NA	gi|700205860|gb|KGN60979.1|//hypothetical protein Csa_2G033340 [Cucumis sativus]
Csa4G639100	1101	77.46061271	37.75758381	-1.036696467	0.000415079	Down	3.72E-05	NA	GO:0000166//nucleotide binding;GO:0003676//nucleic acid binding	NA	K03231//elongation factor 1-alpha	gi|700200013|gb|KGN55171.1|//hypothetical protein Csa_4G639100 [Cucumis sativus]
Csa3G556200	2922	4866.398992	10804.44691	1.150698706	1.69E-46	Up	2.39E-49	GO:0009570//chloroplast stroma	GO:0005524//ATP binding	GO:0016485//protein processing;GO:0009408//response to heat;GO:0009658//chloroplast organization	K03695//ATP-dependent Clp protease ATP-binding subunit ClpB	gi|449460533|ref|XP_004148000.1|//PREDICTED: chaperone protein ClpB3, chloroplastic [Cucumis sativus]
Csa4G246400	1161	122.4303971	47.71217638	-1.359532395	1.06E-07	Down	4.50E-09	GO:0016020//membrane	GO:0016614//oxidoreductase activity, acting on CH-OH group of donors;GO:0050660//flavin adenine dinucleotide binding	GO:0055114//oxidation-reduction process	K17756//long-chain-alcohol oxidase [EC:1.1.3.20]	gi|778730921|ref|XP_011659885.1|//PREDICTED: long-chain-alcohol oxidase FAO4A-like [Cucumis sativus]
Csa1G042760	753	198.5026682	35.8398447	-2.469522108	9.68E-27	Down	6.04E-29	NA	NA	NA	K04733//interleukin-1 receptor-associated kinase 4 [EC:2.7.11.1]	gi|449439451|ref|XP_004137499.1|//PREDICTED: thaumatin-like protein [Cucumis sativus]
Csa1G532300	1179	308.4244333	1059.595009	1.780523988	3.31E-34	Up	1.24E-36	NA	GO:0046872//metal ion binding;GO:0004722//protein serine/threonine phosphatase activity	GO:0006470//protein dephosphorylation	K17506//protein phosphatase 1L [EC:3.1.3.16]	gi|778661742|ref|XP_004145250.2|//PREDICTED: probable protein phosphatase 2C 25 [Cucumis sativus]
Csa2G381800	1734	26.7598629	78.73113722	1.556863593	1.00E-07	Up	4.23E-09	NA	NA	NA	NA	gi|778672551|ref|XP_011649829.1|//PREDICTED: uncharacterized protein LOC101207652 [Cucumis sativus]
Csa2G367230	534	86.91877013	29.72207755	-1.548132798	6.04E-08	Down	2.42E-09	GO:0016020//membrane	NA	NA	K17338//receptor expression-enhancing protein 1/2/3/4	gi|778671546|ref|XP_011649651.1|//PREDICTED: putative HVA22-like protein g isoform X1 [Cucumis sativus]
Csa7G014450	843	513.8697483	131.0629545	-1.971142763	7.91E-28	Down	4.63E-30	GO:0016021//integral component of membrane	GO:0005215//transporter activity	GO:0006810//transport	K09872//aquaporin PIP	gi|566006189|ref|NP_001274376.1|//aquaporin PIP2-7-like [Cucumis sativus]
Csa6G401340	1011	67.30917935	24.21236171	-1.475059458	3.30E-06	Down	1.79E-07	NA	GO:0016787//hydrolase activity	GO:0008152//metabolic process	K14493//gibberellin receptor GID1 [EC:3.-.-.-];K20506//tuliposide A-converting enzyme [EC:4.2.99.22]	gi|449458071|ref|XP_004146771.1|//PREDICTED: probable carboxylesterase 15 [Cucumis sativus]
Csa1G050360	1707	63.07282357	405.82159	2.685755195	8.09E-42	Up	1.54E-44	GO:0009514//glyoxysome	GO:0004474//malate synthase activity	GO:0006099//tricarboxylic acid cycle;GO:0006097//glyoxylate cycle	K01638//malate synthase [EC:2.3.3.9]	gi|449469625|ref|XP_004152519.1|//PREDICTED: malate synthase, glyoxysomal [Cucumis sativus]
Csa2G406090	210	26.16320825	12.13355595	-1.108537042	0.027964271	Down	0.004824716	GO:0016021//integral component of membrane;GO:0031225//anchored component of membrane	NA	NA	NA	gi|659081412|ref|XP_008441321.1|//PREDICTED: uncharacterized protein LOC103485471 [Cucumis melo]
Csa7G341200	702	98.89459268	278.7188313	1.494846935	1.65E-19	Up	1.85E-21	NA	NA	NA	NA	gi|449443734|ref|XP_004139632.1|//PREDICTED: uncharacterized protein LOC101203142 [Cucumis sativus]
Csa2G420980	930	34.53970478	15.11449117	-1.192323341	0.013158874	Down	0.001979154	GO:0016021//integral component of membrane;GO:0044464//cell part	GO:0005515//protein binding	GO:0044763//single-organism cellular process;GO:0016192//vesicle-mediated transport	K08486//syntaxin 1B/2/3	gi|778673542|ref|XP_011650017.1|//PREDICTED: syntaxin-132-like [Cucumis sativus]
Csa3G608160	1942	22.57016523	10.74134375	-1.071242493	0.046813419	Down	0.009089807	GO:0044464//cell part	GO:0008270//zinc ion binding	GO:0018205//peptidyl-lysine modification;GO:0006281//DNA repair;GO:0031326//regulation of cellular biosynthetic process;GO:0080090//regulation of primary metabolic process;GO:0060255//regulation of macromolecule metabolic process;GO:0044767//single-organism developmental process;GO:0016570//histone modification;GO:0048522//positive regulation of cellular process;GO:0031324//negative regulation of…	K10683//BRCA1-associated RING domain protein 1	gi|778681921|ref|XP_011651611.1|//PREDICTED: protein BREAST CANCER SUSCEPTIBILITY 1 homolog isoform X1 [Cucumis sativus]
Csa2G009330	327	38.1803184	16.91675688	-1.174376119	0.004814785	Down	0.000608452	NA	NA	NA	K03768//peptidyl-prolyl cis-trans isomerase B (cyclophilin B) [EC:5.2.1.8]	gi|449443003|ref|XP_004139270.1|//PREDICTED: uncharacterized protein LOC101211332 [Cucumis sativus]
Csa4G293840	1128	320.4176407	91.55874945	-1.807183915	9.83E-24	Down	7.81E-26	GO:0016021//integral component of membrane;GO:0005886//plasma membrane	GO:0022857//transmembrane transporter activity	GO:0055085//transmembrane transport	K07874//Ras-related protein Rab-1A;K00801//farnesyl-diphosphate farnesyltransferase [EC:2.5.1.21]	gi|449448663|ref|XP_004142085.1|//PREDICTED: WAT1-related protein At2g37460-like [Cucumis sativus]
Csa1G423020	1641	27.83227103	82.00959519	1.559034083	1.20E-07	Up	5.11E-09	NA	GO:0047077//Photinus-luciferin 4-monooxygenase (ATP-hydrolyzing) activity;GO:0016874//ligase activity	GO:0055114//oxidation-reduction process	K01904//4-coumarate--CoA ligase [EC:6.2.1.12]	gi|449457149|ref|XP_004146311.1|//PREDICTED: 4-coumarate--CoA ligase 1-like [Cucumis sativus]
Csa6G452010	1059	14.18531379	4.904722917	-1.532154523	0.012310318	Down	0.001826929	NA	GO:0016788//hydrolase activity, acting on ester bonds	NA	K21026//acetylajmaline esterase [EC:3.1.1.80]	gi|449451124|ref|XP_004143312.1|//PREDICTED: GDSL esterase/lipase At5g03610-like [Cucumis sativus]
Csa4G242880	810	892.7380153	2126.097464	1.251898968	2.22E-34	Up	8.13E-37	GO:0016021//integral component of membrane	NA	NA	NA	gi|449466219|ref|XP_004150824.1|//PREDICTED: uncharacterized protein LOC101204811 [Cucumis sativus]
Csa4G097670	1392	1.466228197	4.261109552	1.539119488	0.038552608	Up	0.007161486	GO:0016021//integral component of membrane	NA	GO:0055085//transmembrane transport	NA	gi|778691829|ref|XP_011653359.1|//PREDICTED: UNC93-like protein 1 [Cucumis sativus]
Csa3G730910	1803	185.4151793	462.5686108	1.318908013	6.32E-23	Up	5.20E-25	GO:0016020//membrane	GO:0000166//nucleotide binding;GO:0004672//protein kinase activity	GO:0016310//phosphorylation	K04733//interleukin-1 receptor-associated kinase 4 [EC:2.7.11.1]	gi|700203594|gb|KGN58727.1|//hypothetical protein Csa_3G730910 [Cucumis sativus]
Csa2G035460	1449	85.33893691	31.03140754	-1.459475002	4.66E-07	Down	2.15E-08	GO:0005737//cytoplasm	GO:0004177//aminopeptidase activity;GO:0008235//metalloexopeptidase activity;GO:0030145//manganese ion binding	GO:0006508//proteolysis	K01255//leucyl aminopeptidase [EC:3.4.11.1]	gi|778674040|ref|XP_011650115.1|//PREDICTED: leucine aminopeptidase 3, chloroplastic-like [Cucumis sativus]
Csa3G159450	735	1773.946676	652.1164883	-1.443761041	9.97E-57	Down	4.86E-60	GO:0016021//integral component of membrane	GO:0051119//sugar transmembrane transporter activity	GO:0034219//carbohydrate transmembrane transport	K15382//solute carrier family 50 (sugar transporter)	gi|449432868|ref|XP_004134220.1|//PREDICTED: bidirectional sugar transporter SWEET17 [Cucumis sativus]
Csa1G188680	876	343.165994	132.0279417	-1.378063309	7.11E-15	Down	1.27E-16	GO:0048046//apoplast;GO:0005618//cell wall;GO:0016021//integral component of membrane	GO:0004553//hydrolase activity, hydrolyzing O-glycosyl compounds;GO:0016762//xyloglucan:xyloglucosyl transferase activity	GO:0010411//xyloglucan metabolic process;GO:0042546//cell wall biogenesis;GO:0071555//cell wall organization	K08235//xyloglucan:xyloglucosyl transferase [EC:2.4.1.207]	gi|778659821|ref|XP_011655098.1|//PREDICTED: probable xyloglucan endotransglucosylase/hydrolase protein 7 [Cucumis sativus]
Csa3G827220	555	16.68396006	75.27678232	2.173743198	3.40E-11	Up	8.99E-13	NA	NA	NA	NA	gi|700204446|gb|KGN59579.1|//hypothetical protein Csa_3G827220 [Cucumis sativus]
Csa7G044850	771	41.10225222	19.20699588	-1.097585561	0.006387253	Down	0.000844868	NA	NA	NA	K04733//interleukin-1 receptor-associated kinase 4 [EC:2.7.11.1]	gi|449453674|ref|XP_004144581.1|//PREDICTED: cysteine-rich repeat secretory protein 38-like [Cucumis sativus]
Csa5G484630	1101	85.03545318	217.7084144	1.356260805	6.43E-13	Up	1.37E-14	GO:0031012//extracellular matrix;GO:0016020//membrane	GO:0004222//metalloendopeptidase activity;GO:0008270//zinc ion binding	GO:0006508//proteolysis	K07761//metalloendoproteinase 5-MMP [EC:3.4.24.-]	gi|449452078|ref|XP_004143787.1|//PREDICTED: metalloendoproteinase 1-like [Cucumis sativus]
Csa1G383520	2328	55.8790137	13.39211228	-2.060923028	2.28E-08	Down	8.64E-10	GO:0016021//integral component of membrane	NA	NA	K02984//small subunit ribosomal protein S3Ae;K13420//LRR receptor-like serine/threonine-protein kinase FLS2 [EC:2.7.11.1]	gi|778660549|ref|XP_011656430.1|//PREDICTED: leucine-rich repeat extensin-like protein 4 [Cucumis sativus]
Csa2G227860	2412	139.832471	68.27551466	-1.034259224	5.03E-06	Down	2.83E-07	NA	NA	GO:0051513//regulation of monopolar cell growth	NA	gi|449455350|ref|XP_004145416.1|//PREDICTED: protein LONGIFOLIA 1 [Cucumis sativus]
Csa5G045020	1149	233.7124471	480.5682314	1.040006709	1.05E-13	Up	2.09E-15	GO:0016021//integral component of membrane	NA	NA	K01128//sphingomyelin phosphodiesterase acid-like 3 [EC:3.1.4.-]	gi|700194473|gb|KGN49650.1|//hypothetical protein Csa_5G045020 [Cucumis sativus]
Csa3G193880	276	14.11056638	4.643124275	-1.603608096	0.00951684	Down	0.001344176	NA	NA	NA	NA	gi|700202337|gb|KGN57470.1|//hypothetical protein Csa_3G193880 [Cucumis sativus]
Csa7G336450	399	1503.021643	657.9821028	-1.191745536	0.014306999	Down	0.002189453	NA	NA	NA	NA	NA
Csa7G405960	495	24.76664092	10.84592875	-1.191244613	0.02080046	Down	0.003378884	NA	NA	NA	NA	gi|700189758|gb|KGN44991.1|//hypothetical protein Csa_7G405960 [Cucumis sativus]
Csa6G147620	804	949.2815709	2239.904343	1.238529142	3.87E-45	Up	6.04E-48	NA	NA	NA	K10752//histone-binding protein RBBP4;K07213//copper chaperone	gi|449456040|ref|XP_004145758.1|//PREDICTED: uncharacterized protein LOC101219496 [Cucumis sativus]
Csa2G406110	306	24.59716273	12.0306438	-1.031778063	0.043480379	Down	0.00831724	GO:0016021//integral component of membrane	NA	NA	NA	gi|700208043|gb|KGN63162.1|//2OG-Fe(II) oxygenase [Cucumis sativus]
Csa4G296260	1503	445.9902105	1231.133733	1.464903536	1.49E-34	Up	5.31E-37	NA	NA	NA	K12812//ATP-dependent RNA helicase UAP56/SUB2 [EC:3.6.4.13];K18081//myotubularin-related protein 1/2 [EC:3.1.3.64 3.1.3.95]	gi|449448890|ref|XP_004142198.1|//PREDICTED: uncharacterized protein LOC101204955 [Cucumis sativus]
Csa2G354820	693	267.9309108	653.4285724	1.286168508	1.35E-21	Up	1.25E-23	NA	GO:0003676//nucleic acid binding	NA	NA	gi|700207337|gb|KGN62456.1|//hypothetical protein Csa_2G354820 [Cucumis sativus]
CsaUNG006760	579	22.6792686	8.582056495	-1.401978811	0.006996953	Down	0.000942225	NA	NA	NA	K11296//high mobility group protein B3	gi|449464956|ref|XP_004150195.1|//PREDICTED: high mobility group B protein 7 [Cucumis sativus]
Csa5G608590	552	4.417117428	11.67588597	1.402354935	0.035223544	Up	0.006377594	GO:0044424//intracellular part	NA	NA	NA	gi|700196894|gb|KGN52071.1|//hypothetical protein Csa_5G608590 [Cucumis sativus]
Csa6G518000	363	106.5788196	315.6786363	1.566535868	2.25E-16	Up	3.32E-18	NA	NA	NA	NA	gi|449433824|ref|XP_004134697.1|//PREDICTED: auxin-repressed 12.5 kDa protein [Cucumis sativus]
Csa1G103270	996	25.57022012	9.301394624	-1.458945629	0.003268801	Down	0.000387451	NA	NA	NA	K07213//copper chaperone;K10752//histone-binding protein RBBP4	gi|449459106|ref|XP_004147287.1|//PREDICTED: protein FAM98B-like [Cucumis sativus]
Csa3G110010	438	47.51086933	18.67993028	-1.346768534	0.000253775	Down	2.13E-05	GO:0016021//integral component of membrane	NA	NA	NA	gi|449431856|ref|XP_004133716.1|//PREDICTED: uncharacterized protein LOC101206733 [Cucumis sativus]
Csa2G094380	2043	4704.827764	2242.993339	-1.068716573	4.60E-41	Down	8.97E-44	NA	GO:0005525//GTP binding;GO:0003924//GTPase activity	NA	K14754//interferon-induced GTP-binding protein Mx1	gi|700206228|gb|KGN61347.1|//Interferon-induced GTP-binding protein mx [Cucumis sativus]
Csa4G054810	786	14.80788532	51.91133355	1.809683922	8.00E-07	Up	3.82E-08	GO:0016021//integral component of membrane	GO:0051119//sugar transmembrane transporter activity	GO:0008643//carbohydrate transport	K15382//solute carrier family 50 (sugar transporter)	gi|449462513|ref|XP_004148985.1|//PREDICTED: bidirectional sugar transporter SWEET7 [Cucumis sativus]
Csa1G009910	1518	70.49606855	34.8159677	-1.01779368	0.0016499	Down	0.00017739	NA	GO:0003676//nucleic acid binding	NA	NA	gi|778655989|ref|XP_011660176.1|//PREDICTED: protein NEN1 [Cucumis sativus]
Csa7G432220	285	56.99716688	126.7291515	1.152786311	9.78E-07	Up	4.77E-08	NA	NA	NA	NA	gi|700190008|gb|KGN45241.1|//hypothetical protein Csa_7G432220 [Cucumis sativus]
Csa4G618500	1392	2.280963869	110.8275876	5.602529642	5.40E-30	Up	2.82E-32	NA	GO:0016758//transferase activity, transferring hexosyl groups	GO:0008152//metabolic process	K12938//anthocyanidin 5,3-O-glucosyltransferase [EC:2.4.1.-];K08237//hydroquinone glucosyltransferase [EC:2.4.1.218]	gi|778695491|ref|XP_004146061.2|//PREDICTED: anthocyanidin 3-O-glucosyltransferase 2-like [Cucumis sativus]
Csa3G127250	1182	21.62229343	7.98531909	-1.437097592	0.007985579	Down	0.001095594	GO:0005654//nucleoplasm;GO:0031390//Ctf18 RFC-like complex;GO:0000785//chromatin;GO:0000775//chromosome, centromeric region	GO:0003689//DNA clamp loader activity	GO:0034088//maintenance of mitotic sister chromatid cohesion;GO:0006275//regulation of DNA replication	K11271//sister chromatid cohesion protein DCC1	gi|449432333|ref|XP_004133954.1|//PREDICTED: sister chromatid cohesion protein DCC1 [Cucumis sativus]
Csa5G189900	342	123.3803829	59.06294812	-1.062787754	4.73E-06	Down	2.65E-07	GO:0005623//cell	GO:0015035//protein disulfide oxidoreductase activity	GO:0006662//glycerol ether metabolic process;GO:0055114//oxidation-reduction process;GO:0045454//cell redox homeostasis	K03671//thioredoxin 1	gi|449464458|ref|XP_004149946.1|//PREDICTED: thioredoxin H-type [Cucumis sativus]
Csa6G454360	840	57.81968665	26.77468434	-1.110691224	0.006399576	Down	0.00084681	NA	NA	NA	K09841//xanthoxin dehydrogenase [EC:1.1.1.288]	gi|778717587|ref|XP_011657719.1|//PREDICTED: secoisolariciresinol dehydrogenase-like [Cucumis sativus]
Csa3G779010	666	120.377344	363.9204854	1.596059374	4.03E-22	Up	3.58E-24	GO:0016021//integral component of membrane	NA	NA	NA	gi|449437456|ref|XP_004136508.1|//PREDICTED: protein YLS9 [Cucumis sativus]
Csa3G782760	891	44.45319429	22.21102424	-1.001011168	0.012276082	Down	0.001820651	GO:0005623//cell	GO:0015035//protein disulfide oxidoreductase activity;GO:0009055//electron carrier activity	GO:0055114//oxidation-reduction process;GO:0045454//cell redox homeostasis	K17479//glutaredoxin domain-containing cysteine-rich protein 1	gi|449437880|ref|XP_004136718.1|//PREDICTED: uncharacterized protein At3g28850 [Cucumis sativus]
Csa3G835800	1434	15.23639777	6.149220129	-1.309046499	0.032903435	Down	0.005842879	GO:0016021//integral component of membrane	NA	NA	K11593//eukaryotic translation initiation factor 2C	gi|778685756|ref|XP_004141183.2|//PREDICTED: uncharacterized protein LOC101216407 isoform X1 [Cucumis sativus]
Csa5G602120	933	54.16272601	10.91454085	-2.311048911	5.92E-09	Down	2.09E-10	GO:0048046//apoplast;GO:0005618//cell wall;GO:0005887//integral component of plasma membrane	GO:0004553//hydrolase activity, hydrolyzing O-glycosyl compounds;GO:0016762//xyloglucan:xyloglucosyl transferase activity	GO:0009831//plant-type cell wall modification involved in multidimensional cell growth;GO:0010411//xyloglucan metabolic process;GO:0042546//cell wall biogenesis	K08235//xyloglucan:xyloglucosyl transferase [EC:2.4.1.207]	gi|449434909|ref|XP_004135238.1|//PREDICTED: probable xyloglucan endotransglucosylase/hydrolase protein 33 [Cucumis sativus]
Csa3G188340	1089	13.66465831	36.17348927	1.404483381	0.004485014	Up	0.000559807	NA	GO:0008233//peptidase activity	GO:0019538//protein metabolic process	NA	gi|700202328|gb|KGN57461.1|//hypothetical protein Csa_3G188340 [Cucumis sativus]
Csa6G493910	252	26.11349785	81.0813325	1.634574082	9.94E-09	Up	3.60E-10	NA	NA	NA	NA	gi|778718556|ref|XP_011657884.1|//PREDICTED: uncharacterized protein LOC105435909 [Cucumis sativus]
Csa7G037500	723	52.46269557	127.4166385	1.280189841	2.32E-08	Up	8.81E-10	GO:0005737//cytoplasm	GO:0005094//Rho GDP-dissociation inhibitor activity	GO:0050790//regulation of catalytic activity	K12462//Rho GDP-dissociation inhibitor	gi|449453577|ref|XP_004144533.1|//PREDICTED: rho GDP-dissociation inhibitor 1-like [Cucumis sativus]
Csa6G107320	1509	22.94341455	4.228199598	-2.439964728	1.61E-05	Down	1.00E-06	NA	NA	NA	NA	gi|449445487|ref|XP_004140504.1|//PREDICTED: uncharacterized protein LOC101208463 [Cucumis sativus]
Csa3G698550	3168	62.90358663	18.71797611	-1.748717827	3.98E-07	Down	1.82E-08	GO:0016021//integral component of membrane;GO:0005886//plasma membrane	GO:0005544//calcium-dependent phospholipid binding;GO:0016757//transferase activity, transferring glycosyl groups;GO:0005509//calcium ion binding	NA	K12486//stromal membrane-associated protein;K04733//interleukin-1 receptor-associated kinase 4 [EC:2.7.11.1];K19907//synaptotagmin-7	gi|449463777|ref|XP_004149608.1|//PREDICTED: multiple C2 and transmembrane domain-containing protein 2 [Cucumis sativus]
Csa4G304760	663	38.53241285	92.28074988	1.259957199	0.049936106	Up	0.00984947	NA	NA	NA	K00799//glutathione S-transferase [EC:2.5.1.18]	gi|778693631|ref|XP_004147931.2|//PREDICTED: probable glutathione S-transferase [Cucumis sativus]
Csa3G000030	354	10.48128187	23.60368224	1.171196771	0.024469198	Up	0.004107219	NA	NA	NA	NA	gi|700200446|gb|KGN55579.1|//hypothetical protein Csa_3G000030 [Cucumis sativus]
Csa6G421580	1722	41.31328384	11.92976196	-1.792040483	1.66E-05	Down	1.04E-06	GO:0030136//clathrin-coated vesicle	GO:0030276//clathrin binding;GO:0005545//1-phosphatidylinositol binding	GO:0048268//clathrin coat assembly	K20043//clathrin coat assembly protein AP180	gi|449444965|ref|XP_004140244.1|//PREDICTED: clathrin coat assembly protein AP180 [Cucumis sativus]
Csa1G589710	1452	1071.350407	3643.864856	1.766039033	3.18E-109	Up	3.10E-113	NA	NA	NA	K04733//interleukin-1 receptor-associated kinase 4 [EC:2.7.11.1];K07936//GTP-binding nuclear protein Ran	gi|449452530|ref|XP_004144012.1|//PREDICTED: putative nuclease HARBI1 [Cucumis sativus]
Csa5G544060	798	11.57564367	4.554109541	-1.34585152	0.048705881	Down	0.009554594	NA	NA	NA	NA	gi|778703844|ref|XP_011655441.1|//PREDICTED: B3 domain-containing protein At2g31420-like [Cucumis sativus]
Csa6G046240	702	32.31523708	65.92142062	1.028532757	0.001081532	Up	0.000109692	GO:0005634//nucleus	GO:0003677//DNA binding	GO:0006355//regulation of transcription, DNA-templated	K05674//ATP-binding cassette, subfamily C (CFTR/MRP), member 10;K08869//aarF domain-containing kinase;K17613//calcineurin-binding protein cabin-1	gi|449446301|ref|XP_004140910.1|//PREDICTED: transcription factor DIVARICATA [Cucumis sativus]
Csa7G041360	981	18.40700174	6.289229381	-1.54929949	0.005698998	Down	0.000740498	NA	GO:0043565//sequence-specific DNA binding;GO:0003700//transcription factor activity, sequence-specific DNA binding	GO:0006355//regulation of transcription, DNA-templated	K20557//transcription factor VIP1;K04374//cyclic AMP-dependent transcription factor ATF-4	gi|449453539|ref|XP_004144514.1|//PREDICTED: basic leucine zipper 61 [Cucumis sativus]
Csa2G406070	336	9.235989712	44.83214458	2.279195042	7.25E-08	Up	2.96E-09	NA	NA	NA	NA	gi|700208038|gb|KGN63157.1|//hypothetical protein Csa_2G406070 [Cucumis sativus]
Csa1G005560	2568	152.9840634	333.5322793	1.12444502	2.04E-12	Up	4.58E-14	NA	GO:0004805//trehalose-phosphatase activity;GO:0003825//alpha,alpha-trehalose-phosphate synthase (UDP-forming) activity	GO:0005992//trehalose biosynthetic process;GO:0016311//dephosphorylation	K16055//trehalose 6-phosphate synthase/phosphatase [EC:2.4.1.15 3.1.3.12]	gi|449440688|ref|XP_004138116.1|//PREDICTED: probable alpha,alpha-trehalose-phosphate synthase [UDP-forming] 10 [Cucumis sativus]
Csa5G266320	4818	19.06583809	110.3735619	2.533332785	3.74E-19	Up	4.37E-21	NA	NA	NA	K10706//senataxin [EC:3.6.4.-]	gi|778701798|ref|XP_011655089.1|//PREDICTED: uncharacterized protein LOC105435477 [Cucumis sativus]
Csa7G328830	891	107.4151786	265.4069837	1.305008461	9.77E-16	Up	1.57E-17	NA	GO:0043565//sequence-specific DNA binding;GO:0003700//transcription factor activity, sequence-specific DNA binding	GO:0006355//regulation of transcription, DNA-templated	K13425//WRKY transcription factor 22;K13459//disease resistance protein RPS2;K16225//probable WRKY transcription factor 52	gi|525507306|ref|NP_001267693.1|//probable WRKY transcription factor 46-like [Cucumis sativus]
Csa6G505240	3396	110.1242958	51.40083721	-1.099269031	1.16E-05	Down	7.01E-07	GO:0016021//integral component of membrane;GO:0005886//plasma membrane	GO:0005524//ATP binding;GO:0004672//protein kinase activity	GO:0006468//protein phosphorylation	K13420//LRR receptor-like serine/threonine-protein kinase FLS2 [EC:2.7.11.1]	gi|449434496|ref|XP_004135032.1|//PREDICTED: probable LRR receptor-like serine/threonine-protein kinase At4g36180 [Cucumis sativus]
Csa3G166200	312	38.09046611	14.63571761	-1.379936457	0.000709047	Down	6.81E-05	NA	NA	NA	NA	gi|449432906|ref|XP_004134239.1|//PREDICTED: uncharacterized protein LOC101210404 isoform X2 [Cucumis sativus];gi|449432904|ref|XP_004134238.1|//PREDICTED: uncharacterized protein LOC101210404 isoform X1 [Cucumis sativus]
Csa2G222030	456	45.14278259	110.8635665	1.296218072	2.31E-06	Up	1.20E-07	NA	NA	NA	NA	gi|700206541|gb|KGN61660.1|//hypothetical protein Csa_2G222030 [Cucumis sativus]
Csa3G697970	1164	317.2246966	108.2827245	-1.550701999	0.000217999	Down	1.80E-05	GO:0016021//integral component of membrane	NA	NA	K13420//LRR receptor-like serine/threonine-protein kinase FLS2 [EC:2.7.11.1]	gi|778682826|ref|XP_004149603.2|//PREDICTED: DNA-damage-repair/toleration protein DRT100-like [Cucumis sativus]
Csa6G149370	1395	18.09654953	6.939416646	-1.382828351	0.017608473	Down	0.00278828	NA	GO:0004185//serine-type carboxypeptidase activity	GO:0006508//proteolysis	K09646//serine carboxypeptidase 1 [EC:3.4.16.-]	gi|778722139|ref|XP_011658413.1|//PREDICTED: serine carboxypeptidase-like 51 [Cucumis sativus]
Csa2G363020	1434	255.4723124	109.2714984	-1.225249795	1.42E-13	Down	2.85E-15	GO:0009505//plant-type cell wall;GO:0005829//cytosol	GO:0046872//metal ion binding;GO:0003993//acid phosphatase activity	GO:0016311//dephosphorylation	K15400//omega-hydroxypalmitate O-feruloyl transferase [EC:2.3.1.188];K14407//cleavage stimulation factor subunit 2	gi|449469927|ref|XP_004152670.1|//PREDICTED: purple acid phosphatase 2 [Cucumis sativus]
Csa2G365680	1686	22.00839473	5.971580087	-1.881869294	0.00065395	Down	6.22E-05	NA	NA	NA	K20929//glyoxal/methylglyoxal oxidase [EC:1.2.3.15]	gi|778671517|ref|XP_004152661.2|//PREDICTED: galactose oxidase-like [Cucumis sativus]
Csa3G150040	468	25.1899426	10.03895888	-1.327238176	0.011806694	Down	0.001734281	GO:0005737//cytoplasm	GO:0046914//transition metal ion binding	GO:0030001//metal ion transport;GO:0046916//cellular transition metal ion homeostasis	K10878//meiotic recombination protein SPO11;K07213//copper chaperone	gi|700201892|gb|KGN57025.1|//hypothetical protein Csa_3G150040 [Cucumis sativus]
Csa6G008860	1791	7.218060983	17.20510633	1.253153571	0.030763595	Up	0.005396149	NA	GO:0005089//Rho guanyl-nucleotide exchange factor activity	GO:0043547//positive regulation of GTPase activity	K10418//dynein light chain LC8-type;K20826//RNA polymerase II-associated protein 1	gi|449441612|ref|XP_004138576.1|//PREDICTED: rop guanine nucleotide exchange factor 5 [Cucumis sativus]
Csa1G039020	898	235.6202942	485.7425226	1.043727983	1.45E-15	Up	2.41E-17	GO:0005886//plasma membrane	NA	NA	K18211//synaptosomal-associated protein 25	gi|449439301|ref|XP_004137424.1|//PREDICTED: SNAP25 homologous protein SNAP33 [Cucumis sativus]
Csa1G569210	1632	97.41519733	44.80972487	-1.12033499	9.35E-05	Down	7.09E-06	GO:0005618//cell wall;GO:0005576//extracellular region	GO:0045330//aspartyl esterase activity;GO:0030599//pectinesterase activity;GO:0046910//pectinesterase inhibitor activity	GO:0045490//pectin catabolic process;GO:0043086//negative regulation of catalytic activity;GO:0042545//cell wall modification	K01051//pectinesterase [EC:3.1.1.11]	gi|449435635|ref|XP_004135600.1|//PREDICTED: putative pectinesterase/pectinesterase inhibitor 22 isoform X1 [Cucumis sativus]
Csa3G113300	582	2252.301792	4952.055436	1.136627314	1.98E-39	Up	4.74E-42	NA	NA	NA	K13993//HSP20 family protein	gi|449431898|ref|XP_004133737.1|//PREDICTED: 22.0 kDa class IV heat shock protein-like [Cucumis sativus]
Csa6G516870	336	22.34731138	65.76205059	1.557154016	3.47E-06	Up	1.89E-07	NA	NA	NA	NA	gi|700193975|gb|KGN49179.1|//hypothetical protein Csa_6G516870 [Cucumis sativus]
Csa4G026840	1046	154.8351216	325.158231	1.070409186	8.89E-11	Up	2.45E-12	NA	NA	NA	NA	gi|700198049|gb|KGN53207.1|//hypothetical protein Csa_4G026840 [Cucumis sativus];gi|449458387|ref|XP_004146929.1|//PREDICTED: uncharacterized protein LOC101211687 [Cucumis sativus]
Csa6G178950	726	578.4346276	117.8173298	-2.29560216	4.05E-06	Down	2.23E-07	GO:0016021//integral component of membrane	NA	NA	K03006//DNA-directed RNA polymerase II subunit RPB1 [EC:2.7.7.6]	gi|449450850|ref|XP_004143175.1|//PREDICTED: protodermal factor 1 [Cucumis sativus]
Csa4G329560	363	295.34497	143.9159106	-1.037174944	2.63E-11	Down	6.85E-13	NA	GO:0016597//amino acid binding;GO:0046983//protein dimerization activity	GO:0008152//metabolic process	NA	gi|449464418|ref|XP_004149926.1|//PREDICTED: uncharacterized protein LOC101209807 [Cucumis sativus]
Csa4G641670	885	17.53399644	68.71987125	1.970572473	1.86E-09	Up	6.07E-11	NA	GO:0004067//asparaginase activity	NA	K13051//beta-aspartyl-peptidase (threonine type) [EC:3.4.19.5]	gi|700200077|gb|KGN55235.1|//L-asparaginase [Cucumis sativus]
Csa4G002500	2922	9.988877152	3.826199258	-1.384410507	0.045965777	Down	0.008900577	GO:0005794//Golgi apparatus;GO:0016021//integral component of membrane	GO:0016760//cellulose synthase (UDP-forming) activity;GO:0051753//mannan synthase activity	GO:0097502//mannosylation;GO:0009414//response to water deprivation;GO:0030244//cellulose biosynthetic process;GO:0009651//response to salt stress;GO:0071555//cell wall organization;GO:0048367//shoot system development	K00770//1,4-beta-D-xylan synthase [EC:2.4.2.24]	gi|700197675|gb|KGN52833.1|//hypothetical protein Csa_4G002500 [Cucumis sativus]
Csa6G519470	1332	21.83670287	9.809162476	-1.154553173	0.034432921	Down	0.00619081	NA	GO:0016787//hydrolase activity	GO:0006629//lipid metabolic process	K00145//N-acetyl-gamma-glutamyl-phosphate reductase [EC:1.2.1.38]	gi|778721081|ref|XP_011658245.1|//PREDICTED: phospholipase A1-IIgamma [Cucumis sativus]
Csa5G590120	2859	9.653144662	2.444253739	-1.981604939	0.003035266	Down	0.000355924	GO:0005634//nucleus;GO:0005694//chromosome;GO:0005737//cytoplasm	GO:0003677//DNA binding;GO:0005524//ATP binding;GO:0009378//four-way junction helicase activity;GO:0043140//ATP-dependent 3'-5' DNA helicase activity	GO:0006302//double-strand break repair;GO:0006284//base-excision repair;GO:0006260//DNA replication;GO:0006310//DNA recombination;GO:0032508//DNA duplex unwinding	K10730//ATP-dependent DNA helicase Q4 [EC:3.6.4.12]	gi|449435462|ref|XP_004135514.1|//PREDICTED: ATP-dependent DNA helicase Q-like 5 [Cucumis sativus]
Csa1G009590	1071	15.44508895	5.252594052	-1.556046185	0.008779304	Down	0.001226741	NA	NA	NA	NA	gi|449440764|ref|XP_004138154.1|//PREDICTED: uncharacterized protein LOC101218840 [Cucumis sativus]
Csa2G354000	2091	30.62044203	8.849864561	-1.790767828	0.000127249	Down	9.94E-06	GO:0005634//nucleus	GO:0003677//DNA binding;GO:0003700//transcription factor activity, sequence-specific DNA binding	GO:0006355//regulation of transcription, DNA-templated;GO:0007275//multicellular organism development	K09285//AP2-like factor, ANT lineage	gi|449450310|ref|XP_004142906.1|//PREDICTED: AP2-like ethylene-responsive transcription factor ANT [Cucumis sativus]
Csa5G598740	372	25.5356056	12.05558415	-1.082808716	0.029645627	Down	0.005165373	NA	NA	NA	NA	gi|700196589|gb|KGN51766.1|//hypothetical protein Csa_5G598740 [Cucumis sativus]
Csa7G329350	1362	32.65970757	11.49417286	-1.506609222	0.001213349	Down	0.000124718	NA	GO:0004190//aspartic-type endopeptidase activity	GO:0006508//proteolysis;GO:0030163//protein catabolic process	K00924;K02882//large subunit ribosomal protein L18Ae;K01381//saccharopepsin [EC:3.4.23.25]	gi|449443786|ref|XP_004139658.1|//PREDICTED: protein ASPARTIC PROTEASE IN GUARD CELL 1 [Cucumis sativus]
Csa7G063970	540	1.495631627	4.599077121	1.620589506	0.023649796	Up	0.003940452	NA	NA	NA	K13493//cytokinin-N-glucosyltransferase [EC:2.4.1.-];K13030//cyanohydrin beta-glucosyltransferase [EC:2.4.1.85]	gi|700188500|gb|KGN43733.1|//hypothetical protein Csa_7G063970 [Cucumis sativus]
Csa3G164550	1275	3.477693377	17.39045246	2.322092826	5.58E-05	Up	4.00E-06	GO:0005576//extracellular region	GO:0004650//polygalacturonase activity	GO:0005975//carbohydrate metabolic process;GO:0071555//cell wall organization	K01213//galacturan 1,4-alpha-galacturonidase [EC:3.2.1.67]	gi|449433417|ref|XP_004134494.1|//PREDICTED: exopolygalacturonase-like [Cucumis sativus]
Csa5G635370	2409	189.2898233	563.4882774	1.573788747	1.08E-24	Up	7.85E-27	GO:0043231//intracellular membrane-bounded organelle;GO:0005887//integral component of plasma membrane	GO:0046872//metal ion binding;GO:0005524//ATP binding;GO:0008553//hydrogen-exporting ATPase activity, phosphorylative mechanism	GO:0006754//ATP biosynthetic process;GO:1902600//hydrogen ion transmembrane transport;GO:0051453//regulation of intracellular pH	K01535//H+-transporting ATPase [EC:3.6.3.6]	gi|700197265|gb|KGN52442.1|//hypothetical protein Csa_5G635370 [Cucumis sativus]
Csa4G098210	429	1.891155788	20.75500321	3.456119037	7.54E-09	Up	2.70E-10	NA	NA	NA	NA	gi|700198507|gb|KGN53665.1|//hypothetical protein Csa_4G098210 [Cucumis sativus]
Csa7G043570	1362	32.86581859	12.50156296	-1.394479445	0.003335333	Down	0.000397451	GO:0009505//plant-type cell wall;GO:0009506//plasmodesma	GO:0016722//oxidoreductase activity, oxidizing metal ions;GO:0005507//copper ion binding	GO:0055114//oxidation-reduction process	K19791//iron transport multicopper oxidase	gi|700188282|gb|KGN43515.1|//hypothetical protein Csa_7G043570 [Cucumis sativus]
Csa4G370550	699	27.92543149	10.97583757	-1.347248537	0.005581132	Down	0.000723279	NA	NA	GO:0006351//transcription, DNA-templated	K09286//EREBP-like factor	gi|449449883|ref|XP_004142694.1|//PREDICTED: ethylene-responsive transcription factor ERF014-like [Cucumis sativus]
Csa1G013800	1872	13.90015437	5.199975135	-1.418524276	0.023336733	Down	0.003876186	GO:0005634//nucleus	GO:0003677//DNA binding	GO:0006281//DNA repair;GO:0006260//DNA replication;GO:0006310//DNA recombination	K07466//replication factor A1	gi|778656104|ref|XP_011648462.1|//PREDICTED: replication protein A 70 kDa DNA-binding subunit B-like [Cucumis sativus]
Csa3G734270	891	4.006180931	1.213278996	-1.72331624	0.015633066	Down	0.002429762	NA	NA	NA	NA	gi|449440002|ref|XP_004137774.1|//PREDICTED: uncharacterized protein LOC101205491 [Cucumis sativus]
Csa2G011610	1062	6.122273654	1.69699935	-1.85108152	0.008817445	Down	0.001235078	NA	NA	NA	K10406//kinesin family member C2/C3	gi|778666575|ref|XP_004139221.2|//PREDICTED: uncharacterized protein LOC101219794 [Cucumis sativus]
Csa2G354640	468	180.2816274	418.0526288	1.213432197	1.11E-10	Up	3.07E-12	NA	GO:0016651//oxidoreductase activity, acting on NAD(P)H	GO:0022900//electron transport chain	K03937//NADH dehydrogenase (ubiquinone) Fe-S protein 4	gi|449450293|ref|XP_004142898.1|//PREDICTED: NADH dehydrogenase [ubiquinone] iron-sulfur protein 4, mitochondrial [Cucumis sativus]
Csa3G116790	516	59.34191587	17.60189255	-1.75332095	3.37E-07	Down	1.53E-08	GO:0046658//anchored component of plasma membrane	GO:0009055//electron carrier activity	NA	K03006//DNA-directed RNA polymerase II subunit RPB1 [EC:2.7.7.6];K04733//interleukin-1 receptor-associated kinase 4 [EC:2.7.11.1]	gi|449431954|ref|XP_004133765.1|//PREDICTED: uclacyanin-2 [Cucumis sativus]
Csa1G589650	1608	33.4665527	101.0697205	1.594558989	6.48E-09	Up	2.31E-10	NA	NA	NA	K06892//feruloyl-CoA ortho-hydroxylase [EC:1.14.11.-]	gi|449452739|ref|XP_004144116.1|//PREDICTED: uncharacterized protein LOC101207749 [Cucumis sativus]
Csa6G538780	2736	52.06952944	20.36926269	-1.354045609	0.000120014	Down	9.29E-06	GO:0005634//nucleus;GO:0042555//MCM complex	GO:0003677//DNA binding;GO:0005524//ATP binding;GO:0003678//DNA helicase activity	GO:0006270//DNA replication initiation;GO:0032508//DNA duplex unwinding	K02542//DNA replication licensing factor MCM6 [EC:3.6.4.12]	gi|700194345|gb|KGN49549.1|//hypothetical protein Csa_6G538780 [Cucumis sativus]
Csa7G056450	579	15.77515496	5.256777742	-1.585403533	0.006842306	Down	0.000919066	NA	NA	NA	NA	gi|778730147|ref|XP_011659711.1|//PREDICTED: keratin, type II cytoskeletal 2 epidermal [Cucumis sativus]
Csa3G175740	711	199.3593533	707.7373496	1.827842764	5.13E-33	Up	2.10E-35	NA	GO:0004857//enzyme inhibitor activity	GO:0043086//negative regulation of catalytic activity	K01051//pectinesterase [EC:3.1.1.11]	gi|778688522|ref|XP_011652768.1|//PREDICTED: 21 kDa protein-like [Cucumis sativus]
Csa2G368810	879	7.557974641	26.01197014	1.78310409	0.000277209	Up	2.36E-05	NA	NA	NA	NA	gi|778671589|ref|XP_011649663.1|//PREDICTED: uncharacterized protein LOC105434650 [Cucumis sativus]
Csa5G146830	582	29.19497459	70.45578713	1.270998157	2.78E-05	Up	1.83E-06	GO:0016021//integral component of membrane;GO:0005737//cytoplasm	GO:0046914//transition metal ion binding	GO:0030001//metal ion transport;GO:0046916//cellular transition metal ion homeostasis	K07213//copper chaperone;K10752//histone-binding protein RBBP4	gi|659074188|ref|XP_008437469.1|//PREDICTED: heavy metal-associated isoprenylated plant protein 26-like isoform X1 [Cucumis melo]
Csa4G618510	1464	42.34045053	142.9103412	1.75500179	3.63E-14	Up	7.00E-16	NA	GO:0016758//transferase activity, transferring hexosyl groups	GO:0008152//metabolic process	K08237//hydroquinone glucosyltransferase [EC:2.4.1.218]	gi|778695494|ref|XP_004146062.2|//PREDICTED: anthocyanidin 3-O-glucosyltransferase 2-like [Cucumis sativus]
Csa5G045010	213	35.04615212	72.49325987	1.048590813	0.000935839	Up	9.31E-05	NA	NA	NA	NA	gi|700194472|gb|KGN49649.1|//hypothetical protein Csa_5G045010 [Cucumis sativus]
Csa2G404780	2028	8.439223844	20.08215367	1.250731771	0.033716777	Up	0.0060259	GO:0016020//membrane	NA	NA	K01807//ribose 5-phosphate isomerase A [EC:5.3.1.6]	gi|700208007|gb|KGN63126.1|//hypothetical protein Csa_2G404780 [Cucumis sativus]
Csa7G059660	1482	181.3673838	69.44526183	-1.384966863	7.69E-13	Down	1.66E-14	GO:0043231//intracellular membrane-bounded organelle	GO:0080043//quercetin 3-O-glucosyltransferase activity;GO:0080044//quercetin 7-O-glucosyltransferase activity	GO:0009813//flavonoid biosynthetic process;GO:0052696//flavonoid glucuronidation	K13691//pathogen-inducible salicylic acid glucosyltransferase [EC:2.4.1.-];K13030//cyanohydrin beta-glucosyltransferase [EC:2.4.1.85]	gi|778724290|ref|XP_011658777.1|//PREDICTED: 7-deoxyloganetin glucosyltransferase-like [Cucumis sativus]
Csa2G348200	1620	495.3160386	199.2843306	-1.313521059	0.000716829	Down	6.89E-05	NA	GO:0005507//copper ion binding;GO:0008447//L-ascorbate oxidase activity	GO:0055114//oxidation-reduction process	K19791//iron transport multicopper oxidase	gi|449450472|ref|XP_004142986.1|//PREDICTED: L-ascorbate oxidase homolog [Cucumis sativus]
Csa5G640520	345	894.9356626	383.1024802	-1.224053604	2.73E-28	Down	1.54E-30	NA	NA	NA	NA	gi|700197341|gb|KGN52518.1|//hypothetical protein Csa_5G640520 [Cucumis sativus]
Csa6G095330	2949	1117.206173	2403.905393	1.105484669	9.82E-36	Up	3.21E-38	GO:0016021//integral component of membrane;GO:0005622//intracellular	GO:0000155//phosphorelay sensor kinase activity;GO:0043424//protein histidine kinase binding	GO:0023014//signal transduction by protein phosphorylation;GO:0071329//cellular response to sucrose stimulus;GO:0010150//leaf senescence;GO:0006970//response to osmotic stress;GO:0009909//regulation of flower development;GO:0070417//cellular response to cold;GO:0042742//defense response to bacterium;GO:0034757//negative regulation of iron ion transport;GO:0010271//regulation of chlorophyll catabo…	K14489//arabidopsis histidine kinase 2/3/4 (cytokinin receptor) [EC:2.7.13.3]	gi|700191262|gb|KGN46466.1|//hypothetical protein Csa_6G095330 [Cucumis sativus]
Csa7G044810	399	32.10277406	155.3436346	2.274693252	4.18E-19	Up	4.97E-21	GO:0005622//intracellular	GO:0008270//zinc ion binding	NA	K12135//zinc finger protein CONSTANS	gi|700188308|gb|KGN43541.1|//hypothetical protein Csa_7G044810 [Cucumis sativus]
Csa6G516960	573	498.8277915	1399.928243	1.488739129	1.79E-38	Up	4.89E-41	NA	NA	NA	NA	gi|449433892|ref|XP_004134730.1|//PREDICTED: F-box protein At4g05010 [Cucumis sativus]
Csa1G051710	786	51.00290884	9.921147145	-2.362000682	8.68E-09	Down	3.12E-10	GO:0016021//integral component of membrane;GO:0005886//plasma membrane	GO:0051119//sugar transmembrane transporter activity	GO:0034219//carbohydrate transmembrane transport	K15382//solute carrier family 50 (sugar transporter)	gi|449472119|ref|XP_004153501.1|//PREDICTED: bidirectional sugar transporter N3-like [Cucumis sativus]
Csa4G153290	2136	7.227844296	2.268579615	-1.671776136	0.018926849	Down	0.003033941	GO:0000228//nuclear chromosome	NA	NA	K06670//cohesin complex subunit SCC1	gi|778692207|ref|XP_011653424.1|//PREDICTED: sister chromatid cohesion 1 protein 3 [Cucumis sativus]
Csa6G506010	981	113.9205408	49.73944481	-1.195565591	9.61E-07	Down	4.67E-08	NA	NA	NA	K04733//interleukin-1 receptor-associated kinase 4 [EC:2.7.11.1]	gi|778719722|ref|XP_004135026.2|//PREDICTED: thaumatin-like protein 1 [Cucumis sativus]
Csa3G444560	981	191.2510455	80.22901279	-1.253271684	6.45E-11	Down	1.76E-12	GO:0005634//nucleus	NA	GO:0006355//regulation of transcription, DNA-templated;GO:0009734//auxin-activated signaling pathway	K14484//auxin-responsive protein IAA	gi|449466107|ref|XP_004150768.1|//PREDICTED: auxin-responsive protein IAA26-like [Cucumis sativus]
Csa3G777680	1044	22.28153813	81.06426347	1.863217226	4.40E-09	Up	1.53E-10	GO:0016021//integral component of membrane	NA	NA	NA	gi|449462992|ref|XP_004149218.1|//PREDICTED: probable F-box protein At1g60180 [Cucumis sativus]
Csa5G515000	1086	57.32517672	26.04644135	-1.138082622	0.001061087	Down	0.000107515	NA	NA	NA	K16222//Dof zinc finger protein DOF5.5	gi|449450000|ref|XP_004142752.1|//PREDICTED: dof zinc finger protein DOF3.6-like [Cucumis sativus]
Csa3G837040	807	41.34175952	107.3067309	1.376068876	9.66E-06	Up	5.74E-07	NA	NA	NA	NA	gi|778685819|ref|XP_011652280.1|//PREDICTED: uncharacterized protein LOC105435007 [Cucumis sativus]
Csa1G250130	1566	301.0449724	889.7159056	1.56336572	2.53E-31	Up	1.20E-33	GO:0016021//integral component of membrane	GO:0034256//chlorophyll(ide) b reductase activity;GO:0047936//glucose 1-dehydrogenase [NAD(P)] activity	GO:0010304//PSII associated light-harvesting complex II catabolic process;GO:0015996//chlorophyll catabolic process;GO:0055114//oxidation-reduction process	K13606//chlorophyll(ide) b reductase [EC:1.1.1.294]	gi|449464672|ref|XP_004150053.1|//PREDICTED: probable chlorophyll(ide) b reductase NYC1, chloroplastic [Cucumis sativus]
Csa2G352420	924	73.02266617	276.5224547	1.920980388	1.79E-20	Up	1.86E-22	NA	GO:0046872//metal ion binding	NA	K15172//transcription elongation factor SPT5;K07560//D-tyrosyl-tRNA(Tyr) deacylase [EC:3.1.-.-]	gi|700207293|gb|KGN62412.1|//hypothetical protein Csa_2G352420 [Cucumis sativus]
Csa6G501230	270	38.97144791	82.39962062	1.080220162	0.00018765	Up	1.52E-05	NA	NA	NA	NA	gi|778719285|ref|XP_011657992.1|//PREDICTED: uncharacterized protein LOC105435930 [Cucumis sativus]
Csa1G629200	1344	234.0109284	115.1630389	-1.022898142	0.012075414	Down	0.001782062	GO:0005874//microtubule;GO:0005886//plasma membrane;GO:0005737//cytoplasm	GO:0005525//GTP binding;GO:0005200//structural constituent of cytoskeleton;GO:0003924//GTPase activity	GO:0009409//response to cold;GO:0009651//response to salt stress;GO:0007017//microtubule-based process	K07375//tubulin beta	gi|449442596|ref|XP_004139067.1|//PREDICTED: tubulin beta-6 chain [Cucumis sativus]
Csa3G778360	705	47.48001143	106.6690696	1.167749717	3.02E-05	Up	2.01E-06	NA	NA	NA	NA	gi|778684415|ref|XP_004136703.2|//PREDICTED: transcription repressor OFP15-like [Cucumis sativus]
Csa6G423410	378	39.51296043	12.79828121	-1.62637587	7.66E-05	Down	5.67E-06	NA	NA	NA	NA	gi|449444983|ref|XP_004140253.1|//PREDICTED: transcription factor PAR2-like [Cucumis sativus]
Csa3G008850	492	2.143151743	6.25478295	1.54522582	0.035671343	Up	0.006486489	GO:0000325//plant-type vacuole	GO:0005509//calcium ion binding	GO:0043269//regulation of ion transport	K13448//calcium-binding protein CML	gi|449462071|ref|XP_004148765.1|//PREDICTED: probable calcium-binding protein CML18 [Cucumis sativus]
Csa3G681150	1455	22.04787151	57.59717342	1.385358628	3.15E-05	Up	2.11E-06	NA	GO:0004185//serine-type carboxypeptidase activity	GO:0051603//proteolysis involved in cellular protein catabolic process	K16297//serine carboxypeptidase-like clade II [EC:3.4.16.-]	gi|449464034|ref|XP_004149734.1|//PREDICTED: serine carboxypeptidase-like 35 [Cucumis sativus]
Csa4G002510	2919	33.33782365	15.52467256	-1.102597086	0.01426371	Down	0.002181476	GO:0016021//integral component of membrane	GO:0016760//cellulose synthase (UDP-forming) activity	GO:0006950//response to stress;GO:0030244//cellulose biosynthetic process;GO:0009628//response to abiotic stimulus	K00770//1,4-beta-D-xylan synthase [EC:2.4.2.24]	gi|778689369|ref|XP_011652946.1|//PREDICTED: cellulose synthase-like protein D5 [Cucumis sativus]
Csa2G225360	411	48.75802112	16.47687439	-1.56519698	2.49E-05	Down	1.63E-06	GO:0016021//integral component of membrane;GO:0000790//nuclear chromatin;GO:0000786//nucleosome	GO:0003677//DNA binding;GO:0046982//protein heterodimerization activity	GO:0006342//chromatin silencing	K11251//histone H2A	gi|449455262|ref|XP_004145372.1|//PREDICTED: histone H2A variant 1 [Cucumis sativus]
Csa1G064770	582	7.001796175	2.525796247	-1.470986802	0.045952899	Down	0.008891485	GO:0016021//integral component of membrane	NA	NA	NA	gi|778664869|ref|XP_011648423.1|//PREDICTED: uncharacterized protein LOC105434456 [Cucumis sativus]
Csa6G445130	850	3802.739174	8568.674045	1.172032983	3.85E-30	Up	1.95E-32	GO:0016021//integral component of membrane	GO:0005215//transporter activity	GO:0006810//transport	K09872//aquaporin PIP	gi|566006178|ref|NP_001274386.1|//aquaporin PIP2-1-like [Cucumis sativus]
Csa5G606800	714	38.03180729	14.63028486	-1.378248638	0.000754153	Down	7.28E-05	NA	NA	GO:0006950//response to stress	NA	gi|778705646|ref|XP_004135143.2|//PREDICTED: uncharacterized protein LOC101211142 [Cucumis sativus]
Csa1G039150	2895	65.66219267	30.68142468	-1.097697452	0.000448557	Down	4.07E-05	NA	NA	NA	K19891//glucan endo-1,3-beta-glucosidase 1/2/3 [EC:3.2.1.39]	gi|700208953|gb|KGN64049.1|//hypothetical protein Csa_1G039150 [Cucumis sativus]
Csa1G058100	714	59.16534434	27.30802623	-1.115427333	0.000687423	Down	6.58E-05	GO:0016020//membrane	NA	NA	K15502//serine/threonine-protein phosphatase 6 regulatory ankyrin repeat subunit A	gi|700209379|gb|KGN64475.1|//hypothetical protein Csa_1G058100 [Cucumis sativus]
Csa3G150170	510	173.0733621	59.57259358	-1.53866302	3.27E-13	Down	6.73E-15	GO:0016021//integral component of membrane;GO:0005739//mitochondrion	NA	NA	NA	gi|449432761|ref|XP_004134167.1|//PREDICTED: uncharacterized protein LOC101213723 [Cucumis sativus]
Csa4G016490	1398	130.8489051	30.76973282	-2.088318031	2.78E-16	Down	4.13E-18	NA	GO:0016747//transferase activity, transferring acyl groups other than amino-acyl groups	NA	K13065//shikimate O-hydroxycinnamoyltransferase [EC:2.3.1.133]	gi|778690090|ref|XP_004152094.2|//PREDICTED: vinorine synthase-like [Cucumis sativus]
Csa6G507450	1272	58.77409776	27.99189758	-1.070171196	0.001575071	Down	0.00016873	NA	NA	GO:0015031//protein transport	K19476//vacuolar protein sorting-associated protein IST1	gi|449434100|ref|XP_004134834.1|//PREDICTED: IST1-like protein [Cucumis sativus]
Csa3G894510	1335	232.1310254	83.80499183	-1.469831273	5.52E-16	Down	8.60E-18	NA	NA	NA	K12662//U4/U6 small nuclear ribonucleoprotein PRP4	gi|449436910|ref|XP_004136235.1|//PREDICTED: uncharacterized protein LOC101220969 [Cucumis sativus]
Csa7G432230	294	69.63300415	140.2739569	1.010404013	9.22E-05	Up	6.98E-06	NA	GO:0008270//zinc ion binding	NA	K04733//interleukin-1 receptor-associated kinase 4 [EC:2.7.11.1]	gi|700190009|gb|KGN45242.1|//hypothetical protein Csa_7G432230 [Cucumis sativus]
Csa7G044980	897	351.0732493	104.5273295	-1.747891876	2.88E-23	Down	2.34E-25	GO:0048046//apoplast;GO:0005618//cell wall	GO:0004553//hydrolase activity, hydrolyzing O-glycosyl compounds;GO:0016762//xyloglucan:xyloglucosyl transferase activity	GO:0010411//xyloglucan metabolic process;GO:0042546//cell wall biogenesis;GO:0071555//cell wall organization	K08235//xyloglucan:xyloglucosyl transferase [EC:2.4.1.207]	gi|449453476|ref|XP_004144483.1|//PREDICTED: xyloglucan endotransglucosylase/hydrolase protein 9 [Cucumis sativus]
Csa4G290220	411	119.8846033	38.13882861	-1.652313948	4.85E-12	Down	1.15E-13	GO:0005634//nucleus;GO:0009536//plastid;GO:0000786//nucleosome	GO:0003677//DNA binding;GO:0046982//protein heterodimerization activity	NA	K11253//histone H3	gi|992271660|gb|KXG31833.1|//hypothetical protein SORBI_003G065000, partial [Sorghum bicolor]
Csa5G640510	327	73.71142506	19.76224473	-1.899141423	2.56E-09	Down	8.52E-11	NA	NA	NA	NA	gi|700197340|gb|KGN52517.1|//hypothetical protein Csa_5G640510 [Cucumis sativus]
Csa7G394060	327	24.63895893	98.09763854	1.993277108	4.10E-11	Up	1.10E-12	NA	NA	NA	NA	gi|700189653|gb|KGN44886.1|//hypothetical protein Csa_7G394060 [Cucumis sativus]
Csa5G583380	1692	15.3181827	5.094324221	-1.588282465	0.01050263	Down	0.001512588	NA	GO:0008017//microtubule binding	GO:0000226//microtubule cytoskeleton organization;GO:0000910//cytokinesis	K16732//protein regulator of cytokinesis 1	gi|449458694|ref|XP_004147082.1|//PREDICTED: 65-kDa microtubule-associated protein 5 [Cucumis sativus]
Csa1G070080	654	1.412021637	6.357476237	2.170691969	0.001447516	Up	0.00015309	NA	GO:0010333//terpene synthase activity	GO:0008152//metabolic process	K15086//(3S)-linalool synthase [EC:4.2.3.25]	gi|778658558|ref|XP_011652894.1|//PREDICTED: myrcene synthase, chloroplastic-like isoform X1 [Cucumis sativus]
Csa5G138490	513	204.2466027	1274.598737	2.641659149	1.83E-09	Up	5.97E-11	NA	NA	NA	NA	gi|778698622|ref|XP_011654573.1|//PREDICTED: uncharacterized protein LOC105435418 [Cucumis sativus]
Csa3G865390	1185	71.83732127	34.16054534	-1.072402548	0.000676904	Down	6.46E-05	GO:0009705//plant-type vacuole membrane;GO:0016021//integral component of membrane;GO:0005886//plasma membrane	GO:0022857//transmembrane transporter activity	GO:0010315//auxin efflux;GO:0009826//unidimensional cell growth;GO:0055085//transmembrane transport;GO:0090355//positive regulation of auxin metabolic process;GO:0090358//positive regulation of tryptophan metabolic process;GO:0009834//plant-type secondary cell wall biogenesis	K00801//farnesyl-diphosphate farnesyltransferase [EC:2.5.1.21]	gi|449460219|ref|XP_004147843.1|//PREDICTED: protein WALLS ARE THIN 1-like [Cucumis sativus]
Csa6G009380	1080	36.48278786	9.842351384	-1.89014105	9.66E-06	Down	5.75E-07	NA	NA	NA	NA	gi|778709423|ref|XP_004138440.2|//PREDICTED: uncharacterized protein LOC101208139 [Cucumis sativus]
Csa2G370370	1926	27.39375356	12.09596705	-1.179320846	0.029503389	Down	0.0051334	NA	GO:0016829//lyase activity;GO:0030246//carbohydrate binding	GO:0005975//carbohydrate metabolic process	K18195//rhamnogalacturonan endolyase [EC:4.2.2.23]	gi|778671770|ref|XP_004152608.2|//PREDICTED: probable rhamnogalacturonate lyase B [Cucumis sativus]
Csa6G449320	675	7.446984284	19.71764675	1.404759162	0.012788452	Up	0.001911599	GO:0005634//nucleus	GO:0043565//sequence-specific DNA binding;GO:0003700//transcription factor activity, sequence-specific DNA binding	GO:0006355//regulation of transcription, DNA-templated	K09338//homeobox-leucine zipper protein	gi|778717339|ref|XP_004143373.2|//PREDICTED: homeobox-leucine zipper protein ATHB-22-like [Cucumis sativus]
Csa2G205940	1293	12.54760321	26.31082	1.068244399	0.044906483	Up	0.008642169	NA	GO:0004674//protein serine/threonine kinase activity;GO:0005524//ATP binding	GO:0007165//signal transduction;GO:0006468//protein phosphorylation	K12761//carbon catabolite-derepressing protein kinase [EC:2.7.11.1]	gi|449467251|ref|XP_004151337.1|//PREDICTED: CBL-interacting serine/threonine-protein kinase 7 [Cucumis sativus]
Csa2G367210	699	21.19626888	43.33320925	1.031662753	0.008041032	Up	0.00110477	GO:0005634//nucleus;GO:0005829//cytosol	GO:0016829//lyase activity;GO:0016799//hydrolase activity, hydrolyzing N-glycosyl compounds	GO:0009691//cytokinin biosynthetic process	K06966//uncharacterized protein	gi|449470108|ref|XP_004152760.1|//PREDICTED: cytokinin riboside 5'-monophosphate phosphoribohydrolase LOG1-like [Cucumis sativus]
Csa4G630010	582	224.9507914	605.2860526	1.428007665	3.92E-22	Up	3.45E-24	NA	NA	NA	K09286//EREBP-like factor	gi|449456627|ref|XP_004146050.1|//PREDICTED: ethylene-responsive transcription factor 4 [Cucumis sativus]
Csa6G191570	312	121.0607891	57.27755868	-1.079689752	2.59E-05	Down	1.70E-06	NA	NA	NA	K11254//histone H4	gi|976922550|gb|KVI06931.1|//Histone core [Cynara cardunculus var. scolymus]
Csa4G004840	441	89.90946255	24.62749513	-1.868203062	1.73E-08	Down	6.48E-10	NA	NA	NA	K14651//transcription initiation factor TFIID subunit 15;K15407//queuine tRNA-ribosyltransferase subunit QTRTD1 [EC:2.4.2.29]	gi|700197715|gb|KGN52873.1|//hypothetical protein Csa_4G004840 [Cucumis sativus]
Csa2G058100	324	6.618831961	2.221456008	-1.575071072	0.030900516	Down	0.005429202	GO:0016021//integral component of membrane	NA	NA	K13128//zinc finger CCHC domain-containing protein 8	gi|778674059|ref|XP_011650119.1|//PREDICTED: protein GLUTAMINE DUMPER 3-like [Cucumis sativus]
Csa3G021150	411	412.2672249	174.0056285	-1.244445799	0.00105649	Down	0.000106998	NA	NA	NA	K02883//large subunit ribosomal protein L18e;K11855//ubiquitin carboxyl-terminal hydrolase 36/42 [EC:3.4.19.12]	gi|449458930|ref|XP_004147199.1|//PREDICTED: 14 kDa proline-rich protein DC2.15-like [Cucumis sativus]
Csa6G004490	1407	15.43319656	34.44025318	1.158058841	0.008598131	Up	0.001196397	NA	GO:0005089//Rho guanyl-nucleotide exchange factor activity	GO:0043547//positive regulation of GTPase activity	K10418//dynein light chain LC8-type;K20826//RNA polymerase II-associated protein 1	gi|449441640|ref|XP_004138590.1|//PREDICTED: rop guanine nucleotide exchange factor 3-like isoform X2 [Cucumis sativus]
Csa2G295420	1089	2842.256377	6859.076363	1.270977623	1.68E-49	Up	1.88E-52	GO:0016021//integral component of membrane	GO:0015292//uniporter activity	NA	K20858//calcium uniporter protein, mitochondrial	gi|778670110|ref|XP_011649372.1|//PREDICTED: calcium uniporter protein 2, mitochondrial-like isoform X1 [Cucumis sativus]
Csa3G710870	928	264.7483063	924.8734746	1.804634559	1.87E-36	Up	5.66E-39	NA	GO:0043565//sequence-specific DNA binding;GO:0003700//transcription factor activity, sequence-specific DNA binding	GO:0006355//regulation of transcription, DNA-templated	K18835//WRKY transcription factor 2;K18834//WRKY transcription factor 1	gi|700203527|gb|KGN58660.1|//hypothetical protein Csa_3G710870 [Cucumis sativus]
Csa7G378510	1764	50.49457578	24.70015591	-1.031608271	0.007841846	Down	0.00107511	NA	NA	GO:0007275//multicellular organism development;GO:0044702//single organism reproductive process	NA	gi|778727507|ref|XP_004146955.2|//PREDICTED: F-box/LRR-repeat protein 17 [Cucumis sativus]
Csa6G454380	858	57.61923619	12.28950526	-2.229123698	0.000237488	Down	1.98E-05	NA	NA	NA	NA	gi|778717596|ref|XP_011657721.1|//PREDICTED: transcription repressor OFP15-like [Cucumis sativus]
Csa4G008780	1941	32.54547329	74.73545403	1.199335916	0.000114946	Up	8.86E-06	GO:0005737//cytoplasm	GO:0045548//phenylalanine ammonia-lyase activity	GO:0009800//cinnamic acid biosynthetic process;GO:0006559//L-phenylalanine catabolic process	K10775//phenylalanine ammonia-lyase [EC:4.3.1.24]	gi|778689757|ref|XP_011653013.1|//PREDICTED: phenylalanine ammonia-lyase-like [Cucumis sativus]
Csa5G647450	1533	16.04882395	4.359292763	-1.88030158	0.002498265	Down	0.000287475	GO:0016021//integral component of membrane	GO:0050508//glucuronosyl-N-acetylglucosaminyl-proteoglycan 4-alpha-N-acetylglucosaminyltransferase activity	NA	K18789//xylogalacturonan beta-1,3-xylosyltransferase [EC:2.4.2.41]	gi|700197446|gb|KGN52623.1|//hypothetical protein Csa_5G647450 [Cucumis sativus]
Csa2G177210	687	37.28541218	81.0373086	1.11997497	8.22E-05	Up	6.15E-06	GO:0005634//nucleus	GO:0003677//DNA binding;GO:0003700//transcription factor activity, sequence-specific DNA binding	GO:0006355//regulation of transcription, DNA-templated	K14516//ethylene-responsive transcription factor 1	gi|449466538|ref|XP_004150983.1|//PREDICTED: ethylene-responsive transcription factor 1B-like [Cucumis sativus]
Csa6G405970	1026	386.8693946	173.0326418	-1.16080238	2.02E-12	Down	4.52E-14	NA	GO:0004001//adenosine kinase activity	GO:0006167//AMP biosynthetic process;GO:0016310//phosphorylation;GO:0006166//purine ribonucleoside salvage	K00856//adenosine kinase [EC:2.7.1.20]	gi|449464370|ref|XP_004149902.1|//PREDICTED: adenosine kinase 2 [Cucumis sativus]
Csa7G433330	1623	29.48197727	59.75219206	1.019158356	0.003874823	Up	0.000474391	NA	NA	NA	K04733//interleukin-1 receptor-associated kinase 4 [EC:2.7.11.1]	gi|700190071|gb|KGN45304.1|//hypothetical protein Csa_7G433330 [Cucumis sativus]
Csa2G382700	537	22.07491147	9.91670497	-1.154474912	0.041978983	Down	0.007960826	GO:0016021//integral component of membrane	GO:0009055//electron carrier activity	NA	K04733//interleukin-1 receptor-associated kinase 4 [EC:2.7.11.1];K03006//DNA-directed RNA polymerase II subunit RPB1 [EC:2.7.7.6]	gi|449441860|ref|XP_004138700.1|//PREDICTED: early nodulin-like protein 1 [Cucumis sativus]
Csa7G449460	2205	615.8065229	1639.515414	1.412720411	1.30E-49	Up	1.39E-52	GO:0009507//chloroplast	GO:0008893//guanosine-3',5'-bis(diphosphate) 3'-diphosphatase activity;GO:0008728//GTP diphosphokinase activity	GO:0015969//guanosine tetraphosphate metabolic process;GO:0042594//response to starvation	NA	gi|778729686|ref|XP_004141703.2|//PREDICTED: probable GTP diphosphokinase RSH2, chloroplastic [Cucumis sativus]
Csa5G188890	231	8.729240397	23.05195766	1.400961251	0.008136639	Up	0.001118784	NA	NA	NA	NA	gi|700195416|gb|KGN50593.1|//hypothetical protein Csa_5G188890 [Cucumis sativus]
Csa1G652800	1071	170.5055077	421.9150918	1.307134351	6.39E-20	Up	6.97E-22	NA	NA	NA	K19525//vacuolar protein sorting-associated protein 13A/C	gi|778664064|ref|XP_011660209.1|//PREDICTED: uncharacterized protein LOC101204937 isoform X1 [Cucumis sativus]
Csa4G312880	618	20.38238753	7.921959731	-1.363393781	0.013740329	Down	0.002083349	GO:0005634//nucleus;GO:0005737//cytoplasm	GO:0010427//abscisic acid binding;GO:0004864//protein phosphatase inhibitor activity;GO:0004872//receptor activity	GO:0080163//regulation of protein serine/threonine phosphatase activity;GO:0009738//abscisic acid-activated signaling pathway;GO:0043086//negative regulation of catalytic activity	K14496//abscisic acid receptor PYR/PYL family	gi|449461793|ref|XP_004148626.1|//PREDICTED: abscisic acid receptor PYL4-like [Cucumis sativus]
Csa3G214070	876	31.30229809	9.887748048	-1.662554691	0.00043926	Down	3.97E-05	GO:0016021//integral component of membrane	NA	NA	K04733//interleukin-1 receptor-associated kinase 4 [EC:2.7.11.1]	gi|449464488|ref|XP_004149961.1|//PREDICTED: pathogenesis-related protein 5 [Cucumis sativus]
Csa3G855390	2427	67.94034949	26.23026325	-1.373036353	2.08E-05	Down	1.33E-06	NA	NA	NA	NA	gi|778686537|ref|XP_004147811.2|//PREDICTED: uncharacterized protein LOC101210293 [Cucumis sativus]
Csa7G059150	783	43.40414372	14.4538232	-1.586381629	5.28E-05	Down	3.75E-06	NA	GO:0016758//transferase activity, transferring hexosyl groups	GO:0008152//metabolic process	K13030//cyanohydrin beta-glucosyltransferase [EC:2.4.1.85]	gi|700188459|gb|KGN43692.1|//hypothetical protein Csa_7G059150 [Cucumis sativus]
Csa3G732510	1896	48.48306914	23.87451633	-1.022009523	0.005517531	Down	0.000712347	NA	NA	NA	NA	gi|449439922|ref|XP_004137734.1|//PREDICTED: UPF0503 protein At3g09070, chloroplastic-like [Cucumis sativus]
Csa6G425790	798	173.1503952	511.7232069	1.563337982	4.39E-20	Up	4.71E-22	GO:0005634//nucleus;GO:0030014//CCR4-NOT complex	GO:0016740//transferase activity;GO:0000175//3'-5'-exoribonuclease activity;GO:0003676//nucleic acid binding	GO:0090503//RNA phosphodiester bond hydrolysis, exonucleolytic;GO:0000288//nuclear-transcribed mRNA catabolic process, deadenylation-dependent decay	K12581//CCR4-NOT transcription complex subunit 7/8	gi|449444809|ref|XP_004140166.1|//PREDICTED: probable CCR4-associated factor 1 homolog 9 [Cucumis sativus]
Csa3G888520	720	26.88095566	10.96741586	-1.293360791	0.009870444	Down	0.001405665	GO:0016021//integral component of membrane	NA	NA	NA	gi|449437314|ref|XP_004136437.1|//PREDICTED: uncharacterized protein LOC101209101 [Cucumis sativus]
Csa1G002060	1245	24.65164281	58.95068105	1.257824688	0.000240347	Up	2.01E-05	GO:0009505//plant-type cell wall	GO:0016301//kinase activity;GO:0019887//protein kinase regulator activity	GO:0045859//regulation of protein kinase activity	NA	gi|449440558|ref|XP_004138051.1|//PREDICTED: SNF1-related protein kinase regulatory subunit gamma-1 [Cucumis sativus]
Csa1G574810	975	26.67502864	56.90812769	1.093144895	0.003083295	Up	0.000362157	GO:0005737//cytoplasm	GO:0004124//cysteine synthase activity;GO:0016740//transferase activity;GO:0030170//pyridoxal phosphate binding	GO:0008652//cellular amino acid biosynthetic process;GO:0006535//cysteine biosynthetic process from serine	K01738//cysteine synthase A [EC:2.5.1.47]	gi|778662729|ref|XP_011659948.1|//PREDICTED: cysteine synthase-like [Cucumis sativus]
Csa1G575010	1161	33.80164069	12.96819496	-1.38211559	0.001499736	Down	0.000159271	GO:0005618//cell wall;GO:0005737//cytoplasm	GO:0016829//lyase activity;GO:0045330//aspartyl esterase activity;GO:0030599//pectinesterase activity	GO:0045490//pectin catabolic process;GO:0042545//cell wall modification	K01051//pectinesterase [EC:3.1.1.11]	gi|778662779|ref|XP_004135808.2|//PREDICTED: probable pectinesterase 53 [Cucumis sativus]
Csa2G047780	315	45.82861178	14.32863777	-1.677347126	3.50E-05	Down	2.38E-06	NA	NA	NA	NA	gi|700205965|gb|KGN61084.1|//hypothetical protein Csa_2G047780 [Cucumis sativus]
Csa5G547610	525	227.4806335	589.6128448	1.374024227	5.09E-26	Up	3.38E-28	NA	GO:0052848//inositol-3,5-bisdiphosphate-2,3,4,6-tetrakisphosphate 5-diphosphatase activity;GO:0052846//inositol-1,5-bisdiphosphate-2,3,4,6-tetrakisphosphate 1-diphosphatase activity;GO:0052845//inositol-5-diphosphate-1,2,3,4,6-pentakisphosphate diphosphatase activity;GO:0008486//diphosphoinositol-polyphosphate diphosphatase activity;GO:0052847//inositol-1,5-bisdiphosphate-2,3,4,6-tetrakisphosphat…	NA	K07766//diphosphoinositol-polyphosphate diphosphatase [EC:3.6.1.52]	gi|449466253|ref|XP_004150841.1|//PREDICTED: nudix hydrolase 17, mitochondrial [Cucumis sativus]
Csa6G518390	1356	72.47368416	31.9714624	-1.180672499	0.000343806	Down	3.01E-05	NA	GO:0016747//transferase activity, transferring acyl groups other than amino-acyl groups	NA	K15400//omega-hydroxypalmitate O-feruloyl transferase [EC:2.3.1.188];K20240//spermidine dicoumaroyl transferase [EC:2.3.1.249]	gi|449434302|ref|XP_004134935.1|//PREDICTED: taxadien-5-alpha-ol O-acetyltransferase [Cucumis sativus]
Csa3G076580	564	52.18146814	22.99909072	-1.18196071	0.000951273	Down	9.48E-05	NA	NA	NA	K06927//diphthine-ammonia ligase [EC:6.3.1.14]	gi|700200989|gb|KGN56122.1|//Plastid-lipid associated protein [Cucumis sativus]
Csa4G297480	264	1.554494467	5.18726967	1.738529891	0.015627384	Up	0.002427541	NA	NA	NA	NA	NA
Csa5G593380	3462	18.78470377	7.574062522	-1.31041913	0.023880516	Down	0.003988349	GO:0016020//membrane	GO:0000166//nucleotide binding;GO:0016887//ATPase activity	GO:0006810//transport	K05658//ATP-binding cassette, subfamily B (MDR/TAP), member 1 [EC:3.6.3.44]	gi|700196548|gb|KGN51725.1|//hypothetical protein Csa_5G593380 [Cucumis sativus]
Csa4G001910	957	198.1543784	80.15087347	-1.305834697	1.78E-10	Down	5.06E-12	NA	GO:0016787//hydrolase activity	NA	K01259//proline iminopeptidase [EC:3.4.11.5];K08726//soluble epoxide hydrolase / lipid-phosphate phosphatase [EC:3.3.2.10 3.1.3.76];K10144//RING finger and CHY zinc finger domain-containing protein 1 [EC:2.3.2.27]	gi|449469068|ref|XP_004152243.1|//PREDICTED: bifunctional epoxide hydrolase 2-like [Cucumis sativus]
Csa3G845490	888	171.4838423	70.13982354	-1.289766942	3.75E-07	Down	1.71E-08	GO:0048046//apoplast;GO:0005618//cell wall;GO:0016021//integral component of membrane	GO:0004553//hydrolase activity, hydrolyzing O-glycosyl compounds;GO:0016762//xyloglucan:xyloglucosyl transferase activity	GO:0010411//xyloglucan metabolic process;GO:0042546//cell wall biogenesis;GO:0071555//cell wall organization	K08235//xyloglucan:xyloglucosyl transferase [EC:2.4.1.207]	gi|449446793|ref|XP_004141155.1|//PREDICTED: probable xyloglucan endotransglucosylase/hydrolase protein 5 [Cucumis sativus]
Csa4G641590	450	8.178786799	27.05070683	1.72570753	0.000328804	Up	2.86E-05	GO:0005634//nucleus	GO:0003677//DNA binding;GO:0003700//transcription factor activity, sequence-specific DNA binding	GO:0006355//regulation of transcription, DNA-templated	K09286//EREBP-like factor	gi|449447039|ref|XP_004141277.1|//PREDICTED: ethylene-responsive transcription factor ERF011-like [Cucumis sativus]
Csa2G373410	435	94.22368975	260.8081732	1.468827348	3.67E-18	Up	4.65E-20	GO:0005634//nucleus;GO:0005737//cytoplasm	GO:0043424//protein histidine kinase binding;GO:0016491//oxidoreductase activity;GO:0009927//histidine phosphotransfer kinase activity	GO:0016310//phosphorylation;GO:0009736//cytokinin-activated signaling pathway;GO:0000160//phosphorelay signal transduction system	K14490//histidine-containing phosphotransfer peotein	gi|449461335|ref|XP_004148397.1|//PREDICTED: histidine-containing phosphotransfer protein 4-like isoform X1 [Cucumis sativus]
Csa7G010800	1482	23.45685787	10.16393262	-1.206551055	0.020729951	Down	0.00336642	GO:0016021//integral component of membrane;GO:0005886//plasma membrane	GO:0015171//amino acid transmembrane transporter activity	GO:0048829//root cap development;GO:0003333//amino acid transmembrane transport;GO:0010588//cotyledon vascular tissue pattern formation	K13946//auxin influx carrier (AUX1 LAX family)	gi|778722933|ref|XP_011658595.1|//PREDICTED: auxin transporter-like protein 5 [Cucumis sativus]
Csa6G031440	1116	229.6913867	86.13538657	-1.415018797	1.15E-14	Down	2.11E-16	GO:0005634//nucleus	GO:0003677//DNA binding	GO:0006355//regulation of transcription, DNA-templated	K14491//two-component response regulator ARR-B family	gi|778710070|ref|XP_011656513.1|//PREDICTED: probable transcription factor GLK2 [Cucumis sativus]
Csa1G071130	1674	10.26360087	26.87604591	1.388783927	0.003755986	Up	0.000457096	NA	NA	NA	K04733//interleukin-1 receptor-associated kinase 4 [EC:2.7.11.1]	gi|700209503|gb|KGN64599.1|//hypothetical protein Csa_1G071130 [Cucumis sativus]
Csa3G018320	1035	158.6511205	380.7405436	1.262950495	2.99E-16	Up	4.47E-18	GO:0005634//nucleus	GO:0003677//DNA binding;GO:0003700//transcription factor activity, sequence-specific DNA binding	GO:0006355//regulation of transcription, DNA-templated	K09286//EREBP-like factor	gi|449458980|ref|XP_004147224.1|//PREDICTED: ethylene-responsive transcription factor 6 [Cucumis sativus]
Csa6G109720	2250	19.04519896	3.898388536	-2.288477569	4.74E-05	Down	3.32E-06	NA	NA	NA	NA	gi|449445692|ref|XP_004140606.1|//PREDICTED: uncharacterized protein LOC101214238 [Cucumis sativus]
Csa1G597040	1701	119.4305817	53.8548751	-1.149023451	3.13E-06	Down	1.69E-07	GO:0009505//plant-type cell wall;GO:0009506//plasmodesma;GO:0005794//Golgi apparatus	GO:0004252//serine-type endopeptidase activity	GO:0006508//proteolysis	K04733//interleukin-1 receptor-associated kinase 4 [EC:2.7.11.1];K09490//heat shock 70kDa protein 5;K11262//acetyl-CoA carboxylase / biotin carboxylase 1 [EC:6.4.1.2 6.3.4.14];K13199//plasminogen activator inhibitor 1 RNA-binding protein;K01183//chitinase [EC:3.2.1.14]	gi|700211210|gb|KGN66306.1|//hypothetical protein Csa_1G597040 [Cucumis sativus]
Csa1G039840	2220	20.78156572	8.489569655	-1.291541025	0.016592498	Down	0.002602734	GO:0005658//alpha DNA polymerase:primase complex;GO:0005739//mitochondrion	GO:0003677//DNA binding;GO:0003887//DNA-directed DNA polymerase activity;GO:0046982//protein heterodimerization activity	GO:0071897//DNA biosynthetic process;GO:0006270//DNA replication initiation	K02321//DNA polymerase alpha subunit B	gi|700208974|gb|KGN64070.1|//hypothetical protein Csa_1G039840 [Cucumis sativus]
Csa6G487550	1530	89.19452475	27.16527553	-1.715191472	9.22E-08	Down	3.84E-09	GO:0016021//integral component of membrane	GO:0016705//oxidoreductase activity, acting on paired donors, with incorporation or reduction of molecular oxygen;GO:0020037//heme binding;GO:0005506//iron ion binding;GO:0004497//monooxygenase activity	GO:0055114//oxidation-reduction process	K15405//midchain alkane hydroxylase	gi|778722404|ref|XP_004142037.2|//PREDICTED: alkane hydroxylase MAH1-like [Cucumis sativus]
Csa2G009300	2208	35.88261485	14.08517907	-1.349107121	0.002560622	Down	0.000295773	GO:0000347//THO complex;GO:0042555//MCM complex;GO:0005737//cytoplasm	GO:0003688//DNA replication origin binding;GO:0005524//ATP binding;GO:0003682//chromatin binding;GO:0003678//DNA helicase activity	GO:0006270//DNA replication initiation;GO:0032508//DNA duplex unwinding	K02209//DNA replication licensing factor MCM5 [EC:3.6.4.12]	gi|449443007|ref|XP_004139272.1|//PREDICTED: DNA replication licensing factor MCM5 [Cucumis sativus]
Csa3G002460	240	4.599131314	16.5544769	1.847788129	0.001352237	Up	0.00014163	NA	NA	NA	NA	gi|700200493|gb|KGN55626.1|//hypothetical protein Csa_3G002460 [Cucumis sativus]
Csa1G441330	714	106.8313567	47.88232403	-1.157770081	2.17E-05	Down	1.39E-06	NA	NA	NA	NA	gi|778660954|ref|XP_004151210.2|//PREDICTED: uncharacterized protein LOC101202955 [Cucumis sativus]
Csa7G447990	1788	91.86162408	270.5695995	1.558465556	1.31E-18	Up	1.63E-20	GO:0005618//cell wall;GO:0005576//extracellular region;GO:0016021//integral component of membrane	GO:0045330//aspartyl esterase activity;GO:0030599//pectinesterase activity;GO:0046910//pectinesterase inhibitor activity	GO:0045490//pectin catabolic process;GO:0043086//negative regulation of catalytic activity;GO:0042545//cell wall modification	K01051//pectinesterase [EC:3.1.1.11]	gi|449447960|ref|XP_004141734.1|//PREDICTED: pectinesterase-like [Cucumis sativus]
Csa3G078280	639	389.391454	132.3708854	-1.556635381	9.20E-06	Down	5.45E-07	GO:0016021//integral component of membrane;GO:0046658//anchored component of plasma membrane	GO:0009055//electron carrier activity	NA	K04733//interleukin-1 receptor-associated kinase 4 [EC:2.7.11.1];K03006//DNA-directed RNA polymerase II subunit RPB1 [EC:2.7.7.6]	gi|449470427|ref|XP_004152918.1|//PREDICTED: early nodulin-like protein 3 [Cucumis sativus]
Csa4G001660	783	5.09745008	22.12680734	2.117947654	7.35E-05	Up	5.41E-06	NA	GO:0016491//oxidoreductase activity	GO:0055114//oxidation-reduction process	K10770//alkylated DNA repair protein alkB homolog 8 [EC:1.14.11.- 2.1.1.229]	gi|449469096|ref|XP_004152257.1|//PREDICTED: uncharacterized protein LOC101207942 isoform X1 [Cucumis sativus]
Csa3G680120	1011	1691.049824	4061.401597	1.264058523	1.15E-28	Up	6.33E-31	NA	GO:0047216//inositol 3-alpha-galactosyltransferase activity	GO:0009409//response to cold;GO:0006012//galactose metabolic process	K18819//inositol 3-alpha-galactosyltransferase [EC:2.4.1.123]	gi|778682682|ref|XP_004150838.2|//PREDICTED: galactinol synthase 1-like [Cucumis sativus]
Csa1G031880	1143	207.1491204	86.26362077	-1.263845517	2.59E-12	Down	5.91E-14	GO:0016021//integral component of membrane;GO:0000139//Golgi membrane	GO:0016757//transferase activity, transferring glycosyl groups	GO:0071555//cell wall organization	K20784//arabinosyltransferase [EC:2.4.2.-];K11714//rhamnogalacturonan II specific xylosyltransferase [EC:2.4.2.-]	gi|449439235|ref|XP_004137392.1|//PREDICTED: uncharacterized protein At4g15970-like [Cucumis sativus]
Csa2G075330	3171	81.68962516	176.6478285	1.112651246	1.19E-06	Up	5.93E-08	NA	GO:0043531//ADP binding;GO:0005524//ATP binding	GO:0007165//signal transduction;GO:0006952//defense response	K03283//heat shock 70kDa protein 1/8	gi|778667905|ref|XP_011649005.1|//PREDICTED: TMV resistance protein N-like isoform X1 [Cucumis sativus]
Csa4G008770	1779	11.9021319	40.07681252	1.751547758	3.47E-05	Up	2.35E-06	GO:0005737//cytoplasm	GO:0045548//phenylalanine ammonia-lyase activity	GO:0009800//cinnamic acid biosynthetic process;GO:0006559//L-phenylalanine catabolic process	K10775//phenylalanine ammonia-lyase [EC:4.3.1.24]	gi|778697444|ref|XP_004152155.2|//PREDICTED: phenylalanine ammonia-lyase-like [Cucumis sativus]
Csa6G055410	1152	132.2221314	366.3338751	1.470195438	3.86E-23	Up	3.16E-25	GO:0016021//integral component of membrane	GO:0004674//protein serine/threonine kinase activity;GO:0005524//ATP binding	GO:0006468//protein phosphorylation	K04733//interleukin-1 receptor-associated kinase 4 [EC:2.7.11.1]	gi|449446401|ref|XP_004140960.1|//PREDICTED: putative serine/threonine-protein kinase [Cucumis sativus]
Csa3G651750	3315	22.58286033	52.28006991	1.211032842	0.000561847	Up	5.24E-05	GO:0016021//integral component of membrane	GO:0004674//protein serine/threonine kinase activity;GO:0005524//ATP binding	GO:0006468//protein phosphorylation	K17422//large subunit ribosomal protein L41;K13420//LRR receptor-like serine/threonine-protein kinase FLS2 [EC:2.7.11.1]	gi|778682564|ref|XP_011651735.1|//PREDICTED: receptor-like protein kinase [Cucumis sativus]
Csa1G575190	834	763.520788	1890.491639	1.308022126	8.94E-31	Up	4.40E-33	NA	NA	NA	NA	gi|700211107|gb|KGN66203.1|//hypothetical protein Csa_1G575190 [Cucumis sativus]
Csa2G326480	759	109.8809815	47.20012259	-1.21907919	3.30E-06	Down	1.80E-07	NA	NA	NA	NA	gi|449465312|ref|XP_004150372.1|//PREDICTED: uncharacterized protein LOC101207777 isoform X1 [Cucumis sativus]
Csa6G356990	1479	8772.785954	3326.154959	-1.399179686	1.11E-09	Down	3.52E-11	GO:0005777//peroxisome	GO:0020037//heme binding;GO:0046872//metal ion binding;GO:0004096//catalase activity	GO:0006979//response to oxidative stress;GO:0098869//cellular oxidant detoxification;GO:0042744//hydrogen peroxide catabolic process;GO:0055114//oxidation-reduction process	K03781//catalase [EC:1.11.1.6]	gi|700192329|gb|KGN47533.1|//Catalase isozyme 3 [Cucumis sativus]
Csa3G120370	741	42.32478958	17.03303947	-1.313166995	0.001014128	Down	0.000102016	GO:0016021//integral component of membrane	NA	NA	NA	gi|778677027|ref|XP_011650715.1|//PREDICTED: uncharacterized protein LOC101214208 [Cucumis sativus]
Csa3G750930	1554	16.91190632	6.798897672	-1.314666529	0.02366174	Down	0.003945161	NA	NA	NA	NA	gi|449440203|ref|XP_004137874.1|//PREDICTED: trihelix transcription factor PTL [Cucumis sativus]
Csa5G418270	519	45.09815639	21.85723956	-1.044957249	0.00652795	Down	0.000866978	GO:0044424//intracellular part	GO:0004842//ubiquitin-protein transferase activity	GO:0044699//single-organism process;GO:0006511//ubiquitin-dependent protein catabolic process;GO:0016567//protein ubiquitination	K04506//E3 ubiquitin-protein ligase SIAH1 [EC:2.3.2.27]	gi|700195864|gb|KGN51041.1|//hypothetical protein Csa_5G418270 [Cucumis sativus]
Csa5G623870	1326	419.9526086	152.7672954	-1.458890807	1.75E-05	Down	1.10E-06	GO:0048046//apoplast;GO:0009505//plant-type cell wall;GO:0009507//chloroplast	GO:0016740//transferase activity;GO:0004190//aspartic-type endopeptidase activity	GO:0006508//proteolysis;GO:0030163//protein catabolic process	K00924;K02882//large subunit ribosomal protein L18Ae	gi|449449334|ref|XP_004142420.1|//PREDICTED: protein ASPARTIC PROTEASE IN GUARD CELL 2 [Cucumis sativus]
Csa6G507300	1341	20.68373603	55.33727751	1.41975487	0.00013097	Up	1.03E-05	GO:0016021//integral component of membrane	GO:0005524//ATP binding;GO:0004672//protein kinase activity	GO:0006468//protein phosphorylation	K04733//interleukin-1 receptor-associated kinase 4 [EC:2.7.11.1]	gi|700193753|gb|KGN48957.1|//hypothetical protein Csa_6G507300 [Cucumis sativus]
Csa2G034530	990	212.692441	13.45522216	-3.982530645	6.00E-43	Down	1.08E-45	NA	GO:0030410//nicotianamine synthase activity	GO:0030418//nicotianamine biosynthetic process	K05953//nicotianamine synthase [EC:2.5.1.43]	gi|449454012|ref|XP_004144750.1|//PREDICTED: probable nicotianamine synthase 4 [Cucumis sativus]
Csa1G064730	1014	126.149786	22.02824921	-2.517711019	6.35E-21	Down	6.40E-23	NA	GO:0052635//C-20 gibberellin 2-beta-dioxygenase activity;GO:0046872//metal ion binding	GO:0009685//gibberellin metabolic process;GO:0055114//oxidation-reduction process	K04125//gibberellin 2-oxidase [EC:1.14.11.13]	gi|778658500|ref|XP_004153456.2|//PREDICTED: gibberellin 2-beta-dioxygenase 8 [Cucumis sativus]
Csa2G005960	171	14.29166203	5.802221233	-1.300496492	0.038097543	Down	0.007055788	NA	NA	NA	NA	gi|700205531|gb|KGN60650.1|//hypothetical protein Csa_2G005960 [Cucumis sativus]
Csa7G405820	1683	54.20018307	4.66535314	-3.538239531	6.40E-15	Down	1.13E-16	GO:0005618//cell wall	GO:0045330//aspartyl esterase activity;GO:0030599//pectinesterase activity;GO:0046910//pectinesterase inhibitor activity	GO:0045490//pectin catabolic process;GO:0043086//negative regulation of catalytic activity;GO:0042545//cell wall modification	K01051//pectinesterase [EC:3.1.1.11]	gi|449436465|ref|XP_004136013.1|//PREDICTED: probable pectinesterase/pectinesterase inhibitor 7 [Cucumis sativus]
Csa5G622520	1548	209.5962415	85.78223949	-1.288861961	1.15E-11	Down	2.86E-13	GO:0016021//integral component of membrane	GO:0046872//metal ion binding;GO:0030570//pectate lyase activity	GO:0045490//pectin catabolic process	K01728//pectate lyase [EC:4.2.2.2]	gi|778706481|ref|XP_011655861.1|//PREDICTED: probable pectate lyase 18 [Cucumis sativus]
Csa4G008760	1317	12.64439011	29.44348698	1.219451088	0.016042657	Up	0.002510623	GO:0005737//cytoplasm	GO:0045548//phenylalanine ammonia-lyase activity	GO:0009800//cinnamic acid biosynthetic process;GO:0006559//L-phenylalanine catabolic process	K10775//phenylalanine ammonia-lyase [EC:4.3.1.24]	gi|700197815|gb|KGN52973.1|//hypothetical protein Csa_4G008760 [Cucumis sativus]
Csa3G901180	966	76.71620173	36.23375372	-1.082197021	0.000516779	Down	4.78E-05	NA	GO:0046983//protein dimerization activity	NA	K18485//myogenic factor 6;K20558//transcription factor SPEECHLESS	gi|449436822|ref|XP_004136191.1|//PREDICTED: transcription factor bHLH71 [Cucumis sativus]
Csa3G851720	399	3202.708615	6623.938825	1.048396803	2.40E-23	Up	1.94E-25	GO:0030286//dynein complex;GO:0031514//motile cilium;GO:0016021//integral component of membrane	NA	GO:0007017//microtubule-based process	K10418//dynein light chain LC8-type	gi|700204738|gb|KGN59871.1|//hypothetical protein Csa_3G851720 [Cucumis sativus]
Csa5G167120	708	829.7520693	1923.659799	1.213101453	1.55E-38	Up	4.17E-41	GO:0005634//nucleus	GO:0003677//DNA binding;GO:0003700//transcription factor activity, sequence-specific DNA binding	GO:0006355//regulation of transcription, DNA-templated	K09286//EREBP-like factor	gi|778700301|ref|XP_004143677.2|//PREDICTED: ethylene-responsive transcription factor ERF105 [Cucumis sativus]
Csa7G045520	2496	113.7600916	49.55682692	-1.19883881	3.35E-06	Down	1.82E-07	GO:0009506//plasmodesma;GO:0005886//plasma membrane	GO:0030246//carbohydrate binding;GO:0004674//protein serine/threonine kinase activity	GO:0006952//defense response;GO:0006468//protein phosphorylation	K04733//interleukin-1 receptor-associated kinase 4 [EC:2.7.11.1]	gi|700188330|gb|KGN43563.1|//hypothetical protein Csa_7G045520 [Cucumis sativus]
Csa6G312590	480	4.196881607	13.25043077	1.658649591	0.00774472	Up	0.001060285	NA	NA	GO:0006952//defense response;GO:0009607//response to biotic stimulus	NA	gi|778714676|ref|XP_004151333.2|//PREDICTED: major allergen Pru ar 1-like [Cucumis sativus]
Csa5G642130	903	78.19127884	33.41855711	-1.226358259	0.000624218	Down	5.90E-05	NA	NA	NA	K12951//cation-transporting P-type ATPase D [EC:3.6.3.-];K15889//prenylcysteine alpha-carboxyl methylesterase [EC:3.1.1.-]	gi|778708779|ref|XP_011656281.1|//PREDICTED: proline-rich protein 4-like [Cucumis sativus]
Csa3G126940	669	609.2640997	1224.286678	1.006801779	6.56E-22	Up	5.88E-24	GO:0005737//cytoplasm	GO:0004462//lactoylglutathione lyase activity;GO:0004364//glutathione transferase activity	GO:0006749//glutathione metabolic process;GO:0009407//toxin catabolic process	K00799//glutathione S-transferase [EC:2.5.1.18]	gi|449432299|ref|XP_004133937.1|//PREDICTED: probable glutathione S-transferase [Cucumis sativus]
Csa3G818250	1815	1391.263194	2885.653336	1.052502624	7.20E-27	Up	4.39E-29	GO:0016021//integral component of membrane	GO:0005215//transporter activity	GO:0006810//transport	K14638//solute carrier family 15 (peptide/histidine transporter), member 3/4	gi|525507013|ref|NP_001267552.1|//probable nitrite transporter At1g68570-like [Cucumis sativus]
Csa6G046310	2160	41.38503417	10.58229207	-1.967457006	1.58E-06	Down	7.96E-08	NA	NA	NA	K03695//ATP-dependent Clp protease ATP-binding subunit ClpB	gi|700190849|gb|KGN46053.1|//hypothetical protein Csa_6G046310 [Cucumis sativus]
Csa1G181530	504	5.038854367	12.73291943	1.337395576	0.04020367	Up	0.007545781	NA	NA	NA	NA	gi|778665020|ref|XP_011648467.1|//PREDICTED: cyclin-dependent kinase 11B-like [Cucumis sativus]
Csa3G730920	2004	93.87758242	201.0390775	1.098623362	3.78E-09	Up	1.29E-10	GO:0016021//integral component of membrane	GO:0030246//carbohydrate binding;GO:0004674//protein serine/threonine kinase activity;GO:0005524//ATP binding	GO:0006468//protein phosphorylation	K04733//interleukin-1 receptor-associated kinase 4 [EC:2.7.11.1]	gi|449440251|ref|XP_004137898.1|//PREDICTED: probable L-type lectin-domain containing receptor kinase VI.1 [Cucumis sativus]
Csa3G171190	954	3.408619933	32.67014471	3.260713195	1.80E-10	Up	5.12E-12	NA	NA	NA	NA	gi|778679175|ref|XP_004147633.2|//PREDICTED: late embryogenesis abundant protein D-29 [Cucumis sativus]
Csa2G249880	2547	6.397583912	17.06524881	1.415462379	0.015408484	Up	0.002388097	GO:0005618//cell wall;GO:0005773//vacuole	GO:0030246//carbohydrate binding;GO:0004565//beta-galactosidase activity	GO:0005975//carbohydrate metabolic process	K12309//beta-galactosidase [EC:3.2.1.23]	gi|449464712|ref|XP_004150073.1|//PREDICTED: beta-galactosidase 5 [Cucumis sativus]
Csa3G556210	1173	397.3950495	103.923007	-1.935058819	4.61E-30	Down	2.36E-32	GO:0009536//plastid	GO:0000287//magnesium ion binding;GO:0008889//glycerophosphodiester phosphodiesterase activity	GO:0030643//cellular phosphate ion homeostasis;GO:0046475//glycerophospholipid catabolic process	K18696//glycerophosphodiester phosphodiesterase [EC:3.1.4.46]	gi|449460535|ref|XP_004148001.1|//PREDICTED: glycerophosphodiester phosphodiesterase GDPD1, chloroplastic [Cucumis sativus]
Csa6G483430	570	48.91876433	17.32923793	-1.49717975	0.000166693	Down	1.34E-05	NA	GO:0004857//enzyme inhibitor activity	GO:0043086//negative regulation of catalytic activity	NA	gi|449461841|ref|XP_004148650.1|//PREDICTED: cell wall / vacuolar inhibitor of fructosidase 2 [Cucumis sativus]
Csa2G005900	1962	438.1949342	183.1279956	-1.258720447	1.42E-14	Down	2.62E-16	GO:0016021//integral component of membrane	GO:0005524//ATP binding;GO:0004672//protein kinase activity	GO:0006468//protein phosphorylation	K04733//interleukin-1 receptor-associated kinase 4 [EC:2.7.11.1]	gi|449443127|ref|XP_004139332.1|//PREDICTED: probable inactive receptor kinase At2g26730 [Cucumis sativus]
Csa5G610430	519	5.37726946	1.827585938	-1.556934521	0.035691196	Down	0.006493578	GO:0005634//nucleus	NA	GO:0006355//regulation of transcription, DNA-templated;GO:0009734//auxin-activated signaling pathway	K14484//auxin-responsive protein IAA	gi|659091613|ref|XP_008446639.1|//PREDICTED: auxin-responsive protein IAA32 [Cucumis melo]
CsaUNG028560	285	487.02183	1324.582205	1.443479036	1.39E-09	Up	4.43E-11	GO:0016020//membrane	NA	NA	NA	gi|659086721|ref|XP_008444081.1|//PREDICTED: non-specific lipid-transfer protein 2-like [Cucumis melo]
Csa1G423040	258	1.378885776	6.049004792	2.133194852	0.001820216	Up	0.000198806	NA	NA	NA	K20286//TATA element modulatory factor	gi|700210350|gb|KGN65446.1|//hypothetical protein Csa_1G423040 [Cucumis sativus]
Csa6G344240	399	62.26808876	22.77580893	-1.450990703	5.97E-05	Down	4.30E-06	GO:0046658//anchored component of plasma membrane	GO:0009055//electron carrier activity	NA	K04733//interleukin-1 receptor-associated kinase 4 [EC:2.7.11.1]	gi|778714946|ref|XP_004144257.2|//PREDICTED: basic blue protein [Cucumis sativus]
Csa3G099720	1659	303.1199741	122.6875784	-1.304899732	3.32E-11	Down	8.76E-13	GO:0005623//cell	GO:0050660//flavin adenine dinucleotide binding;GO:0016491//oxidoreductase activity	GO:0055114//oxidation-reduction process;GO:0045454//cell redox homeostasis	K08232//monodehydroascorbate reductase (NADH) [EC:1.6.5.4]	gi|449463142|ref|XP_004149293.1|//PREDICTED: monodehydroascorbate reductase-like [Cucumis sativus]
Csa4G425740	1368	11.16459702	3.329307006	-1.745637362	0.011219305	Down	0.001633301	GO:0005634//nucleus	NA	GO:0044763//single-organism cellular process	K05868//cyclin B	gi|449453153|ref|XP_004144323.1|//PREDICTED: G2/mitotic-specific cyclin S13-7-like [Cucumis sativus]
Csa7G011860	2487	11.30494451	31.53880975	1.480174304	0.000913952	Up	9.06E-05	GO:0005618//cell wall;GO:0005773//vacuole	GO:0030246//carbohydrate binding;GO:0004565//beta-galactosidase activity	GO:0005975//carbohydrate metabolic process	K12309//beta-galactosidase [EC:3.2.1.23]	gi|778722962|ref|XP_004144843.2|//PREDICTED: beta-galactosidase 13-like [Cucumis sativus]
Csa6G117200	720	664.407859	1328.918783	1.000111893	3.90E-22	Up	3.42E-24	GO:0005622//intracellular;GO:0016021//integral component of membrane	NA	GO:0035556//intracellular signal transduction	K03283//heat shock 70kDa protein 1/8;K17609//nucleoredoxin [EC:1.8.1.8];K16219//protein N-terminal methyltransferase [EC:2.1.1.244]	gi|449444437|ref|XP_004139981.1|//PREDICTED: uncharacterized protein LOC101214474 [Cucumis sativus]
Csa3G813820	4287	142.4631166	354.4803005	1.315116998	1.97E-20	Up	2.07E-22	GO:0016021//integral component of membrane	GO:0005524//ATP binding;GO:0016887//ATPase activity	GO:0006810//transport	K05681//ATP-binding cassette, subfamily G (WHITE), member 2	gi|778684998|ref|XP_004136753.2|//PREDICTED: pleiotropic drug resistance protein 3 [Cucumis sativus]
Csa3G782630	1221	71.30223147	367.8339584	2.367035542	2.72E-33	Up	1.10E-35	NA	GO:0004842//ubiquitin-protein transferase activity	GO:0016567//protein ubiquitination	K10260//F-box and WD-40 domain protein 7;K08332	gi|449437474|ref|XP_004136517.1|//PREDICTED: E3 ubiquitin-protein ligase PUB23-like [Cucumis sativus]
Csa7G447940	792	10.85135819	4.014853013	-1.434456551	0.040054822	Down	0.007510035	GO:0016021//integral component of membrane	GO:0005524//ATP binding;GO:0004672//protein kinase activity	GO:0006468//protein phosphorylation	K04733//interleukin-1 receptor-associated kinase 4 [EC:2.7.11.1];K13941//2-amino-4-hydroxy-6-hydroxymethyldihydropteridine diphosphokinase / dihydropteroate synthase [EC:2.7.6.3 2.5.1.15];K04730//interleukin-1 receptor-associated kinase 1 [EC:2.7.11.1]	gi|778729503|ref|XP_011659592.1|//PREDICTED: protein STRUBBELIG-RECEPTOR FAMILY 7-like isoform X1 [Cucumis sativus]
Csa3G776870	645	32.12390178	109.9558438	1.775205242	2.75E-12	Up	6.33E-14	NA	NA	NA	NA	gi|700203994|gb|KGN59127.1|//hypothetical protein Csa_3G776870 [Cucumis sativus]
Csa1G050380	1308	440.9188006	106.9414223	-2.043692224	1.34E-37	Down	3.86E-40	GO:0009570//chloroplast stroma	GO:0005524//ATP binding;GO:0004055//argininosuccinate synthase activity	GO:0000053//argininosuccinate metabolic process;GO:0006526//arginine biosynthetic process;GO:0000050//urea cycle	K01940//argininosuccinate synthase [EC:6.3.4.5]	gi|778658061|ref|XP_011652034.1|//PREDICTED: argininosuccinate synthase, chloroplastic-like [Cucumis sativus]
Csa5G568300	1620	32.46141127	70.11993084	1.11109885	0.000454389	Up	4.12E-05	GO:0005618//cell wall;GO:0005576//extracellular region	GO:0045330//aspartyl esterase activity;GO:0030599//pectinesterase activity;GO:0046910//pectinesterase inhibitor activity	GO:0045490//pectin catabolic process;GO:0043086//negative regulation of catalytic activity;GO:0042545//cell wall modification	K01051//pectinesterase [EC:3.1.1.11]	gi|449464802|ref|XP_004150118.1|//PREDICTED: pectinesterase [Cucumis sativus]
Csa4G658580	1323	9.987533542	2.458156119	-2.022551898	0.002273103	Down	0.000257104	GO:0005634//nucleus	NA	NA	K05868//cyclin B	gi|449455599|ref|XP_004145540.1|//PREDICTED: G2/mitotic-specific cyclin-2-like [Cucumis sativus]
Csa2G010210	1950	41.15968498	13.86308973	-1.569983107	0.000147004	Down	1.17E-05	GO:0016021//integral component of membrane	NA	NA	K19626//inversin;K15502//serine/threonine-protein phosphatase 6 regulatory ankyrin repeat subunit A	gi|449443235|ref|XP_004139385.1|//PREDICTED: ankyrin repeat-containing protein At3g12360-like [Cucumis sativus]
Csa2G012700	603	16.6311219	50.67145379	1.607287728	9.47E-06	Up	5.62E-07	NA	NA	NA	NA	gi|700205719|gb|KGN60838.1|//hypothetical protein Csa_2G012700 [Cucumis sativus]
Csa6G010030	1446	581.7328488	2438.128027	2.067345208	9.17E-67	Up	2.23E-70	NA	NA	GO:0006952//defense response	NA	gi|778709480|ref|XP_011656406.1|//PREDICTED: nematode resistance protein-like HSPRO2 [Cucumis sativus]
Csa6G486960	600	11.82093363	27.3291806	1.209098219	0.012089881	Up	0.001784787	NA	GO:0043565//sequence-specific DNA binding;GO:0003700//transcription factor activity, sequence-specific DNA binding	GO:0006355//regulation of transcription, DNA-templated	K18835//WRKY transcription factor 2;K13424//WRKY transcription factor 33	gi|449448420|ref|XP_004141964.1|//PREDICTED: probable WRKY transcription factor 51 [Cucumis sativus]
Csa4G631060	1257	31.98911233	13.9033475	-1.202148677	0.00826042	Down	0.001140146	GO:0005829//cytosol	GO:0004674//protein serine/threonine kinase activity	GO:0006468//protein phosphorylation;GO:0035556//intracellular signal transduction	NA	gi|449456637|ref|XP_004146055.1|//PREDICTED: uncharacterized protein LOC101214651 [Cucumis sativus]
Csa5G160220	1779	903.2862815	337.2892984	-1.421196753	3.39E-31	Down	1.62E-33	GO:0009505//plant-type cell wall;GO:0009506//plasmodesma;GO:0016021//integral component of membrane;GO:0046658//anchored component of plasma membrane	GO:0016722//oxidoreductase activity, oxidizing metal ions;GO:0005507//copper ion binding;GO:0008447//L-ascorbate oxidase activity	GO:0055114//oxidation-reduction process	K19791//iron transport multicopper oxidase	gi|449459706|ref|XP_004147587.1|//PREDICTED: monocopper oxidase-like protein SKU5 [Cucumis sativus]
Csa2G416800	180	1.35364659	5.732541297	2.082323713	0.002448861	Up	0.000280835	NA	NA	NA	NA	gi|700208122|gb|KGN63241.1|//hypothetical protein Csa_2G416800 [Cucumis sativus]
Csa6G023890	594	21.23802386	6.745468379	-1.654659006	0.002203724	Down	0.000247889	NA	NA	NA	NA	gi|778710043|ref|XP_011656508.1|//PREDICTED: uncharacterized protein LOC105435750 isoform X2 [Cucumis sativus];gi|778710039|ref|XP_011656507.1|//PREDICTED: uncharacterized protein LOC105435750 isoform X1 [Cucumis sativus]
Csa7G037610	264	223.7851064	26.73181735	-3.065484197	1.44E-39	Down	3.30E-42	NA	NA	NA	NA	gi|449453567|ref|XP_004144528.1|//PREDICTED: uncharacterized protein LOC101208804 [Cucumis sativus]
Csa1G561410	1026	439.4825392	116.9530714	-1.909876098	1.44E-29	Down	7.80E-32	NA	GO:0030410//nicotianamine synthase activity	GO:0030418//nicotianamine biosynthetic process	K05953//nicotianamine synthase [EC:2.5.1.43]	gi|449435595|ref|XP_004135580.1|//PREDICTED: nicotianamine synthase-like [Cucumis sativus]
Csa6G127460	816	353.729197	812.0401147	1.198905693	7.80E-24	Up	6.08E-26	NA	NA	NA	NA	gi|449444550|ref|XP_004140037.1|//PREDICTED: uncharacterized protein LOC101208067 [Cucumis sativus]
Csa3G748200	1656	26.64387365	263.9964377	3.308642711	2.37E-42	Up	4.39E-45	NA	NA	NA	NA	gi|700203907|gb|KGN59040.1|//hypothetical protein Csa_3G748200 [Cucumis sativus]
Csa7G450660	1707	19.89090895	8.812888969	-1.17442227	0.038404886	Down	0.007129555	GO:0016020//membrane	NA	NA	K05747//Wiskott-Aldrich syndrome protein	gi|778729765|ref|XP_011659637.1|//PREDICTED: formin-like protein 20 [Cucumis sativus]
Csa7G037540	462	10381.22298	21749.88019	1.067031041	4.56E-39	Up	1.16E-41	NA	NA	NA	NA	gi|700188217|gb|KGN43450.1|//hypothetical protein Csa_7G037540 [Cucumis sativus]
Csa3G180260	642	230.2658224	699.3782902	1.602772721	5.09E-43	Up	8.92E-46	GO:0005634//nucleus	GO:0003677//DNA binding;GO:0003700//transcription factor activity, sequence-specific DNA binding	GO:0006355//regulation of transcription, DNA-templated	K09286//EREBP-like factor	gi|449446069|ref|XP_004140794.1|//PREDICTED: dehydration-responsive element-binding protein 1A [Cucumis sativus]
Csa6G014510	255	42.22154283	88.67464239	1.07054231	0.000220195	Up	1.82E-05	NA	NA	NA	NA	gi|700190626|gb|KGN45830.1|//hypothetical protein Csa_6G014510 [Cucumis sativus]
Csa3G609230	291	1.288653431	4.440571542	1.784881057	0.011700916	Up	0.001713821	NA	NA	NA	NA	gi|700203162|gb|KGN58295.1|//hypothetical protein Csa_3G609230 [Cucumis sativus]
Csa6G423400	825	61.62845679	26.44919785	-1.220372697	0.000245891	Down	2.06E-05	GO:0048046//apoplast;GO:0005618//cell wall	GO:0004553//hydrolase activity, hydrolyzing O-glycosyl compounds;GO:0016762//xyloglucan:xyloglucosyl transferase activity	GO:0010411//xyloglucan metabolic process;GO:0042546//cell wall biogenesis;GO:0071555//cell wall organization	K08235//xyloglucan:xyloglucosyl transferase [EC:2.4.1.207]	gi|700192794|gb|KGN47998.1|//hypothetical protein Csa_6G423400 [Cucumis sativus]
Csa4G644680	1068	42.49019411	19.87027377	-1.096518184	0.005446249	Down	0.000702348	NA	NA	NA	NA	gi|449447075|ref|XP_004141295.1|//PREDICTED: uncharacterized protein LOC101203076 isoform X1 [Cucumis sativus]
Csa1G423280	942	41.1779526	20.5531394	-1.002513324	0.017568333	Down	0.002780211	NA	NA	NA	NA	gi|778660780|ref|XP_004146328.2|//PREDICTED: uncharacterized protein LOC101222016 [Cucumis sativus]
Csa7G049230	630	450.7384489	910.8130257	1.014864404	1.03E-14	Up	1.88E-16	GO:0005634//nucleus	GO:0003677//DNA binding;GO:0003700//transcription factor activity, sequence-specific DNA binding	GO:0006355//regulation of transcription, DNA-templated	K09286//EREBP-like factor	gi|449438123|ref|XP_004136839.1|//PREDICTED: ethylene-responsive transcription factor 4-like [Cucumis sativus]
Csa7G432550	960	585.1928108	1297.791333	1.149074486	9.22E-23	Up	7.73E-25	NA	NA	NA	NA	gi|449436142|ref|XP_004135853.1|//PREDICTED: uncharacterized protein LOC101208051 [Cucumis sativus]
Csa6G493850	732	1514.782816	693.6692292	-1.126791166	2.14E-05	Down	1.37E-06	NA	NA	NA	NA	gi|525507150|ref|NP_001267612.1|//uncharacterized protein LOC101210435 precursor [Cucumis sativus]
Csa6G183190	1764	6.474650295	57.21872836	3.143613257	7.65E-14	Up	1.51E-15	GO:0005829//cytosol	GO:0042803//protein homodimerization activity;GO:0004066//asparagine synthase (glutamine-hydrolyzing) activity	GO:0006541//glutamine metabolic process;GO:0009646//response to absence of light;GO:0006529//asparagine biosynthetic process	K01953//asparagine synthase (glutamine-hydrolysing) [EC:6.3.5.4]	gi|449450826|ref|XP_004143163.1|//PREDICTED: asparagine synthetase [glutamine-hydrolyzing] [Cucumis sativus]
Csa4G286380	1176	668.1211127	326.1669267	-1.034499148	8.72E-15	Down	1.56E-16	GO:0016021//integral component of membrane	GO:0004318//enoyl-[acyl-carrier-protein] reductase (NADH) activity	GO:0055114//oxidation-reduction process	K00208//enoyl-[acyl-carrier protein] reductase I [EC:1.3.1.9 1.3.1.10]	gi|449448774|ref|XP_004142140.1|//PREDICTED: enoyl-[acyl-carrier-protein] reductase [NADH], chloroplastic-like [Cucumis sativus]
Csa1G136780	636	11.20554886	3.88182328	-1.529406969	0.020340569	Down	0.003291476	NA	NA	NA	NA	gi|449443596|ref|XP_004139563.1|//PREDICTED: uncharacterized protein LOC101204359 [Cucumis sativus]
Csa4G650170	375	1.089304517	2.964845208	1.444549466	0.048038851	Up	0.009390966	GO:0005739//mitochondrion;GO:0009570//chloroplast stroma	GO:0005524//ATP binding;GO:0004829//threonine-tRNA ligase activity	GO:0006435//threonyl-tRNA aminoacylation;GO:0009793//embryo development ending in seed dormancy	K01868//threonyl-tRNA synthetase [EC:6.1.1.3]	gi|700200240|gb|KGN55398.1|//hypothetical protein Csa_4G650170 [Cucumis sativus]
Csa6G094710	1137	57.64105109	24.77328733	-1.218311321	0.000474959	Down	4.34E-05	NA	NA	NA	NA	gi|778711855|ref|XP_011656805.1|//PREDICTED: uncharacterized protein LOC105435773 [Cucumis sativus]
Csa2G382420	606	82.84721656	178.62398	1.10840064	6.27E-08	Up	2.51E-09	NA	NA	NA	NA	gi|449441894|ref|XP_004138717.1|//PREDICTED: uncharacterized protein LOC101214709 [Cucumis sativus]
Csa4G022900	969	8.312021239	128.5356988	3.950825951	2.61E-30	Up	1.31E-32	NA	GO:0046872//metal ion binding;GO:0051213//dioxygenase activity	GO:0055114//oxidation-reduction process	K04125//gibberellin 2-oxidase [EC:1.14.11.13];K01951//GMP synthase (glutamine-hydrolysing) [EC:6.3.5.2]	gi|449458351|ref|XP_004146911.1|//PREDICTED: gibberellin 20 oxidase 2-like [Cucumis sativus]
Csa6G502630	399	6.30050035	15.14089952	1.264912609	0.040549564	Up	0.00761663	NA	NA	NA	NA	gi|778722467|ref|XP_011658492.1|//PREDICTED: uncharacterized protein LOC101219972 [Cucumis sativus]
Csa5G239640	3348	42.45916779	19.22185441	-1.143328569	0.003373538	Down	0.000402825	NA	GO:0097159//organic cyclic compound binding;GO:1901363//heterocyclic compound binding;GO:0003968//RNA-directed 5'-3' RNA polymerase activity	GO:0001172//transcription, RNA-templated	K11699//RNA-dependent RNA polymerase [EC:2.7.7.48]	gi|525507284|ref|NP_001267682.1|//RNA-dependent RNA polymerase 1-like [Cucumis sativus]
Csa5G548110	1011	54.17043138	10.44312197	-2.37495251	6.25E-10	Down	1.90E-11	GO:0016020//membrane	GO:0003993//acid phosphatase activity	GO:0016311//dephosphorylation	K14379//tartrate-resistant acid phosphatase type 5 [EC:3.1.3.2]	gi|778703857|ref|XP_011655443.1|//PREDICTED: purple acid phosphatase 17 [Cucumis sativus]
Csa3G199660	1131	50.09534938	13.94268997	-1.845167749	1.02E-06	Down	4.98E-08	GO:0005634//nucleus	NA	NA	K14505//cyclin D3, plant	gi|449445902|ref|XP_004140711.1|//PREDICTED: cyclin-D3-3-like [Cucumis sativus]
Csa4G007100	1836	16.28314165	6.018019035	-1.436018503	0.019530119	Down	0.003145874	NA	NA	NA	K14487//auxin responsive GH3 gene family	gi|449468912|ref|XP_004152165.1|//PREDICTED: indole-3-acetic acid-amido synthetase GH3.17-like [Cucumis sativus]
Csa3G829190	696	41.69107901	14.70357518	-1.503571722	0.0006041	Down	5.69E-05	GO:0005886//plasma membrane	NA	GO:0009651//response to salt stress;GO:2000377//regulation of reactive oxygen species metabolic process;GO:0009737//response to abscisic acid	K03860//phosphatidylinositol glycan, class Q;K20887//xyloglucan glycosyltransferase 4 [EC:2.4.1.-]	gi|778685716|ref|XP_004147446.2|//PREDICTED: gibberellin-regulated protein 14 [Cucumis sativus]
Csa1G569460	2676	29.39262779	13.15318499	-1.160042162	0.012944475	Down	0.00194123	GO:0016021//integral component of membrane	NA	NA	K19984//exocyst complex component 5;K02184//formin 2	gi|449435994|ref|XP_004135779.1|//PREDICTED: formin-like protein 11 [Cucumis sativus]
Csa1G650110	2466	1.867725608	19.02293004	3.348385051	3.12E-08	Up	1.20E-09	GO:0005618//cell wall;GO:0005773//vacuole	GO:0030246//carbohydrate binding;GO:0004565//beta-galactosidase activity;GO:0032559//adenyl ribonucleotide binding;GO:0032550//purine ribonucleoside binding	GO:0005975//carbohydrate metabolic process	K12309//beta-galactosidase [EC:3.2.1.23]	gi|778665392|ref|XP_011648551.1|//PREDICTED: beta-galactosidase 15-like [Cucumis sativus]
Csa6G302690	726	108.3840526	32.46859311	-1.739035719	1.07E-11	Down	2.64E-13	NA	GO:0046872//metal ion binding	GO:0030001//metal ion transport	K14292//trimethylguanosine synthase [EC:2.1.1.-];K07213//copper chaperone	gi|449460977|ref|XP_004148220.1|//PREDICTED: uncharacterized protein LOC101212737 [Cucumis sativus]
Csa6G182140	819	16.61221546	48.7146652	1.552111662	2.45E-05	Up	1.60E-06	NA	GO:0051087//chaperone binding	NA	K09555//BCL2-associated athanogene 1	gi|778713774|ref|XP_011657121.1|//PREDICTED: BAG family molecular chaperone regulator 4-like [Cucumis sativus]
Csa6G526310	2529	191.1491952	60.01823402	-1.671226351	4.21E-16	Down	6.50E-18	GO:0005618//cell wall;GO:0016021//integral component of membrane	GO:0004252//serine-type endopeptidase activity	GO:0006508//proteolysis	K04733//interleukin-1 receptor-associated kinase 4 [EC:2.7.11.1];K13199//plasminogen activator inhibitor 1 RNA-binding protein;K12663//Delta(3,5)-Delta(2,4)-dienoyl-CoA isomerase [EC:5.3.3.-];K09338//homeobox-leucine zipper protein	gi|778721673|ref|XP_011658335.1|//PREDICTED: subtilisin-like protease SBT2.5 [Cucumis sativus]
Csa3G733230	519	35.74018666	239.4519169	2.74411691	1.57E-36	Up	4.66E-39	NA	NA	NA	K13993//HSP20 family protein	gi|449440295|ref|XP_004137920.1|//PREDICTED: 18.1 kDa class I heat shock protein-like [Cucumis sativus]
Csa4G054280	2220	64.33141131	179.9976791	1.48438306	1.92E-14	Up	3.62E-16	GO:0016021//integral component of membrane	GO:0016760//cellulose synthase (UDP-forming) activity	GO:0030244//cellulose biosynthetic process;GO:0071555//cell wall organization	K10999//cellulose synthase A [EC:2.4.1.12]	gi|449462559|ref|XP_004149008.1|//PREDICTED: cellulose synthase-like protein G2 [Cucumis sativus]
Csa1G604040	1764	2267.790623	757.7412729	-1.581510211	4.90E-40	Down	1.05E-42	GO:0005576//extracellular region	GO:0005507//copper ion binding;GO:0008447//L-ascorbate oxidase activity	GO:0055114//oxidation-reduction process	K00423//L-ascorbate oxidase [EC:1.10.3.3]	gi|449462573|ref|XP_004149015.1|//PREDICTED: L-ascorbate oxidase [Cucumis sativus]
Csa7G446760	1365	61.75769032	24.88309053	-1.311453116	0.000125781	Down	9.81E-06	NA	NA	GO:0015031//protein transport	K19476//vacuolar protein sorting-associated protein IST1	gi|449448188|ref|XP_004141848.1|//PREDICTED: uncharacterized protein LOC101220202 [Cucumis sativus]
Csa6G108510	954	1725.318458	812.5918117	-1.086259946	5.84E-06	Down	3.34E-07	GO:0005737//cytoplasm	GO:0046872//metal ion binding;GO:0031418//L-ascorbic acid binding;GO:0045486//naringenin 3-dioxygenase activity	GO:0009813//flavonoid biosynthetic process;GO:0055114//oxidation-reduction process;GO:0010224//response to UV-B	K00475//naringenin 3-dioxygenase [EC:1.14.11.9]	gi|449445471|ref|XP_004140496.1|//PREDICTED: naringenin,2-oxoglutarate 3-dioxygenase-like [Cucumis sativus]
Csa6G361410	690	58.5522274	154.2783473	1.397739637	1.41E-10	Up	3.97E-12	NA	NA	NA	NA	gi|449452937|ref|XP_004144215.1|//PREDICTED: uncharacterized protein LOC101211014 [Cucumis sativus]
Csa6G193590	312	38.17466818	16.88389991	-1.176967435	0.004329785	Down	0.000537688	GO:0005634//nucleus;GO:0000786//nucleosome	GO:0003677//DNA binding;GO:0046982//protein heterodimerization activity	GO:0006334//nucleosome assembly	K11254//histone H4	gi|743810712|ref|XP_010928967.1|//PREDICTED: uncharacterized protein LOC105050582 [Elaeis guineensis]
Csa7G432200	1722	217.4084924	559.8231082	1.364562743	2.56E-26	Up	1.63E-28	GO:0016021//integral component of membrane	NA	NA	NA	gi|449436629|ref|XP_004136095.1|//PREDICTED: putative UPF0481 protein At3g02645 [Cucumis sativus]
Csa4G645890	198	212.6373674	724.8177858	1.769223209	2.80E-53	Up	2.18E-56	NA	NA	NA	NA	NA
Csa1G039030	621	9.454715097	34.14985887	1.852773726	8.04E-05	Up	5.98E-06	NA	NA	NA	NA	gi|700208940|gb|KGN64036.1|//hypothetical protein Csa_1G039030 [Cucumis sativus]
Csa5G609760	969	1175.88377	513.1426229	-1.196313695	1.79E-31	Down	8.19E-34	GO:0016021//integral component of membrane	NA	NA	NA	gi|778706001|ref|XP_011655777.1|//PREDICTED: uncharacterized protein LOC105435585 [Cucumis sativus]
Csa1G541390	1470	85.19434555	27.33147947	-1.640194124	8.16E-09	Down	2.93E-10	GO:0044424//intracellular part;GO:0016021//integral component of membrane	NA	GO:0006810//transport	K19996//phosphatidylinositol transfer protein SFH5	gi|449435546|ref|XP_004135556.1|//PREDICTED: patellin-4 [Cucumis sativus]
Csa2G030610	426	178.4593937	40.72393411	-2.131647	1.65E-20	Down	1.71E-22	GO:0005634//nucleus;GO:0000786//nucleosome	GO:0003677//DNA binding;GO:0046982//protein heterodimerization activity	NA	K11251//histone H2A	gi|449454085|ref|XP_004144786.1|//PREDICTED: probable histone H2A.5 [Cucumis sativus]
Csa6G006830	780	3.169205584	14.35719928	2.179581189	0.000381936	Up	3.40E-05	GO:0005783//endoplasmic reticulum;GO:0044425//membrane part	NA	NA	K20721//reticulon-1;K20723//reticulon-3	gi|700190493|gb|KGN45697.1|//hypothetical protein Csa_6G006830 [Cucumis sativus]
Csa2G418950	789	46.99908211	156.8027337	1.738246226	5.38E-15	Up	9.52E-17	GO:0090404//pollen tube tip;GO:0005622//intracellular	GO:0005525//GTP binding	GO:0007264//small GTPase mediated signal transduction	K07976//Rab family, other	gi|449468350|ref|XP_004151884.1|//PREDICTED: septum-promoting GTP-binding protein 1 [Cucumis sativus]
Csa5G623920	435	136.1418922	453.2539746	1.735208604	1.37E-32	Up	5.80E-35	NA	NA	NA	NA	gi|700197153|gb|KGN52330.1|//hypothetical protein Csa_5G623920 [Cucumis sativus]
Csa7G041870	1173	101.4396475	493.311452	2.281877142	4.90E-40	Up	1.03E-42	GO:0016021//integral component of membrane	NA	GO:0055114//oxidation-reduction process	K03189//urease accessory protein	gi|449453535|ref|XP_004144512.1|//PREDICTED: cytochrome b561 and DOMON domain-containing protein At5g47530-like [Cucumis sativus]
Csa1G690370	1857	379.2686596	131.0556751	-1.533040333	2.86E-20	Down	3.04E-22	NA	NA	NA	NA	gi|449449541|ref|XP_004142523.1|//PREDICTED: trihelix transcription factor GTL2 [Cucumis sativus]
Csa1G433610	447	208.3354439	59.30464029	-1.812691407	3.41E-15	Down	5.87E-17	GO:0005794//Golgi apparatus;GO:0016021//integral component of membrane	GO:0005509//calcium ion binding;GO:0004623//phospholipase A2 activity	GO:0016042//lipid catabolic process	K01047//secretory phospholipase A2 [EC:3.1.1.4]	gi|449466059|ref|XP_004150744.1|//PREDICTED: phospholipase A2-alpha [Cucumis sativus]
Csa4G642460	789	354.2801682	1167.327518	1.720246782	4.97E-48	Up	6.30E-51	NA	GO:0046872//metal ion binding;GO:0003676//nucleic acid binding	NA	NA	gi|449447055|ref|XP_004141285.1|//PREDICTED: zinc finger protein ZAT10 [Cucumis sativus]
Csa1G338930	861	291.6231834	115.0605565	-1.341712062	1.05E-17	Down	1.38E-19	GO:0005783//endoplasmic reticulum;GO:0005634//nucleus	NA	GO:0080040//positive regulation of cellular response to phosphate starvation	K14430//phosphate transporter	gi|449464620|ref|XP_004150027.1|//PREDICTED: SPX domain-containing protein 1 [Cucumis sativus]
Csa1G071830	525	42.7718145	152.2601076	1.831805686	3.99E-15	Up	6.95E-17	NA	NA	NA	K16223//protein FLOWERING LOCUS T	gi|778658604|ref|XP_011652965.1|//PREDICTED: protein MOTHER of FT and TF 1 [Cucumis sativus]
Csa1G574980	1617	57.76972656	25.72096718	-1.167368773	0.000637496	Down	6.04E-05	GO:0016021//integral component of membrane	GO:0015238//drug transmembrane transporter activity;GO:0015297//antiporter activity	GO:0006855//drug transmembrane transport	K03327//multidrug resistance protein, MATE family	gi|778662774|ref|XP_011659955.1|//PREDICTED: MATE efflux family protein 5 [Cucumis sativus]
Csa2G379360	414	24.18390299	52.08666039	1.106866843	0.006634548	Up	0.000885201	NA	NA	NA	NA	gi|700207786|gb|KGN62905.1|//hypothetical protein Csa_2G379360 [Cucumis sativus]
Csa4G526570	315	3.1351878	1.121368252	-1.483291734	0.041978983	Down	0.007959306	NA	NA	NA	NA	gi|700199679|gb|KGN54837.1|//hypothetical protein Csa_4G526570 [Cucumis sativus]
Csa6G497080	3060	675.2005403	304.6096968	-1.14835419	4.25E-16	Down	6.58E-18	GO:0016021//integral component of membrane;GO:0005886//plasma membrane	GO:0005524//ATP binding;GO:0033612//receptor serine/threonine kinase binding;GO:0004672//protein kinase activity;GO:0016491//oxidoreductase activity	GO:0048437//floral organ development;GO:0048229//gametophyte development;GO:0006468//protein phosphorylation;GO:0055114//oxidation-reduction process;GO:0010075//regulation of meristem growth	K00924	gi|449451345|ref|XP_004143422.1|//PREDICTED: leucine-rich repeat receptor-like serine/threonine-protein kinase BAM1 [Cucumis sativus]
Csa3G745520	1230	1.582140807	5.498234156	1.797090346	0.011717207	Up	0.001717301	GO:0005618//cell wall;GO:0016021//integral component of membrane	GO:0045330//aspartyl esterase activity;GO:0030599//pectinesterase activity	GO:0045490//pectin catabolic process;GO:0042545//cell wall modification	K01051//pectinesterase [EC:3.1.1.11]	gi|449440435|ref|XP_004137990.1|//PREDICTED: putative pectinesterase 14 [Cucumis sativus]
Csa2G060440	192	7.788732048	38.93892725	2.321752747	7.26E-07	Up	3.46E-08	NA	NA	NA	NA	gi|700206044|gb|KGN61163.1|//hypothetical protein Csa_2G060440 [Cucumis sativus]
Csa5G584380	999	13.72919729	29.01896937	1.079749004	0.027112721	Up	0.004650047	GO:0016020//membrane	NA	GO:0006810//transport	K00801//farnesyl-diphosphate farnesyltransferase [EC:2.5.1.21]	gi|700196432|gb|KGN51609.1|//hypothetical protein Csa_5G584380 [Cucumis sativus]
Csa3G912880	294	10.82268471	36.47782984	1.752961479	3.66E-05	Up	2.49E-06	NA	NA	NA	NA	gi|700205323|gb|KGN60456.1|//hypothetical protein Csa_3G912880 [Cucumis sativus]
Csa6G502800	2200	11.09472503	23.65818609	1.092465551	0.039042093	Up	0.007266876	NA	GO:0003677//DNA binding	GO:0006260//DNA replication	K10756//replication factor C subunit 3/5	gi|778719478|ref|XP_011658016.1|//PREDICTED: uncharacterized protein LOC101218071 isoform X1 [Cucumis sativus]
Csa3G695850	429	15.8886503	38.59093094	1.28026527	0.003094202	Up	0.000364042	NA	NA	NA	K10999//cellulose synthase A [EC:2.4.1.12]	gi|449466687|ref|XP_004151057.1|//PREDICTED: uncharacterized protein LOC101205386 [Cucumis sativus]
Csa6G361290	2523	168.0886829	341.9622602	1.02461452	9.30E-12	Up	2.27E-13	GO:0016020//membrane	GO:0005230//extracellular ligand-gated ion channel activity	GO:0006811//ion transport	K05387//glutamate receptor, ionotropic, plant	gi|700192363|gb|KGN47567.1|//hypothetical protein Csa_6G361290 [Cucumis sativus]
Csa2G416810	219	1.221076973	3.830735599	1.649467306	0.021509456	Up	0.003519215	NA	NA	NA	NA	gi|700208123|gb|KGN63242.1|//hypothetical protein Csa_2G416810 [Cucumis sativus]
Csa5G158480	2364	201.3307935	99.80996685	-1.012312056	3.95E-07	Down	1.80E-08	NA	GO:0003676//nucleic acid binding	NA	NA	gi|778699892|ref|XP_011654784.1|//PREDICTED: uncharacterized protein LOC101211194 isoform X2 [Cucumis sativus]
Csa6G118340	1284	679.0342147	1359.241112	1.001245219	1.62E-18	Up	2.03E-20	GO:0016021//integral component of membrane	GO:0015171//amino acid transmembrane transporter activity	GO:0003333//amino acid transmembrane transport	K14209//solute carrier family 36 (proton-coupled amino acid transporter)	gi|449444417|ref|XP_004139971.1|//PREDICTED: proton-coupled amino acid transporter 3-like [Cucumis sativus]
Csa5G622450	1674	10.63749663	3.08615165	-1.785277814	0.007466383	Down	0.001017437	GO:0016021//integral component of membrane	GO:0003824//catalytic activity;GO:0016491//oxidoreductase activity	GO:0008152//metabolic process	K10526//OPC-8:0 CoA ligase 1 [EC:6.2.1.-]	gi|778706460|ref|XP_011655858.1|//PREDICTED: 4-coumarate--CoA ligase-like 5 [Cucumis sativus]
Csa7G431320	1491	73.77158193	16.73062719	-2.140573643	9.68E-10	Down	3.03E-11	NA	GO:0004190//aspartic-type endopeptidase activity	GO:0006508//proteolysis	K00924;K02882//large subunit ribosomal protein L18Ae;K01381//saccharopepsin [EC:3.4.23.25]	gi|778728858|ref|XP_004135889.2|//PREDICTED: protein ASPARTIC PROTEASE IN GUARD CELL 2 [Cucumis sativus]
Csa2G249810	489	2.279844267	13.21699504	2.535387024	5.28E-05	Up	3.74E-06	NA	NA	GO:0050896//response to stimulus	NA	gi|449464716|ref|XP_004150075.1|//PREDICTED: embryogenic cell protein 40 [Cucumis sativus]
Csa3G717880	324	22.46891673	9.481106559	-1.244803217	0.017495126	Down	0.002766068	GO:0016021//integral component of membrane	GO:0050662//coenzyme binding;GO:0016621//cinnamoyl-CoA reductase activity	GO:0055114//oxidation-reduction process	K09753//cinnamoyl-CoA reductase [EC:1.2.1.44]	gi|700203535|gb|KGN58668.1|//hypothetical protein Csa_3G717880 [Cucumis sativus]
Csa1G132720	594	186.0156067	61.23797228	-1.60292525	2.16E-15	Down	3.64E-17	GO:0016021//integral component of membrane	NA	NA	NA	gi|778659278|ref|XP_011654115.1|//PREDICTED: uncharacterized protein At1g08160 [Cucumis sativus]
Csa6G492230	1494	35.67157657	82.65374739	1.212305251	1.37E-05	Up	8.39E-07	GO:0016021//integral component of membrane	GO:0016705//oxidoreductase activity, acting on paired donors, with incorporation or reduction of molecular oxygen;GO:0020037//heme binding;GO:0005506//iron ion binding;GO:0004497//monooxygenase activity	GO:0055114//oxidation-reduction process	K00517;K13260//isoflavone 2'-hydroxylase [EC:1.14.13.89]	gi|778718513|ref|XP_011657880.1|//PREDICTED: cytochrome P450 81E8 [Cucumis sativus]
Csa3G119240	693	26.81042942	72.02285139	1.42566039	5.49E-06	Up	3.13E-07	GO:0005634//nucleus	GO:0043565//sequence-specific DNA binding;GO:0003700//transcription factor activity, sequence-specific DNA binding	GO:0006355//regulation of transcription, DNA-templated	K09338//homeobox-leucine zipper protein	gi|449432008|ref|XP_004133792.1|//PREDICTED: homeobox-leucine zipper protein ATHB-12 [Cucumis sativus]
Csa7G048060	870	10.87812463	40.77345459	1.906200337	2.80E-06	Up	1.49E-07	NA	NA	NA	NA	gi|449438498|ref|XP_004137025.1|//PREDICTED: uncharacterized protein LOC101216632 [Cucumis sativus]
Csa1G597730	612	21.49648706	58.89554075	1.45405749	1.48E-05	Up	9.19E-07	GO:0005634//nucleus	GO:0003677//DNA binding;GO:0003700//transcription factor activity, sequence-specific DNA binding	GO:0006355//regulation of transcription, DNA-templated	K09286//EREBP-like factor	gi|449452608|ref|XP_004144051.1|//PREDICTED: ethylene-responsive transcription factor ERF017 [Cucumis sativus]
Csa7G237300	339	352.8351646	1170.185981	1.729671583	1.85E-56	Up	9.92E-60	NA	NA	NA	NA	gi|778725970|ref|XP_011659032.1|//PREDICTED: cysteine-rich and transmembrane domain-containing protein A-like [Cucumis sativus]
Csa3G184580	1824	23.92672076	8.607588547	-1.474941662	0.003515332	Down	0.000422617	GO:0016021//integral component of membrane;GO:0005886//plasma membrane	GO:0005524//ATP binding;GO:0042626//ATPase activity, coupled to transmembrane movement of substances	NA	K05681//ATP-binding cassette, subfamily G (WHITE), member 2	gi|449445969|ref|XP_004140744.1|//PREDICTED: ABC transporter G family member 8 [Cucumis sativus]
Csa5G167180	222	55.53844094	112.3147363	1.015988645	7.49E-05	Up	5.53E-06	NA	NA	NA	NA	gi|700195149|gb|KGN50326.1|//hypothetical protein Csa_5G167180 [Cucumis sativus]
Csa5G550250	741	9.004393426	22.08787246	1.294553464	0.017708868	Up	0.002806767	GO:0005774//vacuolar membrane;GO:0016021//integral component of membrane	GO:0005384//manganese ion transmembrane transporter activity;GO:0005381//iron ion transmembrane transporter activity	GO:0071421//manganese ion transmembrane transport;GO:0034755//iron ion transmembrane transport;GO:0030026//cellular manganese ion homeostasis;GO:0006880//intracellular sequestering of iron ion;GO:0071281//cellular response to iron ion	NA	gi|449450149|ref|XP_004142826.1|//PREDICTED: vacuolar iron transporter 1.1 [Cucumis sativus]
Csa3G146290	1092	28.12231556	82.38304013	1.550631977	1.20E-07	Up	5.13E-09	GO:0005634//nucleus	GO:0043565//sequence-specific DNA binding;GO:0003700//transcription factor activity, sequence-specific DNA binding	GO:0006355//regulation of transcription, DNA-templated	K09419//heat shock transcription factor, other eukaryote	gi|449433295|ref|XP_004134433.1|//PREDICTED: heat stress transcription factor A-6b [Cucumis sativus]
Csa5G598620	483	119.8143194	279.5486642	1.222299112	2.20E-14	Up	4.16E-16	NA	NA	NA	NA	gi|700196577|gb|KGN51754.1|//hypothetical protein Csa_5G598620 [Cucumis sativus]
Csa3G150030	825	84.7515362	28.12314944	-1.591481352	9.34E-08	Down	3.90E-09	NA	NA	NA	NA	gi|700201891|gb|KGN57024.1|//hypothetical protein Csa_3G150030 [Cucumis sativus]
Csa1G025960	1731	402.2761087	1005.729653	1.321984587	1.09E-27	Up	6.48E-30	NA	GO:0043565//sequence-specific DNA binding;GO:0003700//transcription factor activity, sequence-specific DNA binding	GO:0006355//regulation of transcription, DNA-templated	K13424//WRKY transcription factor 33	gi|525507238|ref|NP_001267657.1|//uncharacterized protein LOC101207158 [Cucumis sativus]
Csa4G624980	510	43.86912561	92.87116232	1.08202474	6.02E-05	Up	4.35E-06	GO:0016021//integral component of membrane;GO:0005886//plasma membrane	GO:0004674//protein serine/threonine kinase activity;GO:0005524//ATP binding	GO:0006468//protein phosphorylation	K04733//interleukin-1 receptor-associated kinase 4 [EC:2.7.11.1]	gi|700199885|gb|KGN55043.1|//hypothetical protein Csa_4G624980 [Cucumis sativus]
Csa5G606310	873	18.68466269	98.83422755	2.403156232	3.26E-16	Up	4.93E-18	GO:0005634//nucleus	GO:0003677//DNA binding	GO:0048608//reproductive structure development;GO:0006355//regulation of transcription, DNA-templated;GO:0048367//shoot system development;GO:0044702//single organism reproductive process;GO:0007568//aging	K12581//CCR4-NOT transcription complex subunit 7/8;K03094//S-phase kinase-associated protein 1;K13126//polyadenylate-binding protein;K05941//glutathione gamma-glutamylcysteinyltransferase [EC:2.3.2.15];K01054//acylglycerol lipase [EC:3.1.1.23]	gi|449434768|ref|XP_004135168.1|//PREDICTED: NAC transcription factor 29-like [Cucumis sativus]
Csa2G034590	1956	60.68987023	17.25343171	-1.814572393	7.09E-08	Down	2.88E-09	GO:0016020//membrane	NA	NA	K20285//Rab9 effector protein with kelch motifs	gi|778667113|ref|XP_011648873.1|//PREDICTED: LOW QUALITY PROTEIN: kelch repeat-containing protein 2 [Cucumis sativus]
Csa6G425720	594	38.20635125	89.36117733	1.225835708	6.88E-05	Up	5.04E-06	GO:0005634//nucleus	GO:0003677//DNA binding	GO:0006355//regulation of transcription, DNA-templated	K12581//CCR4-NOT transcription complex subunit 7/8;K13126//polyadenylate-binding protein	gi|449444999|ref|XP_004140261.1|//PREDICTED: NAC domain-containing protein 90 [Cucumis sativus]
Csa3G146390	2367	111.4943482	39.59061614	-1.493740154	1.05E-08	Down	3.80E-10	NA	NA	NA	NA	gi|449432678|ref|XP_004134126.1|//PREDICTED: protein tesmin/TSO1-like CXC 2 [Cucumis sativus]
Csa1G070610	2115	16.92559786	49.03423255	1.534582503	2.87E-05	Up	1.90E-06	GO:0016020//membrane	GO:0004672//protein kinase activity;GO:0005488//binding	GO:0016310//phosphorylation	K04733//interleukin-1 receptor-associated kinase 4 [EC:2.7.11.1]	gi|700209500|gb|KGN64596.1|//hypothetical protein Csa_1G070610 [Cucumis sativus]
Csa4G415920	1470	212.8953949	92.81273631	-1.197750044	1.78E-10	Down	5.04E-12	NA	GO:0016758//transferase activity, transferring hexosyl groups	GO:0009812//flavonoid metabolic process	K13495//cis-zeatin O-glucosyltransferase [EC:2.4.1.215]	gi|778694588|ref|XP_011653834.1|//PREDICTED: zeatin O-glucosyltransferase-like [Cucumis sativus]
Csa1G181330	981	109.9539003	321.6211972	1.548463714	2.98E-13	Up	6.11E-15	GO:0005634//nucleus	GO:0047216//inositol 3-alpha-galactosyltransferase activity	GO:0006979//response to oxidative stress;GO:0016051//carbohydrate biosynthetic process;GO:0009414//response to water deprivation;GO:0009409//response to cold;GO:0009651//response to salt stress;GO:0006012//galactose metabolic process	K18819//inositol 3-alpha-galactosyltransferase [EC:2.4.1.123]	gi|449443518|ref|XP_004139524.1|//PREDICTED: galactinol synthase 2-like [Cucumis sativus]
Csa3G852460	957	34.74708408	13.38223273	-1.376573075	0.001942261	Down	0.000214219	GO:0005634//nucleus	GO:0003677//DNA binding	GO:0006355//regulation of transcription, DNA-templated	K12581//CCR4-NOT transcription complex subunit 7/8;K03094//S-phase kinase-associated protein 1;K13126//polyadenylate-binding protein;K05941//glutathione gamma-glutamylcysteinyltransferase [EC:2.3.2.15];K01054//acylglycerol lipase [EC:3.1.1.23]	gi|449460147|ref|XP_004147807.1|//PREDICTED: NAC domain-containing protein 18-like [Cucumis sativus]
Csa6G421660	645	337.8006419	679.5250318	1.008354627	6.51E-16	Up	1.02E-17	NA	NA	GO:0050794//regulation of cellular process;GO:0006351//transcription, DNA-templated	K09286//EREBP-like factor	gi|449444731|ref|XP_004140127.1|//PREDICTED: ethylene-responsive transcription factor 3-like [Cucumis sativus]
Csa2G264040	1548	21.33777819	49.26255955	1.207081626	0.000916139	Up	9.08E-05	NA	GO:0016884//carbon-nitrogen ligase activity, with glutamine as amido-N-donor	NA	K01426//amidase [EC:3.5.1.4]	gi|778669661|ref|XP_004147024.2|//PREDICTED: putative amidase C869.01 isoform X1 [Cucumis sativus]
Csa3G690290	4371	30.03365062	11.41180285	-1.396053118	0.003830014	Down	0.000467598	NA	GO:0000166//nucleotide binding;GO:0003916//DNA topoisomerase activity	GO:0006259//DNA metabolic process	K03164//DNA topoisomerase II [EC:5.99.1.3]	gi|700203448|gb|KGN58581.1|//DNA topoisomerase 2 [Cucumis sativus]
Csa3G841990	312	156.847031	74.16866982	-1.08047642	1.28E-06	Down	6.38E-08	NA	NA	NA	K03860//phosphatidylinositol glycan, class Q;K20887//xyloglucan glycosyltransferase 4 [EC:2.4.1.-]	gi|778685971|ref|XP_011652310.1|//PREDICTED: protein GAST1 [Cucumis sativus]
Csa5G548140	690	109.1927969	34.34261134	-1.668806041	7.86E-10	Down	2.42E-11	GO:0016021//integral component of membrane	GO:0016491//oxidoreductase activity	GO:0055114//oxidation-reduction process	K08360//cytochrome b-561 [EC:1.16.5.1]	gi|449450131|ref|XP_004142817.1|//PREDICTED: probable transmembrane ascorbate ferrireductase 3 [Cucumis sativus]
Csa7G390070	933	62.63309313	21.64653862	-1.532788778	7.51E-06	Down	4.39E-07	NA	GO:0003824//catalytic activity	GO:0009058//biosynthetic process	NA	gi|778727750|ref|XP_004148890.2|//PREDICTED: phenazine biosynthesis-like domain-containing protein 1 [Cucumis sativus]
Csa3G845500	2781	338.4528252	775.0395542	1.195315181	9.26E-19	Up	1.14E-20	GO:0005794//Golgi apparatus;GO:0016021//integral component of membrane;GO:0005886//plasma membrane	GO:0016174//NAD(P)H oxidase activity;GO:0004601//peroxidase activity;GO:0005509//calcium ion binding	GO:0050832//defense response to fungus;GO:0033500//carbohydrate homeostasis;GO:0007231//osmosensory signaling pathway;GO:0043069//negative regulation of programmed cell death;GO:0098869//cellular oxidant detoxification;GO:0072593//reactive oxygen species metabolic process;GO:0009408//response to heat;GO:0055114//oxidation-reduction process	K13447//respiratory burst oxidase [EC:1.6.3.- 1.11.1.-]	gi|449446795|ref|XP_004141156.1|//PREDICTED: respiratory burst oxidase homolog protein C [Cucumis sativus]
Csa2G070310	1953	6048.986402	17066.55516	1.496406561	7.38E-08	Up	3.02E-09	GO:0005618//cell wall;GO:0005886//plasma membrane;GO:0009507//chloroplast	GO:0005524//ATP binding	NA	K03283//heat shock 70kDa protein 1/8	gi|449470297|ref|XP_004152854.1|//PREDICTED: heat shock 70 kDa protein [Cucumis sativus]
Csa3G127030	636	287.8133175	63.87439695	-2.171823679	9.82E-36	Down	3.16E-38	NA	GO:0016301//kinase activity;GO:0019901//protein kinase binding	GO:0000079//regulation of cyclin-dependent protein serine/threonine kinase activity	K01647//citrate synthase [EC:2.3.3.1]	gi|449432309|ref|XP_004133942.1|//PREDICTED: cyclin-U4-1 [Cucumis sativus]
Csa7G319000	1419	22.34678959	55.26023899	1.306174217	0.000126426	Up	9.86E-06	NA	GO:0004185//serine-type carboxypeptidase activity	GO:0006508//proteolysis	K16297//serine carboxypeptidase-like clade II [EC:3.4.16.-]	gi|778726613|ref|XP_011659129.1|//PREDICTED: serine carboxypeptidase-like 42 isoform X1 [Cucumis sativus]
Csa5G546590	909	52.53665889	23.39376103	-1.167200631	0.00140802	Down	0.00014857	GO:0016021//integral component of membrane	NA	NA	K04733//interleukin-1 receptor-associated kinase 4 [EC:2.7.11.1]	gi|449450153|ref|XP_004142828.1|//PREDICTED: cysteine-rich repeat secretory protein 12 [Cucumis sativus]
Csa4G648520	2976	251.4512527	122.9735056	-1.031931217	5.60E-10	Down	1.69E-11	GO:0016021//integral component of membrane;GO:0005739//mitochondrion	GO:0032440//2-alkenal reductase [NAD(P)] activity;GO:0005524//ATP binding;GO:0004674//protein serine/threonine kinase activity	GO:0050832//defense response to fungus;GO:0001558//regulation of cell growth;GO:0051302//regulation of cell division;GO:2000027//regulation of organ morphogenesis;GO:0006468//protein phosphorylation;GO:0042742//defense response to bacterium;GO:0010148//transpiration;GO:0055114//oxidation-reduction process;GO:0009965//leaf morphogenesis;GO:0010103//stomatal complex morphogenesis;GO:0009664//plant-…	K20718//LRR receptor-like serine/threonine-protein kinase ERECTA [EC:2.7.11.1]	gi|449447167|ref|XP_004141340.1|//PREDICTED: LRR receptor-like serine/threonine-protein kinase ERECTA [Cucumis sativus]
Csa7G004140	2535	41.74796843	17.60820145	-1.245458438	0.00151455	Down	0.000161066	GO:0000347//THO complex;GO:0042555//MCM complex;GO:0005829//cytosol	GO:0003677//DNA binding;GO:0005524//ATP binding;GO:0003678//DNA helicase activity	GO:0006270//DNA replication initiation;GO:0032508//DNA duplex unwinding	K02212//DNA replication licensing factor MCM4 [EC:3.6.4.12]	gi|449461603|ref|XP_004148531.1|//PREDICTED: DNA replication licensing factor MCM4 [Cucumis sativus]
Csa2G035380	522	233.9973028	517.3358458	1.144609258	2.61E-19	Up	2.98E-21	NA	NA	NA	NA	gi|778667196|ref|XP_004144798.2|//PREDICTED: uncharacterized protein LOC101216013 [Cucumis sativus]
Csa4G082380	1323	47.47326294	23.20976395	-1.032383363	0.005633847	Down	0.000730659	NA	NA	NA	K04733//interleukin-1 receptor-associated kinase 4 [EC:2.7.11.1]	gi|778691479|ref|XP_011653285.1|//PREDICTED: epidermis-specific secreted glycoprotein EP1-like isoform X1 [Cucumis sativus]
Csa5G146930	243	255.0783681	859.7455622	1.752969208	2.25E-45	Up	3.40E-48	NA	NA	NA	NA	gi|778699182|ref|XP_011654674.1|//PREDICTED: uncharacterized protein LOC105435432 [Cucumis sativus]
Csa5G324000	1965	44.637459	14.51504006	-1.62070635	3.80E-05	Down	2.60E-06	GO:0005634//nucleus;GO:0016021//integral component of membrane	GO:0003677//DNA binding	GO:0006355//regulation of transcription, DNA-templated	K12581//CCR4-NOT transcription complex subunit 7/8;K03094//S-phase kinase-associated protein 1;K13126//polyadenylate-binding protein;K05941//glutathione gamma-glutamylcysteinyltransferase [EC:2.3.2.15];K01054//acylglycerol lipase [EC:3.1.1.23]	gi|449462373|ref|XP_004148915.1|//PREDICTED: NAC domain-containing protein 86 [Cucumis sativus]
Csa4G051360	960	19.27363129	6.046440843	-1.672470337	0.00258349	Down	0.000298666	GO:0005634//nucleus	GO:0003677//DNA binding;GO:0003700//transcription factor activity, sequence-specific DNA binding	GO:0006355//regulation of transcription, DNA-templated	K13434//pathogenesis-related genes transcriptional activator PTI6	gi|449464098|ref|XP_004149766.1|//PREDICTED: ethylene-responsive transcription factor CRF2-like [Cucumis sativus]
Csa7G073450	1443	447.7495875	964.9787002	1.107804995	1.90E-19	Up	2.16E-21	NA	GO:0016758//transferase activity, transferring hexosyl groups	GO:0008152//metabolic process	K13496//UDP-glucosyl transferase 73C [EC:2.4.1.-]	gi|778725042|ref|XP_011658893.1|//PREDICTED: scopoletin glucosyltransferase-like [Cucumis sativus]
Csa3G636390	3366	480.317577	233.0976466	-1.043054166	3.34E-12	Down	7.86E-14	GO:0016020//membrane	NA	NA	K19984//exocyst complex component 5;K02184//formin 2	gi|700203257|gb|KGN58390.1|//hypothetical protein Csa_3G636390 [Cucumis sativus]
Csa1G071840	939	44.16740217	91.5167647	1.051054072	0.000121464	Up	9.42E-06	NA	NA	NA	K09422//myb proto-oncogene protein, plant	gi|700209525|gb|KGN64621.1|//hypothetical protein Csa_1G071840 [Cucumis sativus]
Csa1G700660	882	26.01302064	9.143819299	-1.508365137	0.003490011	Down	0.000419284	NA	NA	NA	K15502//serine/threonine-protein phosphatase 6 regulatory ankyrin repeat subunit A;K06694//26S proteasome non-ATPase regulatory subunit 10	gi|700211743|gb|KGN66839.1|//hypothetical protein Csa_1G700660 [Cucumis sativus]
Csa3G221780	267	10.74299289	3.434022354	-1.645424634	0.015646347	Down	0.002433351	GO:0005829//cytosol	GO:0016229//steroid dehydrogenase activity;GO:0070401//NADP+ binding;GO:0008106//alcohol dehydrogenase (NADP+) activity	GO:0055114//oxidation-reduction process	K00011//aldehyde reductase [EC:1.1.1.21]	gi|778680273|ref|XP_011651282.1|//PREDICTED: aldo-keto reductase family 4 member C10-like [Cucumis sativus]
Csa2G035470	1581	14.2732312	4.134057051	-1.787681768	0.004076812	Down	0.000502299	GO:0005737//cytoplasm	GO:0004177//aminopeptidase activity;GO:0008235//metalloexopeptidase activity;GO:0030145//manganese ion binding	GO:0006508//proteolysis	K01255//leucyl aminopeptidase [EC:3.4.11.1]	gi|778674043|ref|XP_004144796.2|//PREDICTED: leucine aminopeptidase 3, chloroplastic [Cucumis sativus]
Csa1G064700	906	135.2460545	46.72152272	-1.533427308	1.11E-10	Down	3.09E-12	GO:0048046//apoplast;GO:0005618//cell wall	GO:0004553//hydrolase activity, hydrolyzing O-glycosyl compounds;GO:0016762//xyloglucan:xyloglucosyl transferase activity	GO:0010411//xyloglucan metabolic process;GO:0042546//cell wall biogenesis;GO:0071555//cell wall organization	K08235//xyloglucan:xyloglucosyl transferase [EC:2.4.1.207]	gi|449471949|ref|XP_004153451.1|//PREDICTED: probable xyloglucan endotransglucosylase/hydrolase protein 8 [Cucumis sativus]
Csa3G901150	774	49.49292245	154.0268221	1.637887465	8.31E-12	Up	2.01E-13	NA	NA	NA	NA	gi|449437232|ref|XP_004136396.1|//PREDICTED: uncharacterized protein LOC101218835 [Cucumis sativus]
Csa3G852630	1617	13.30586558	4.415941651	-1.59126935	0.014124005	Down	0.002158733	GO:0016021//integral component of membrane	GO:0016705//oxidoreductase activity, acting on paired donors, with incorporation or reduction of molecular oxygen;GO:0020037//heme binding;GO:0005506//iron ion binding;GO:0004497//monooxygenase activity	GO:0055114//oxidation-reduction process	K00512//steroid 17alpha-monooxygenase / 17alpha-hydroxyprogesterone deacetylase [EC:1.14.14.19 1.14.14.32];K07408//cytochrome P450 family 1 subfamily A polypeptide 1 [EC:1.14.14.1]	gi|778686466|ref|XP_004147803.2|//PREDICTED: cytochrome P450 CYP82D47-like [Cucumis sativus]
Csa1G522530	2517	44.62932255	119.9279886	1.426104579	5.99E-08	Up	2.39E-09	NA	NA	GO:0043170//macromolecule metabolic process;GO:0009987//cellular process	K06674//structural maintenance of chromosome 2;K20283//golgin subfamily A member 4;K13162//poly(rC)-binding protein 2/3/4;K10357//myosin V	gi|700210631|gb|KGN65727.1|//hypothetical protein Csa_1G522530 [Cucumis sativus]
Csa1G045990	1824	111.764889	242.2169241	1.115832636	6.76E-10	Up	2.06E-11	GO:0005634//nucleus;GO:0005737//cytoplasm	GO:0004842//ubiquitin-protein transferase activity	GO:0016567//protein ubiquitination	K08332	gi|700209205|gb|KGN64301.1|//hypothetical protein Csa_1G045990 [Cucumis sativus]
Csa1G074930	2982	279.2554643	906.1745875	1.698203522	1.04E-54	Up	7.10E-58	NA	NA	NA	K14409//protein SMG7	gi|449457837|ref|XP_004146654.1|//PREDICTED: protein SMG7L [Cucumis sativus]
Csa6G008690	741	14.83530274	38.05390671	1.359010204	0.00081054	Up	7.91E-05	NA	NA	NA	NA	gi|778721954|ref|XP_011658381.1|//PREDICTED: AT-hook motif nuclear-localized protein 15 [Cucumis sativus]
Csa3G166360	1053	27.28778697	7.863200947	-1.795066769	0.000283251	Down	2.42E-05	GO:0005618//cell wall;GO:0016021//integral component of membrane	GO:0016829//lyase activity;GO:0045330//aspartyl esterase activity;GO:0030599//pectinesterase activity	GO:0045490//pectin catabolic process;GO:0042545//cell wall modification	K01051//pectinesterase [EC:3.1.1.11]	gi|778679088|ref|XP_011651086.1|//PREDICTED: probable pectinesterase 67 [Cucumis sativus]
Csa1G466560	1026	2.420306508	153.4512431	5.98644676	1.18E-35	Up	3.96E-38	NA	GO:0016787//hydrolase activity	GO:0008152//metabolic process	K14493//gibberellin receptor GID1 [EC:3.-.-.-]	gi|778661099|ref|XP_004147396.2|//PREDICTED: probable carboxylesterase 18 [Cucumis sativus]
Csa7G033410	1191	323.0146561	711.3620434	1.138984372	3.24E-14	Up	6.22E-16	GO:0016021//integral component of membrane	NA	GO:0055114//oxidation-reduction process	K03189//urease accessory protein	gi|449453588|ref|XP_004144538.1|//PREDICTED: cytochrome b561 and DOMON domain-containing protein At5g35735-like [Cucumis sativus]
Csa7G065160	2373	17.62361709	51.98286409	1.560526069	1.86E-05	Up	1.17E-06	NA	GO:0008234//cysteine-type peptidase activity	GO:0006508//proteolysis	K08596//sentrin-specific protease 7 [EC:3.4.22.68]	gi|778724518|ref|XP_011658819.1|//PREDICTED: probable ubiquitin-like-specific protease 2A [Cucumis sativus]
Csa6G089270	1230	26.01441087	11.56840436	-1.16912115	0.023402805	Down	0.003890582	NA	NA	NA	K06997//PLP dependent protein	gi|700191196|gb|KGN46400.1|//hypothetical protein Csa_6G089270 [Cucumis sativus]
Csa6G134890	1194	265.0326855	103.9956201	-1.349647524	3.94E-16	Down	6.04E-18	NA	GO:0008725//DNA-3-methyladenine glycosylase activity	GO:0006284//base-excision repair	K01246//DNA-3-methyladenine glycosylase I [EC:3.2.2.20]	gi|778713005|ref|XP_004139917.2|//PREDICTED: uncharacterized protein LOC101218536 [Cucumis sativus]
Csa6G497180	1956	15.96155024	6.365993685	-1.326143146	0.039033176	Down	0.007263313	GO:0005829//cytosol	GO:0005524//ATP binding;GO:0016301//kinase activity;GO:0004612//phosphoenolpyruvate carboxykinase (ATP) activity	GO:0016310//phosphorylation;GO:0006094//gluconeogenesis	K01610//phosphoenolpyruvate carboxykinase (ATP) [EC:4.1.1.49]	gi|449451355|ref|XP_004143427.1|//PREDICTED: phosphoenolpyruvate carboxykinase [ATP] [Cucumis sativus]
Csa3G854770	1032	7.877285326	32.46490393	2.043110502	2.05E-05	Up	1.31E-06	GO:0016020//membrane	GO:0015292//uniporter activity	NA	K20858//calcium uniporter protein, mitochondrial	gi|449460163|ref|XP_004147815.1|//PREDICTED: calcium uniporter protein 4, mitochondrial [Cucumis sativus]
Csa2G354980	1122	25.8007432	8.109587036	-1.669712268	0.000843283	Down	8.25E-05	GO:0005634//nucleus	NA	NA	K06627//cyclin A	gi|449450257|ref|XP_004142880.1|//PREDICTED: putative cyclin-A3-1 [Cucumis sativus]
Csa3G143540	573	74.55422354	155.8454197	1.063753765	4.44E-07	Up	2.04E-08	GO:0043229//intracellular organelle;GO:0000428//DNA-directed RNA polymerase complex	GO:0003899//DNA-directed 5'-3' RNA polymerase activity;GO:0003676//nucleic acid binding	GO:0010604//positive regulation of macromolecule metabolic process;GO:0006351//transcription, DNA-templated;GO:0080090//regulation of primary metabolic process;GO:0051173//positive regulation of nitrogen compound metabolic process;GO:0000956//nuclear-transcribed mRNA catabolic process;GO:0031325//positive regulation of cellular metabolic process	K16253//DNA-directed RNA polymerase IV and V subunit 7	gi|449432628|ref|XP_004134101.1|//PREDICTED: DNA-directed RNA polymerase V subunit 7-like [Cucumis sativus]
Csa6G338090	747	36.06582169	72.22850797	1.001936075	0.00229613	Up	0.000260001	NA	GO:0003677//DNA binding	GO:0006355//regulation of transcription, DNA-templated	K16222//Dof zinc finger protein DOF5.5	gi|778714878|ref|XP_004148826.2|//PREDICTED: dof zinc finger protein DOF1.2 [Cucumis sativus]
Csa2G193380	2046	193.5225403	70.84136994	-1.449837596	3.38E-10	Down	9.98E-12	NA	NA	NA	NA	gi|778668868|ref|XP_004150405.2|//PREDICTED: uncharacterized protein LOC101216599 [Cucumis sativus]
Csa5G517720	1428	10.32518323	3.849275226	-1.42350865	0.037566002	Down	0.006944529	NA	GO:0010997//anaphase-promoting complex binding;GO:0097027//ubiquitin-protein transferase activator activity	GO:0050790//regulation of catalytic activity	K03364//cell division cycle 20-like protein 1, cofactor of APC complex	gi|449450026|ref|XP_004142765.1|//PREDICTED: protein FIZZY-RELATED 3 [Cucumis sativus]
Csa3G748780	435	469.5994379	1498.15711	1.673686339	8.72E-51	Up	8.50E-54	NA	NA	NA	NA	gi|449440187|ref|XP_004137866.1|//PREDICTED: uncharacterized protein LOC101207081 [Cucumis sativus]
Csa3G002940	720	96.53212912	37.70368992	-1.356303478	4.28E-07	Down	1.97E-08	GO:0046658//anchored component of plasma membrane	NA	NA	K04733//interleukin-1 receptor-associated kinase 4 [EC:2.7.11.1];K03006//DNA-directed RNA polymerase II subunit RPB1 [EC:2.7.7.6]	gi|700200542|gb|KGN55675.1|//hypothetical protein Csa_3G002940 [Cucumis sativus]
Csa4G646080	780	23.50331611	5.301244343	-2.148461379	5.34E-05	Down	3.81E-06	GO:0016020//membrane	NA	NA	NA	gi|449447337|ref|XP_004141425.1|//PREDICTED: uncharacterized protein At1g08160 [Cucumis sativus]
Csa4G641760	1572	5.53455638	17.96830174	1.698914471	0.002519073	Up	0.000290115	GO:0016021//integral component of membrane	GO:0016705//oxidoreductase activity, acting on paired donors, with incorporation or reduction of molecular oxygen;GO:0020037//heme binding;GO:0005506//iron ion binding;GO:0004497//monooxygenase activity	GO:0055114//oxidation-reduction process	K00517;K13260//isoflavone 2'-hydroxylase [EC:1.14.13.89]	gi|449447275|ref|XP_004141394.1|//PREDICTED: isoflavone 2'-hydroxylase-like [Cucumis sativus]
Csa3G147740	1716	862.1624173	1757.854577	1.027784145	1.57E-26	Up	9.86E-29	NA	GO:0032440//2-alkenal reductase [NAD(P)] activity;GO:0005524//ATP binding	GO:0055114//oxidation-reduction process	K09489//heat shock 70kDa protein 4	gi|449432706|ref|XP_004134140.1|//PREDICTED: heat shock 70 kDa protein 8 [Cucumis sativus]
Csa6G355960	1734	31.87794022	13.30004934	-1.261126816	0.006488839	Down	0.000861468	NA	NA	NA	NA	gi|449453089|ref|XP_004144291.1|//PREDICTED: UPF0392 protein At1g27200 [Cucumis sativus]
Csa7G031570	465	36.1889996	73.35324847	1.019309631	0.000521237	Up	4.83E-05	NA	GO:0008270//zinc ion binding;GO:0003824//catalytic activity	NA	K16285//RING/U-box domain-containing protein [EC:2.3.2.27]	gi|778723418|ref|XP_011658650.1|//PREDICTED: probable E3 ubiquitin-protein ligase XERICO [Cucumis sativus]
Csa5G441650	1887	22.89972656	7.053331698	-1.698953579	0.000991435	Down	9.94E-05	NA	GO:0016787//hydrolase activity	NA	K14407//cleavage stimulation factor subunit 2	gi|700195925|gb|KGN51102.1|//hypothetical protein Csa_5G441650 [Cucumis sativus]
Csa1G031730	1406	782.6741521	2399.583082	1.616300059	5.72E-61	Up	1.95E-64	GO:0009506//plasmodesma	GO:0004351//glutamate decarboxylase activity;GO:0030170//pyridoxal phosphate binding	GO:0006536//glutamate metabolic process	K01580//glutamate decarboxylase [EC:4.1.1.15]	gi|778656709|ref|XP_011649550.1|//PREDICTED: glutamate decarboxylase [Cucumis sativus]
Csa6G013900	483	29.84350371	14.79140968	-1.012657369	0.036434634	Down	0.006670508	NA	GO:0046983//protein dimerization activity	NA	NA	gi|778709618|ref|XP_011656425.1|//PREDICTED: uncharacterized protein LOC101218918 isoform X2 [Cucumis sativus]
Csa3G878930	1182	7.716803625	1.779110059	-2.116847632	0.001838088	Down	0.000201116	GO:0005634//nucleus	NA	NA	K06627//cyclin A	gi|449437114|ref|XP_004136337.1|//PREDICTED: cyclin-A2-2 isoform X1 [Cucumis sativus];gi|778687050|ref|XP_011652497.1|//PREDICTED: cyclin-A2-1 isoform X2 [Cucumis sativus]
Csa2G354630	786	18.13380883	115.3210201	2.668901619	1.01E-20	Up	1.03E-22	NA	NA	NA	NA	gi|778670947|ref|XP_011649562.1|//PREDICTED: uncharacterized protein DDB_G0286299-like [Cucumis sativus]
Csa4G624990	615	43.14406236	119.4512598	1.46918814	2.78E-09	Up	9.35E-11	GO:0016021//integral component of membrane	GO:0005524//ATP binding;GO:0004672//protein kinase activity	GO:0006468//protein phosphorylation	K04733//interleukin-1 receptor-associated kinase 4 [EC:2.7.11.1]	gi|700199886|gb|KGN55044.1|//hypothetical protein Csa_4G624990 [Cucumis sativus]
Csa4G000820	297	27.27902189	12.5701332	-1.117791979	0.030833099	Down	0.005411346	NA	NA	NA	NA	gi|700197604|gb|KGN52762.1|//hypothetical protein Csa_4G000820 [Cucumis sativus]
Csa5G318390	1674	12.64353477	3.100928997	-2.027627459	0.001192801	Down	0.00012229	NA	GO:0008756//o-succinylbenzoate-CoA ligase activity	GO:0008152//metabolic process	K00666//fatty-acyl-CoA synthase [EC:6.2.1.-];K10526//OPC-8:0 CoA ligase 1 [EC:6.2.1.-]	gi|449462358|ref|XP_004148908.1|//PREDICTED: probable acyl-activating enzyme 5, peroxisomal [Cucumis sativus]
Csa4G620620	285	405.8562186	177.5147325	-1.193029955	1.29E-18	Down	1.60E-20	NA	NA	NA	NA	gi|700199841|gb|KGN54999.1|//hypothetical protein Csa_4G620620 [Cucumis sativus]
Csa6G497050	1248	2189.330767	968.1293786	-1.177218171	1.13E-39	Down	2.53E-42	GO:0005874//microtubule;GO:0005737//cytoplasm	GO:0005525//GTP binding;GO:0005200//structural constituent of cytoskeleton;GO:0003924//GTPase activity	GO:0007017//microtubule-based process	K07374//tubulin alpha	gi|700193450|gb|KGN48654.1|//hypothetical protein Csa_6G497050 [Cucumis sativus]
Csa3G604110	1041	448.8580922	1385.694445	1.626277859	3.15E-59	Up	1.23E-62	NA	GO:0043169//cation binding;GO:0004721//phosphoprotein phosphatase activity	NA	K14497//protein phosphatase 2C [EC:3.1.3.16]	gi|778681883|ref|XP_004150316.2|//PREDICTED: probable protein phosphatase 2C 51 [Cucumis sativus]
CsaUNG013090	2310	16.35752068	5.023889533	-1.703077447	0.003603706	Down	0.000434987	GO:0005618//cell wall	GO:0004252//serine-type endopeptidase activity	NA	K04733//interleukin-1 receptor-associated kinase 4 [EC:2.7.11.1];K13199//plasminogen activator inhibitor 1 RNA-binding protein;K12663//Delta(3,5)-Delta(2,4)-dienoyl-CoA isomerase [EC:5.3.3.-];K01183//chitinase [EC:3.2.1.14]	gi|778730654|ref|XP_004140477.2|//PREDICTED: subtilisin-like protease SBT1.1 [Cucumis sativus]
Csa6G040650	1623	1.558083444	8.575697253	2.460481475	0.000203432	Up	1.66E-05	NA	GO:0030598//rRNA N-glycosylase activity	GO:0017148//negative regulation of translation;GO:0006952//defense response	NA	gi|778710161|ref|XP_011656527.1|//PREDICTED: nigrin b-like [Cucumis sativus]
Csa3G123180	534	36.38893569	181.1507142	2.315618733	1.10E-21	Up	1.01E-23	NA	NA	NA	NA	gi|449433101|ref|XP_004134336.1|//PREDICTED: BON1-associated protein 2-like [Cucumis sativus]
Csa5G223100	441	41.76974634	13.84276228	-1.593326525	9.25E-05	Down	7.01E-06	GO:0009507//chloroplast	NA	NA	NA	gi|778701594|ref|XP_011655051.1|//PREDICTED: uncharacterized protein LOC105435471 [Cucumis sativus]
Csa4G005000	633	111.6896274	442.5583916	1.986372609	4.07E-37	Up	1.19E-39	NA	NA	NA	K13993//HSP20 family protein	gi|449469280|ref|XP_004152349.1|//PREDICTED: 26.5 kDa heat shock protein, mitochondrial [Cucumis sativus]
Csa5G136870	474	24.34357142	53.8691704	1.145919007	0.001805646	Up	0.000197075	NA	NA	NA	NA	gi|700194626|gb|KGN49803.1|//hypothetical protein Csa_5G136870 [Cucumis sativus]
Csa2G354110	450	25.21527618	60.0395263	1.251614567	0.000107267	Up	8.23E-06	NA	NA	NA	NA	gi|778670932|ref|XP_011649558.1|//PREDICTED: uncharacterized protein LOC105434639 [Cucumis sativus]
Csa6G067960	375	25.4532825	12.121178	-1.070321806	0.038760342	Down	0.007204988	GO:0016021//integral component of membrane	NA	NA	NA	gi|778710996|ref|XP_011656664.1|//PREDICTED: classical arabinogalactan protein 25 [Cucumis sativus]
Csa3G483770	843	223.0035427	668.9317611	1.584792417	1.45E-33	Up	5.72E-36	NA	NA	NA	NA	gi|700202935|gb|KGN58068.1|//hypothetical protein Csa_3G483770 [Cucumis sativus]
Csa5G636620	543	287.9651457	977.3579387	1.762992815	1.56E-47	Up	2.05E-50	NA	GO:0005509//calcium ion binding	NA	K02183//calmodulin	gi|449447635|ref|XP_004141573.1|//PREDICTED: probable calcium-binding protein CML30 [Cucumis sativus]
Csa2G382480	438	45.12216835	98.58180472	1.127484994	1.01E-05	Up	6.06E-07	NA	NA	NA	NA	gi|778672598|ref|XP_011649836.1|//PREDICTED: uncharacterized protein LOC105434671 [Cucumis sativus]
Csa6G519480	1863	617.5117314	214.4966117	-1.525511687	7.68E-27	Down	4.75E-29	NA	NA	NA	K05747//Wiskott-Aldrich syndrome protein	gi|449433760|ref|XP_004134665.1|//PREDICTED: protein CHUP1, chloroplastic [Cucumis sativus]
Csa6G409400	201	5.293233225	19.19618928	1.858598817	0.000776215	Up	7.53E-05	NA	NA	NA	NA	gi|700192679|gb|KGN47883.1|//hypothetical protein Csa_6G409400 [Cucumis sativus]
Csa1G064760	687	31.19142015	7.615339686	-2.034168945	1.65E-05	Down	1.03E-06	GO:0016021//integral component of membrane	NA	GO:0050896//response to stimulus	NA	gi|449471964|ref|XP_004153455.1|//PREDICTED: protein NDR1 [Cucumis sativus]
Csa6G450350	1592	996.223437	409.2606423	-1.283449419	7.92E-39	Down	2.08E-41	GO:0016021//integral component of membrane	GO:0047259//glucomannan 4-beta-mannosyltransferase activity	GO:0097502//mannosylation	K13680//beta-mannan synthase [EC:2.4.1.32]	gi|449451098|ref|XP_004143299.1|//PREDICTED: glucomannan 4-beta-mannosyltransferase 9-like [Cucumis sativus]
Csa1G051640	516	72.43788459	21.30006643	-1.765886486	1.18E-08	Down	4.31E-10	NA	NA	NA	NA	gi|778664820|ref|XP_011660360.1|//PREDICTED: uncharacterized protein LOC105436383 [Cucumis sativus]
Csa6G517400	789	66.43969186	23.77768576	-1.482437075	1.96E-05	Down	1.24E-06	NA	GO:0005199//structural constituent of cell wall	NA	K10955//intestinal mucin-2;K03006//DNA-directed RNA polymerase II subunit RPB1 [EC:2.7.7.6]	gi|449433832|ref|XP_004134701.1|//PREDICTED: pistil-specific extensin-like protein [Cucumis sativus]
Csa4G064100	1416	4.184210799	13.27744119	1.665949699	0.007163108	Up	0.00096844	NA	GO:0005524//ATP binding;GO:0004672//protein kinase activity	GO:0006468//protein phosphorylation	K08286//protein-serine/threonine kinase [EC:2.7.11.-]	gi|525507168|ref|NP_001267622.1|//protein kinase PINOID 2-like [Cucumis sativus]
Csa4G279910	1848	15.89190231	41.98226726	1.401488252	0.000457239	Up	4.15E-05	NA	NA	NA	K06892//feruloyl-CoA ortho-hydroxylase [EC:1.14.11.-]	gi|449448838|ref|XP_004142172.1|//PREDICTED: uncharacterized protein LOC101218379 [Cucumis sativus]
Csa7G051380	1458	64.84786739	175.4337289	1.435795112	5.25E-12	Up	1.25E-13	NA	GO:0016758//transferase activity, transferring hexosyl groups	GO:0008152//metabolic process	K13691//pathogen-inducible salicylic acid glucosyltransferase [EC:2.4.1.-]	gi|449438520|ref|XP_004137036.1|//PREDICTED: UDP-glycosyltransferase 74E2-like [Cucumis sativus]
Csa3G776880	201	2.533547003	13.28631013	2.390709996	0.00012299	Up	9.56E-06	NA	NA	NA	NA	gi|700203995|gb|KGN59128.1|//hypothetical protein Csa_3G776880 [Cucumis sativus]
Csa2G021560	1428	492.9028574	1038.096036	1.074564667	1.16E-24	Up	8.45E-27	NA	NA	NA	K10664//E3 ubiquitin-protein ligase ATL6/9/15/31/42/55 [EC:2.3.2.27]	gi|700205766|gb|KGN60885.1|//hypothetical protein Csa_2G021560 [Cucumis sativus]
Csa2G028480	375	274.2350658	77.57878466	-1.821678977	4.13E-26	Down	2.70E-28	NA	GO:0016702//oxidoreductase activity, acting on single donors with incorporation of molecular oxygen, incorporation of two atoms of oxygen;GO:0046872//metal ion binding	GO:0006633//fatty acid biosynthetic process;GO:0055114//oxidation-reduction process;GO:0031408//oxylipin biosynthetic process	K15718//linoleate 9S-lipoxygenase [EC:1.13.11.58]	gi|700205817|gb|KGN60936.1|//hypothetical protein Csa_2G028480 [Cucumis sativus]
Csa3G588520	426	5.40813713	15.02277204	1.473947408	0.014658221	Up	0.002251814	NA	GO:0005509//calcium ion binding	NA	K13448//calcium-binding protein CML	gi|449455952|ref|XP_004145714.1|//PREDICTED: putative calcium-binding protein CML19 [Cucumis sativus]
Csa5G606590	909	5.367349526	1.844548262	-1.540942303	0.038284644	Down	0.00709977	GO:0005886//plasma membrane	NA	NA	K18211//synaptosomal-associated protein 25	gi|449434734|ref|XP_004135151.1|//PREDICTED: putative SNAP25 homologous protein SNAP30 [Cucumis sativus]
Csa6G151700	2577	526.8418425	1190.551572	1.17618828	4.47E-35	Up	1.55E-37	NA	GO:0005524//ATP binding;GO:0004672//protein kinase activity	GO:0006468//protein phosphorylation	K08286//protein-serine/threonine kinase [EC:2.7.11.-]	gi|778713558|ref|XP_011657065.1|//PREDICTED: serine/threonine-protein kinase D6PKL1-like [Cucumis sativus]
Csa3G777580	1562	587.8190418	292.8398779	-1.005260066	3.04E-16	Down	4.56E-18	GO:0005618//cell wall;GO:0005576//extracellular region	GO:0004575//sucrose alpha-glucosidase activity	GO:0005975//carbohydrate metabolic process	K01193//beta-fructofuranosidase [EC:3.2.1.26]	gi|449462946|ref|XP_004149196.1|//PREDICTED: beta-fructofuranosidase, insoluble isoenzyme 1-like [Cucumis sativus]
Csa6G107330	1407	41.97644875	5.238222915	-3.002430757	1.12E-10	Down	3.11E-12	NA	NA	NA	NA	gi|700191328|gb|KGN46532.1|//hypothetical protein Csa_6G107330 [Cucumis sativus]
Csa2G356680	960	299.2977082	108.7403613	-1.460693705	5.01E-21	Down	4.96E-23	GO:0016021//integral component of membrane	NA	NA	NA	gi|449450239|ref|XP_004142871.1|//PREDICTED: uncharacterized protein LOC101203977 [Cucumis sativus]
Csa2G349660	2112	536.2198482	119.5456386	-2.165263125	4.84E-11	Down	1.30E-12	NA	NA	NA	K17609//nucleoredoxin [EC:1.8.1.8]	gi|449450612|ref|XP_004143056.1|//PREDICTED: uncharacterized protein LOC101208559 [Cucumis sativus]
Csa6G169360	978	94.63416282	220.6508025	1.221332	2.62E-12	Up	5.99E-14	GO:0031314//extrinsic component of mitochondrial inner membrane	GO:0010420//polyprenyldihydroxybenzoate methyltransferase activity;GO:0008425//2-polyprenyl-6-methoxy-1,4-benzoquinone methyltransferase activity;GO:0061542//3-demethylubiquinone-n 3-O-methyltransferase activity	GO:0006744//ubiquinone biosynthetic process;GO:0032259//methylation	K00591//polyprenyldihydroxybenzoate methyltransferase / 3-demethylubiquinol 3-O-methyltransferase [EC:2.1.1.114 2.1.1.64]	gi|449450876|ref|XP_004143188.1|//PREDICTED: hexaprenyldihydroxybenzoate methyltransferase, mitochondrial [Cucumis sativus]
Csa3G384800	1506	22.31664929	7.999490245	-1.480140457	0.005254593	Down	0.000673278	NA	GO:0045735//nutrient reservoir activity	NA	NA	gi|778681015|ref|XP_011651441.1|//PREDICTED: 11S globulin subunit beta [Cucumis sativus]
Csa4G307960	2040	155.0530617	64.66222468	-1.261766965	1.50E-09	Down	4.84E-11	NA	NA	NA	NA	gi|778693716|ref|XP_011653681.1|//PREDICTED: UPF0503 protein At3g09070, chloroplastic [Cucumis sativus]
Csa2G138200	405	129.2980465	38.02062918	-1.765846167	6.04E-13	Down	1.28E-14	GO:0005783//endoplasmic reticulum;GO:0016021//integral component of membrane	GO:0020037//heme binding;GO:0046872//metal ion binding	GO:0043447//alkane biosynthetic process	K10534//nitrate reductase (NAD(P)H) [EC:1.7.1.1 1.7.1.2 1.7.1.3]	gi|449442375|ref|XP_004138957.1|//PREDICTED: cytochrome b5 isoform B [Cucumis sativus]
Csa6G523380	807	143.9218193	53.91386855	-1.416556991	1.13E-07	Down	4.78E-09	GO:0016021//integral component of membrane	NA	NA	NA	gi|778721382|ref|XP_004134647.2|//PREDICTED: uncharacterized protein LOC101211314 [Cucumis sativus]
Csa3G717870	648	115.0959466	55.43495244	-1.053969221	3.45E-05	Down	2.33E-06	NA	GO:0003824//catalytic activity;GO:0050662//coenzyme binding	NA	K09753//cinnamoyl-CoA reductase [EC:1.2.1.44]	gi|778682987|ref|XP_004137661.2|//PREDICTED: cinnamoyl-CoA reductase 2-like [Cucumis sativus]
Csa1G422980	894	58.98261251	137.2437524	1.218378846	6.83E-08	Up	2.75E-09	GO:0048046//apoplast;GO:0005618//cell wall;GO:0016021//integral component of membrane	GO:0004553//hydrolase activity, hydrolyzing O-glycosyl compounds;GO:0016762//xyloglucan:xyloglucosyl transferase activity;GO:0080039//xyloglucan endotransglucosylase activity	GO:0010411//xyloglucan metabolic process;GO:0042546//cell wall biogenesis;GO:0080022//primary root development;GO:0042545//cell wall modification	K08235//xyloglucan:xyloglucosyl transferase [EC:2.4.1.207];K14504//xyloglucan:xyloglucosyl transferase TCH4 [EC:2.4.1.207]	gi|449457243|ref|XP_004146358.1|//PREDICTED: probable xyloglucan endotransglucosylase/hydrolase protein 23 [Cucumis sativus]
CsaUNG029170	1317	572.5329824	203.6895354	-1.490986943	0.0001133	Down	8.72E-06	NA	NA	NA	K02984//small subunit ribosomal protein S3Ae;K13420//LRR receptor-like serine/threonine-protein kinase FLS2 [EC:2.7.11.1]	gi|449450245|ref|XP_004142874.1|//PREDICTED: uncharacterized protein At4g06744-like [Cucumis sativus]
Csa4G146250	291	1.070851019	2.980206851	1.476654689	0.042872135	Up	0.008167812	NA	NA	NA	NA	gi|700198660|gb|KGN53818.1|//hypothetical protein Csa_4G146250 [Cucumis sativus]
Csa1G004240	3399	230.0750362	104.8135275	-1.134279529	7.16E-11	Down	1.96E-12	GO:0016021//integral component of membrane	GO:0004674//protein serine/threonine kinase activity;GO:0005524//ATP binding;GO:0016491//oxidoreductase activity	GO:0006468//protein phosphorylation	K00924;K17422//large subunit ribosomal protein L41	gi|449441001|ref|XP_004138272.1|//PREDICTED: probable LRR receptor-like serine/threonine-protein kinase At4g26540 [Cucumis sativus]
Csa5G601500	999	955.6806144	271.051268	-1.817962799	7.92E-39	Down	2.06E-41	NA	GO:0047216//inositol 3-alpha-galactosyltransferase activity	GO:0006012//galactose metabolic process	K18819//inositol 3-alpha-galactosyltransferase [EC:2.4.1.123]	gi|449434937|ref|XP_004135252.1|//PREDICTED: galactinol synthase 1-like [Cucumis sativus]
Csa7G420820	921	131.9211931	441.6001712	1.74306438	2.36E-32	Up	1.03E-34	NA	NA	NA	NA	gi|449436701|ref|XP_004136131.1|//PREDICTED: UPF0496 protein 4-like [Cucumis sativus]
Csa5G470050	2361	248.5388266	97.69355649	-1.347135931	9.21E-12	Down	2.24E-13	GO:0016021//integral component of membrane	NA	NA	K15502//serine/threonine-protein phosphatase 6 regulatory ankyrin repeat subunit A;K03164//DNA topoisomerase II [EC:5.99.1.3]	gi|778702940|ref|XP_011655284.1|//PREDICTED: uncharacterized protein LOC101216965 isoform X2 [Cucumis sativus]
Csa1G073890	1794	61.00806553	141.1962107	1.210629481	1.64E-07	Up	7.12E-09	GO:0016021//integral component of membrane	GO:0030246//carbohydrate binding;GO:0004674//protein serine/threonine kinase activity;GO:0005524//ATP binding	GO:0006468//protein phosphorylation	K04733//interleukin-1 receptor-associated kinase 4 [EC:2.7.11.1]	gi|700209586|gb|KGN64682.1|//hypothetical protein Csa_1G073890 [Cucumis sativus]
Csa1G470240	756	19.92264051	53.05517647	1.413084646	0.000132704	Up	1.04E-05	NA	NA	NA	NA	gi|700210512|gb|KGN65608.1|//hypothetical protein Csa_1G470240 [Cucumis sativus]
Csa1G071120	1491	13.5499586	92.0677869	2.764408024	4.37E-18	Up	5.62E-20	GO:0016021//integral component of membrane	GO:0015238//drug transmembrane transporter activity;GO:0015297//antiporter activity	GO:0006855//drug transmembrane transport	K03327//multidrug resistance protein, MATE family	gi|778658578|ref|XP_011652908.1|//PREDICTED: protein TRANSPARENT TESTA 12-like [Cucumis sativus]
Csa3G816080	831	394.9123359	852.2938634	1.109818511	5.94E-21	Up	5.97E-23	NA	NA	NA	NA	gi|449437674|ref|XP_004136616.1|//PREDICTED: remorin [Cucumis sativus]
Csa1G120410	765	290.8119913	139.2151295	-1.06277075	1.42E-09	Down	4.54E-11	NA	GO:0004089//carbonate dehydratase activity;GO:0008270//zinc ion binding	GO:0006730//one-carbon metabolic process	K01674//carbonic anhydrase [EC:4.2.1.1]	gi|778659154|ref|XP_011653918.1|//PREDICTED: alpha carbonic anhydrase 7-like [Cucumis sativus]
Csa3G135740	1146	140.4504091	50.6124527	-1.472496532	4.04E-11	Down	1.08E-12	NA	GO:0005506//iron ion binding;GO:0016491//oxidoreductase activity	GO:0055114//oxidation-reduction process	K06892//feruloyl-CoA ortho-hydroxylase [EC:1.14.11.-];K13229//2,4-dihydroxy-1,4-benzoxazin-3-one-glucoside dioxygenase [EC:1.14.20.2]	gi|449432578|ref|XP_004134076.1|//PREDICTED: 1-aminocyclopropane-1-carboxylate oxidase homolog 1-like [Cucumis sativus]
Csa3G760510	666	11.24881054	30.66019844	1.446594577	0.003641564	Up	0.000440154	GO:0016020//membrane	GO:0015297//antiporter activity	GO:0055085//transmembrane transport;GO:0015672//monovalent inorganic cation transport	K14724//solute carrier family 9 (sodium/hydrogen exchanger), member 8	gi|700203948|gb|KGN59081.1|//hypothetical protein Csa_3G760510 [Cucumis sativus]
Csa7G043560	1032	109.2612869	51.83610139	-1.075753199	4.94E-05	Down	3.48E-06	NA	NA	NA	NA	gi|778730114|ref|XP_011659702.1|//PREDICTED: glycine-rich cell wall structural protein 1-like [Cucumis sativus]
Csa1G064680	480	232.7126422	94.45518503	-1.300847689	6.64E-14	Down	1.31E-15	GO:0016020//membrane	NA	NA	NA	gi|449472647|ref|XP_004153657.1|//PREDICTED: CRIB domain-containing protein RIC10 [Cucumis sativus]
Csa4G005530	1182	51.2028009	25.33773163	-1.014935359	0.007988732	Down	0.001096416	GO:0016021//integral component of membrane;GO:0046658//anchored component of plasma membrane	GO:0009055//electron carrier activity;GO:0004553//hydrolase activity, hydrolyzing O-glycosyl compounds;GO:0030247//polysaccharide binding	GO:0005975//carbohydrate metabolic process	K19891//glucan endo-1,3-beta-glucosidase 1/2/3 [EC:3.2.1.39]	gi|778689558|ref|XP_011652975.1|//PREDICTED: glucan endo-1,3-beta-glucosidase 14 isoform X1 [Cucumis sativus]
Csa3G119630	2121	244.7022412	106.5930973	-1.1989133	2.88E-12	Down	6.65E-14	GO:0016021//integral component of membrane	GO:0005216//ion channel activity	GO:0034220//ion transmembrane transport	K05391//cyclic nucleotide gated channel, other eukaryote	gi|778676921|ref|XP_011650688.1|//PREDICTED: cyclic nucleotide-gated ion channel 1-like [Cucumis sativus]
Csa6G490990	1518	888.6748029	389.8831506	-1.188613775	4.02E-26	Down	2.60E-28	GO:0016021//integral component of membrane	GO:0004674//protein serine/threonine kinase activity;GO:0005524//ATP binding	GO:0006468//protein phosphorylation	K04733//interleukin-1 receptor-associated kinase 4 [EC:2.7.11.1]	gi|449448310|ref|XP_004141909.1|//PREDICTED: probable serine/threonine-protein kinase At1g01540 [Cucumis sativus]
Csa7G006260	3084	111.9070209	51.09289927	-1.131105843	7.53E-06	Down	4.41E-07	GO:0005871//kinesin complex	GO:0000166//nucleotide binding;GO:0003777//microtubule motor activity;GO:0016887//ATPase activity	GO:0007018//microtubule-based movement	K11498//centromeric protein E	gi|700187943|gb|KGN43176.1|//hypothetical protein Csa_7G006260 [Cucumis sativus]
Csa2G326460	1470	118.2844549	49.27042893	-1.263466549	7.20E-07	Down	3.42E-08	GO:0016021//integral component of membrane	GO:0046872//metal ion binding;GO:0030570//pectate lyase activity	GO:0045490//pectin catabolic process	K01728//pectate lyase [EC:4.2.2.2]	gi|449465310|ref|XP_004150371.1|//PREDICTED: probable pectate lyase 12 [Cucumis sativus]
Csa5G157940	993	23.1130825	58.51524742	1.34010292	0.000106344	Up	8.15E-06	NA	NA	NA	NA	gi|449459666|ref|XP_004147567.1|//PREDICTED: AT-hook motif nuclear-localized protein 1 [Cucumis sativus]
Csa6G504420	2160	213.6993982	531.2605091	1.31383663	1.83E-25	Up	1.26E-27	NA	NA	NA	NA	gi|700193656|gb|KGN48860.1|//hypothetical protein Csa_6G504420 [Cucumis sativus]
Csa1G187170	414	3148.326411	1551.370464	-1.021041884	1.24E-05	Down	7.58E-07	NA	NA	NA	NA	gi|449443564|ref|XP_004139547.1|//PREDICTED: protein TsetseEP-like [Cucumis sativus]
Csa5G598610	1506	91.59118439	193.0327242	1.075564792	5.84E-09	Up	2.05E-10	NA	NA	NA	K19613//leucine-rich repeat protein SHOC2	gi|449434977|ref|XP_004135272.1|//PREDICTED: plant intracellular Ras-group-related LRR protein 3 [Cucumis sativus]
Csa1G651710	540	8.933067585	29.93707162	1.744705525	0.000251245	Up	2.11E-05	NA	GO:0008429//phosphatidylethanolamine binding	GO:0009909//regulation of flower development;GO:0048573//photoperiodism, flowering	K16223//protein FLOWERING LOCUS T	gi|700211541|gb|KGN66637.1|//FT-like protein [Cucumis sativus]
Csa3G776860	1248	26.3620508	68.64920967	1.380780504	1.05E-05	Up	6.29E-07	GO:0005634//nucleus	GO:0043565//sequence-specific DNA binding;GO:0003700//transcription factor activity, sequence-specific DNA binding	GO:0009737//response to abscisic acid;GO:0045893//positive regulation of transcription, DNA-templated	K14432//ABA responsive element binding factor	gi|168988212|gb|ACA35280.1|//abscisic acid insensitive [Cucumis sativus];gi|778684272|ref|XP_004149224.2|//PREDICTED: protein ABSCISIC ACID-INSENSITIVE 5 [Cucumis sativus]
Csa5G160210	747	229.2116689	97.38629938	-1.234889763	3.63E-13	Down	7.56E-15	NA	NA	GO:0007275//multicellular organism development	NA	gi|449459704|ref|XP_004147586.1|//PREDICTED: axial regulator YABBY 5-like [Cucumis sativus]
Csa2G381700	1347	18.29250529	8.078205464	-1.17914593	0.039759547	Down	0.007444984	GO:0016021//integral component of membrane	NA	NA	K06997//PLP dependent protein	gi|449442176|ref|XP_004138858.1|//PREDICTED: UPF0481 protein At3g47200-like [Cucumis sativus]
Csa1G032410	747	52.32896095	18.49984975	-1.500096059	3.31E-05	Down	2.23E-06	GO:0005634//nucleus	GO:0003677//DNA binding	GO:0006355//regulation of transcription, DNA-templated	K12581//CCR4-NOT transcription complex subunit 7/8;K03094//S-phase kinase-associated protein 1;K13126//polyadenylate-binding protein;K05941//glutathione gamma-glutamylcysteinyltransferase [EC:2.3.2.15];K01054//acylglycerol lipase [EC:3.1.1.23]	gi|449439243|ref|XP_004137396.1|//PREDICTED: NAC domain-containing protein 86 [Cucumis sativus]
Csa7G012400	1182	36.53588471	17.57671231	-1.0556489	0.019101222	Down	0.003066548	GO:0005634//nucleus	GO:0004402//histone acetyltransferase activity	GO:0016573//histone acetylation	K10752//histone-binding protein RBBP4	gi|449454203|ref|XP_004144845.1|//PREDICTED: WD-40 repeat-containing protein MSI2-like [Cucumis sativus]
Csa5G148560	1992	13.99978329	28.46951887	1.024013617	0.035054548	Up	0.006335036	GO:0016021//integral component of membrane;GO:0005886//plasma membrane	NA	GO:0048316//seed development;GO:0055085//transmembrane transport	K01807//ribose 5-phosphate isomerase A [EC:5.3.1.6]	gi|449452394|ref|XP_004143944.1|//PREDICTED: metal-nicotianamine transporter YSL1-like [Cucumis sativus]
Csa1G265630	447	43.75077316	169.8008262	1.956463061	6.60E-16	Up	1.04E-17	NA	NA	NA	NA	gi|778665054|ref|XP_011648475.1|//PREDICTED: uncharacterized protein LOC105434480 [Cucumis sativus]
Csa6G117780	480	303.302394	137.083155	-1.145705583	8.32E-13	Down	1.80E-14	NA	NA	NA	NA	gi|449467872|ref|XP_004151646.1|//PREDICTED: uncharacterized protein LOC101213314 [Cucumis sativus]
Csa5G608430	1314	67.51830045	32.11805987	-1.071893842	0.000970455	Down	9.69E-05	GO:0016021//integral component of membrane;GO:0005886//plasma membrane	GO:0015171//amino acid transmembrane transporter activity	GO:0003333//amino acid transmembrane transport	K14209//solute carrier family 36 (proton-coupled amino acid transporter);K15015//solute carrier family 32 (vesicular inhibitory amino acid transporter)	gi|449434650|ref|XP_004135109.1|//PREDICTED: lysine histidine transporter-like 6 [Cucumis sativus]
Csa6G425740	777	8.498110541	18.91499674	1.154316513	0.044827544	Up	0.008610262	NA	NA	NA	NA	gi|700192833|gb|KGN48037.1|//hypothetical protein Csa_6G425740 [Cucumis sativus]
Csa6G521030	465	84.43191841	36.26835712	-1.219077099	2.28E-05	Down	1.47E-06	GO:0016021//integral component of membrane	NA	NA	NA	gi|449433710|ref|XP_004134640.1|//PREDICTED: uncharacterized protein LOC101209586 [Cucumis sativus]
Csa7G414490	789	306.9494343	104.5124707	-1.554325912	1.51E-22	Down	1.29E-24	NA	NA	NA	K09841//xanthoxin dehydrogenase [EC:1.1.1.288]	gi|778728368|ref|XP_011659413.1|//PREDICTED: short-chain dehydrogenase reductase 3b [Cucumis sativus]
Csa1G074400	615	401.1211676	192.7574103	-1.057251777	7.88E-14	Down	1.56E-15	NA	GO:0005488//binding	NA	NA	gi|449457739|ref|XP_004146605.1|//PREDICTED: transcription factor bHLH118-like [Cucumis sativus]
Csa2G199900	2070	1637.397309	612.634409	-1.418306125	0.000775011	Down	7.52E-05	NA	NA	NA	NA	gi|778668884|ref|XP_004150431.2|//PREDICTED: uncharacterized protein LOC101203597 [Cucumis sativus]
Csa1G294080	558	57.13899179	21.94130953	-1.380825947	0.000136461	Down	1.07E-05	NA	NA	NA	NA	gi|449464326|ref|XP_004149880.1|//PREDICTED: transcription factor IBH1 [Cucumis sativus]
Csa5G488780	612	49.54126668	14.22757503	-1.799940969	1.49E-06	Down	7.48E-08	NA	GO:1901363//heterocyclic compound binding;GO:0097159//organic cyclic compound binding	NA	NA	gi|700196025|gb|KGN51202.1|//hypothetical protein Csa_5G488780 [Cucumis sativus]
Csa2G416150	570	23.44731135	10.16570076	-1.205712833	0.021278568	Down	0.003475216	GO:0016021//integral component of membrane	NA	NA	K16569//gamma-tubulin complex component 2	gi|449468378|ref|XP_004151898.1|//PREDICTED: uncharacterized protein LOC101219040 isoform X1 [Cucumis sativus]
Csa3G859670	435	12.19721476	27.97037936	1.197348076	0.014753222	Up	0.002269284	NA	NA	NA	NA	gi|449460255|ref|XP_004147861.1|//PREDICTED: uncharacterized protein LOC101222738 [Cucumis sativus]
Csa5G187840	1698	3.738389405	26.90790116	2.847541105	9.24E-08	Up	3.85E-09	GO:0005618//cell wall	GO:0004252//serine-type endopeptidase activity	NA	K04733//interleukin-1 receptor-associated kinase 4 [EC:2.7.11.1];K13199//plasminogen activator inhibitor 1 RNA-binding protein	gi|700195409|gb|KGN50586.1|//hypothetical protein Csa_5G187840 [Cucumis sativus]
Csa5G636530	2040	731.52002	3247.374476	2.150304508	2.72E-08	Up	1.04E-09	GO:0009535//chloroplast thylakoid membrane;GO:0016021//integral component of membrane;GO:0009941//chloroplast envelope;GO:0005739//mitochondrion	GO:0005524//ATP binding;GO:0004222//metalloendopeptidase activity;GO:0008270//zinc ion binding;GO:0004176//ATP-dependent peptidase activity	GO:0010206//photosystem II repair;GO:0010304//PSII associated light-harvesting complex II catabolic process;GO:0006508//proteolysis;GO:0010205//photoinhibition;GO:0042981//regulation of apoptotic process;GO:0010027//thylakoid membrane organization	K03798//cell division protease FtsH [EC:3.4.24.-]	gi|449461929|ref|XP_004148694.1|//PREDICTED: ATP-dependent zinc metalloprotease FTSH 6, chloroplastic [Cucumis sativus]
Csa5G139600	780	6.654032347	20.11741165	1.596143912	0.00537285	Up	0.000691452	GO:0016021//integral component of membrane	NA	GO:0008643//carbohydrate transport	K15382//solute carrier family 50 (sugar transporter)	gi|778698935|ref|XP_011654626.1|//PREDICTED: bidirectional sugar transporter SWEET3b isoform X1 [Cucumis sativus]
Csa1G420360	603	457.1516167	939.283506	1.038887953	0.000148545	Up	1.18E-05	GO:0005576//extracellular region	NA	NA	K20412//peptidase inhibitor 16	gi|449457125|ref|XP_004146299.1|//PREDICTED: pathogenesis-related protein PR-1 [Cucumis sativus]
Csa6G109780	444	745.3578037	2469.657871	1.728306142	1.90E-53	Up	1.39E-56	NA	NA	NA	NA	NA
Csa6G520480	561	81.51455581	33.89934988	-1.265800094	1.15E-05	Down	6.92E-07	NA	GO:0046872//metal ion binding;GO:0016491//oxidoreductase activity	GO:0055114//oxidation-reduction process	K05933//aminocyclopropanecarboxylate oxidase [EC:1.14.17.4];K06892//feruloyl-CoA ortho-hydroxylase [EC:1.14.11.-]	gi|700194146|gb|KGN49350.1|//hypothetical protein Csa_6G520480 [Cucumis sativus]
Csa4G051470	1068	200.5611812	477.3643176	1.251048333	3.59E-17	Up	4.95E-19	NA	GO:0043565//sequence-specific DNA binding;GO:0003700//transcription factor activity, sequence-specific DNA binding	GO:0006355//regulation of transcription, DNA-templated	K18835//WRKY transcription factor 2;K13426//WRKY transcription factor 29;K16225//probable WRKY transcription factor 52	gi|449464068|ref|XP_004149751.1|//PREDICTED: probable WRKY transcription factor 41 [Cucumis sativus]
Csa3G046220	393	39.45317481	11.21728574	-1.814417772	1.38E-05	Down	8.47E-07	NA	GO:0008171//O-methyltransferase activity;GO:0046983//protein dimerization activity	GO:0032259//methylation	K13066//caffeic acid 3-O-methyltransferase [EC:2.1.1.68];K05279//flavonol 3-O-methyltransferase [EC:2.1.1.76];K12643//anthranilate N-methyltransferase [EC:2.1.1.111]	gi|700200876|gb|KGN56009.1|//hypothetical protein Csa_3G046220 [Cucumis sativus]
Csa7G407650	2063	33.65976972	15.46933645	-1.121613992	0.009781848	Down	0.001389711	GO:0000347//THO complex;GO:0042555//MCM complex;GO:0005737//cytoplasm	GO:0003677//DNA binding;GO:0005524//ATP binding;GO:0003678//DNA helicase activity	GO:0006270//DNA replication initiation;GO:0032508//DNA duplex unwinding	K02210//DNA replication licensing factor MCM7 [EC:3.6.4.12]	gi|778728244|ref|XP_011659393.1|//PREDICTED: DNA replication licensing factor MCM7 isoform X1 [Cucumis sativus]
Csa3G038100	369	176.1695843	72.8133444	-1.274690084	1.07E-08	Down	3.90E-10	GO:0016021//integral component of membrane	NA	GO:0008643//carbohydrate transport	K15285//solute carrier family 35, member E3;K15286//solute carrier family 35, member E4	gi|700200803|gb|KGN55936.1|//hypothetical protein Csa_3G038100 [Cucumis sativus]
Csa5G172890	1563	1753.902347	758.4598476	-1.209423712	1.26E-33	Down	4.91E-36	GO:0016021//integral component of membrane	GO:0005215//transporter activity	GO:0055085//transmembrane transport	K13783//MFS transporter, OPA family, solute carrier family 37 (glycerol-3-phosphate transporter), member 1/2	gi|449451924|ref|XP_004143710.1|//PREDICTED: putative glycerol-3-phosphate transporter 1 [Cucumis sativus]
Csa6G516850	810	23.18679562	59.55594157	1.360941989	8.57E-05	Up	6.44E-06	NA	NA	NA	K09422//myb proto-oncogene protein, plant	gi|700193973|gb|KGN49177.1|//hypothetical protein Csa_6G516850 [Cucumis sativus]
Csa5G157320	1494	23.05180722	8.574175272	-1.426810046	0.005218095	Down	0.000666659	GO:0016021//integral component of membrane	GO:0016709//oxidoreductase activity, acting on paired donors, with incorporation or reduction of molecular oxygen, NAD(P)H as one donor, and incorporation of one atom of oxygen;GO:0020037//heme binding;GO:0005506//iron ion binding	GO:0044550//secondary metabolite biosynthetic process;GO:0055114//oxidation-reduction process	K20556//cytochrome P450 family 76 subfamily C	gi|449459736|ref|XP_004147602.1|//PREDICTED: geraniol 8-hydroxylase [Cucumis sativus]
Csa4G639800	1413	3.314368123	12.131313	1.87192995	0.003253383	Up	0.000385307	GO:0016021//integral component of membrane	GO:0020037//heme binding;GO:0005506//iron ion binding;GO:0010295//(+)-abscisic acid 8'-hydroxylase activity	GO:0010268//brassinosteroid homeostasis;GO:0007275//multicellular organism development;GO:0016132//brassinosteroid biosynthetic process;GO:0016125//sterol metabolic process;GO:0055114//oxidation-reduction process	K09843//(+)-abscisic acid 8'-hydroxylase [EC:1.14.13.93]	gi|449446995|ref|XP_004141255.1|//PREDICTED: abscisic acid 8'-hydroxylase 4-like [Cucumis sativus]
Csa3G182150	621	21.96188428	7.999012702	-1.457107992	0.006634548	Down	0.00088549	NA	NA	NA	NA	gi|449446033|ref|XP_004140776.1|//PREDICTED: uncharacterized protein LOC101216404 [Cucumis sativus]
Csa2G028490	276	42.3259677	13.2462122	-1.675963178	4.53E-05	Down	3.15E-06	GO:0005737//cytoplasm	GO:0016702//oxidoreductase activity, acting on single donors with incorporation of molecular oxygen, incorporation of two atoms of oxygen;GO:0046872//metal ion binding	GO:0006633//fatty acid biosynthetic process;GO:0055114//oxidation-reduction process;GO:0031408//oxylipin biosynthetic process	K15718//linoleate 9S-lipoxygenase [EC:1.13.11.58]	gi|700205818|gb|KGN60937.1|//hypothetical protein Csa_2G028490 [Cucumis sativus]
Csa6G079750	1857	894.5020568	2783.953723	1.637978525	3.10E-46	Up	4.53E-49	GO:0016021//integral component of membrane	GO:0005506//iron ion binding;GO:0016491//oxidoreductase activity	GO:0006633//fatty acid biosynthetic process;GO:0055114//oxidation-reduction process	K15404//aldehyde decarbonylase [EC:4.1.99.5]	gi|449471069|ref|XP_004153200.1|//PREDICTED: protein ECERIFERUM 1-like [Cucumis sativus]
Csa3G816090	4125	44.49982011	122.4175247	1.459938693	5.00E-09	Up	1.74E-10	NA	GO:0005488//binding	NA	K10406//kinesin family member C2/C3	gi|700204263|gb|KGN59396.1|//hypothetical protein Csa_3G816090 [Cucumis sativus]
Csa1G002870	2097	153.4191502	40.97798284	-1.904557701	2.73E-15	Down	4.61E-17	GO:0016020//membrane	NA	NA	NA	gi|778655437|ref|XP_004138263.2|//PREDICTED: uncharacterized protein LOC101204444 isoform X2 [Cucumis sativus]
Csa6G152310	1482	32.90478928	13.23349931	-1.314102982	0.002530264	Down	0.00029165	GO:0043231//intracellular membrane-bounded organelle	GO:0080019//fatty-acyl-CoA reductase (alcohol-forming) activity	GO:0035336//long-chain fatty-acyl-CoA metabolic process;GO:0055114//oxidation-reduction process;GO:0010345//suberin biosynthetic process	K13356//alcohol-forming fatty acyl-CoA reductase [EC:1.2.1.84]	gi|449456128|ref|XP_004145802.1|//PREDICTED: alcohol-forming fatty acyl-CoA reductase-like [Cucumis sativus]
Csa4G242890	321	57.56315929	189.8595879	1.721715177	9.63E-16	Up	1.54E-17	NA	NA	NA	NA	gi|700198831|gb|KGN53989.1|//hypothetical protein Csa_4G242890 [Cucumis sativus]
Csa6G445770	2154	3439.507509	1646.308489	-1.062967309	1.67E-32	Down	7.16E-35	GO:0005737//cytoplasm	GO:0045548//phenylalanine ammonia-lyase activity	GO:0009800//cinnamic acid biosynthetic process;GO:0006559//L-phenylalanine catabolic process	K10775//phenylalanine ammonia-lyase [EC:4.3.1.24]	gi|778717128|ref|XP_004143356.2|//PREDICTED: phenylalanine ammonia-lyase-like [Cucumis sativus]
Csa6G451510	2223	30.00297089	13.9395186	-1.105924625	0.027052545	Down	0.004635771	GO:0005618//cell wall	GO:0004252//serine-type endopeptidase activity	NA	K04733//interleukin-1 receptor-associated kinase 4 [EC:2.7.11.1];K13199//plasminogen activator inhibitor 1 RNA-binding protein	gi|700193044|gb|KGN48248.1|//hypothetical protein Csa_6G451510 [Cucumis sativus]
Csa2G004760	2298	1132.994928	560.0916904	-1.016406474	1.66E-13	Down	3.35E-15	NA	NA	NA	K02984//small subunit ribosomal protein S3Ae;K13420//LRR receptor-like serine/threonine-protein kinase FLS2 [EC:2.7.11.1]	gi|778665943|ref|XP_004139428.2|//PREDICTED: leucine-rich repeat extensin-like protein 4 [Cucumis sativus]
Csa7G405980	510	26.78008377	99.69321119	1.896334791	1.66E-11	Up	4.20E-13	NA	GO:0043565//sequence-specific DNA binding;GO:0008270//zinc ion binding;GO:0003700//transcription factor activity, sequence-specific DNA binding	GO:0006355//regulation of transcription, DNA-templated	K17895//GATA-binding protein 3	gi|778728180|ref|XP_011659382.1|//PREDICTED: GATA transcription factor 15-like [Cucumis sativus]
Csa5G601470	1593	224.9521489	93.86524426	-1.260955177	8.73E-12	Down	2.12E-13	GO:0005576//extracellular region	GO:0016829//lyase activity;GO:0004650//polygalacturonase activity	GO:0005975//carbohydrate metabolic process;GO:0071555//cell wall organization	K01184//polygalacturonase [EC:3.2.1.15];K01213//galacturan 1,4-alpha-galacturonidase [EC:3.2.1.67]	gi|449434933|ref|XP_004135250.1|//PREDICTED: polygalacturonase At1g48100-like [Cucumis sativus]
Csa3G730940	504	13.38323718	314.8093562	4.555979392	2.62E-65	Up	7.66E-69	GO:0016021//integral component of membrane	NA	NA	K06910//uncharacterized protein	gi|449439851|ref|XP_004137699.1|//PREDICTED: uncharacterized protein LOC101207571 [Cucumis sativus]
Csa1G145860	465	23.23980081	10.13982921	-1.19656435	0.04168736	Down	0.007890764	GO:0005783//endoplasmic reticulum	GO:0080019//fatty-acyl-CoA reductase (alcohol-forming) activity	GO:0035336//long-chain fatty-acyl-CoA metabolic process;GO:0010025//wax biosynthetic process;GO:0055114//oxidation-reduction process;GO:0010345//suberin biosynthetic process	K13356//alcohol-forming fatty acyl-CoA reductase [EC:1.2.1.84]	gi|700209788|gb|KGN64884.1|//hypothetical protein Csa_1G145860 [Cucumis sativus]
Csa6G223500	684	7.912174149	18.22313398	1.203625006	0.038552608	Up	0.007162615	GO:0016021//integral component of membrane;GO:0005789//endoplasmic reticulum membrane;GO:0000139//Golgi membrane	GO:0016787//hydrolase activity	GO:0008152//metabolic process	K15889//prenylcysteine alpha-carboxyl methylesterase [EC:3.1.1.-]	gi|778714121|ref|XP_011657191.1|//PREDICTED: isoprenylcysteine alpha-carbonyl methylesterase ICME-like [Cucumis sativus]
Csa6G507290	1197	35.77194722	77.24936935	1.110694503	0.000281374	Up	2.39E-05	GO:0016021//integral component of membrane	GO:0046872//metal ion binding;GO:0004722//protein serine/threonine phosphatase activity	GO:0006470//protein dephosphorylation	K01102//pyruvate dehydrogenase phosphatase [EC:3.1.3.43]	gi|778719815|ref|XP_011658063.1|//PREDICTED: probable protein phosphatase 2C 60 [Cucumis sativus]
Csa5G469050	2156	281.6336109	98.62645037	-1.513773003	1.22E-17	Down	1.62E-19	GO:0016021//integral component of membrane	NA	NA	K15502//serine/threonine-protein phosphatase 6 regulatory ankyrin repeat subunit A	gi|778702926|ref|XP_004143777.2|//PREDICTED: uncharacterized protein LOC101205819 [Cucumis sativus]
Csa6G423450	1386	14.90574235	36.66442253	1.298512589	0.002545017	Up	0.000293599	GO:0016021//integral component of membrane;GO:0005739//mitochondrion	GO:0090447//glycerol-3-phosphate 2-O-acyltransferase activity;GO:0016791//phosphatase activity	GO:0010143//cutin biosynthetic process;GO:0048235//pollen sperm cell differentiation;GO:0016311//dephosphorylation	K13508//glycerol-3-phosphate acyltransferase [EC:2.3.1.15]	gi|778716614|ref|XP_011657568.1|//PREDICTED: glycerol-3-phosphate acyltransferase 1 [Cucumis sativus]
Csa4G000600	1719	3435.89287	7145.958255	1.056442432	1.01E-40	Up	2.02E-43	GO:0016021//integral component of membrane	GO:0008233//peptidase activity	GO:0006508//proteolysis	NA	gi|449465097|ref|XP_004150265.1|//PREDICTED: probable zinc metallopeptidase EGY3, chloroplastic [Cucumis sativus]
Csa7G407550	2250	258.0959185	827.7686496	1.681320283	2.03E-52	Up	1.69E-55	NA	NA	NA	NA	gi|700189769|gb|KGN45002.1|//hypothetical protein Csa_7G407550 [Cucumis sativus]
Csa5G374750	264	3.36531387	10.71433791	1.670729731	0.014058428	Up	0.002145284	NA	NA	NA	NA	gi|700195788|gb|KGN50965.1|//hypothetical protein Csa_5G374750 [Cucumis sativus]
Csa7G239610	1065	21.15707922	6.720391476	-1.654523294	0.002124877	Down	0.000236949	GO:0016021//integral component of membrane;GO:0005886//plasma membrane	GO:0005385//zinc ion transmembrane transporter activity	GO:0071577//zinc II ion transmembrane transport	K14709//solute carrier family 39 (zinc transporter), member 1/2/3	gi|449444156|ref|XP_004139841.1|//PREDICTED: zinc transporter 1 [Cucumis sativus]
Csa1G062350	1263	57.34989179	14.75309163	-1.958773449	8.33E-08	Down	3.43E-09	NA	GO:0005507//copper ion binding;GO:0016491//oxidoreductase activity	GO:0055114//oxidation-reduction process	K19791//iron transport multicopper oxidase;K00423//L-ascorbate oxidase [EC:1.10.3.3]	gi|700209413|gb|KGN64509.1|//hypothetical protein Csa_1G062350 [Cucumis sativus]
Csa6G485120	1059	28.12857134	10.67388124	-1.397951415	0.004117154	Down	0.000507872	GO:0016021//integral component of membrane	GO:0022857//transmembrane transporter activity	GO:0055085//transmembrane transport	K07874//Ras-related protein Rab-1A;K00801//farnesyl-diphosphate farnesyltransferase [EC:2.5.1.21]	gi|778717857|ref|XP_004148667.2|//PREDICTED: WAT1-related protein At5g64700 isoform X1 [Cucumis sativus]
Csa3G126810	1530	33.91678747	14.63510172	-1.212566754	0.017529002	Down	0.002772279	GO:0016020//membrane;GO:0005618//cell wall;GO:0005576//extracellular region	GO:0045330//aspartyl esterase activity;GO:0030599//pectinesterase activity;GO:0046910//pectinesterase inhibitor activity	GO:0045490//pectin catabolic process;GO:0043086//negative regulation of catalytic activity;GO:0042545//cell wall modification	K01051//pectinesterase [EC:3.1.1.11]	gi|449432283|ref|XP_004133929.1|//PREDICTED: pectinesterase 2 [Cucumis sativus]
Csa5G567300	1470	41.0316744	18.11977696	-1.179172831	0.00665915	Down	0.00089057	NA	GO:0008810//cellulase activity	GO:0030245//cellulose catabolic process	K01179//endoglucanase [EC:3.2.1.4]	gi|778703952|ref|XP_004150120.2|//PREDICTED: endoglucanase 8 [Cucumis sativus]
Csa3G651800	921	791.3136244	355.3665168	-1.154941842	8.42E-24	Down	6.65E-26	NA	NA	NA	K07410//cytochrome P450 family 1 subfamily B polypeptide 1 [EC:1.14.14.1];K20562//biphenyl-4-hydroxylase;K05280//flavonoid 3'-monooxygenase [EC:1.14.13.21]	gi|700203363|gb|KGN58496.1|//hypothetical protein Csa_3G651800 [Cucumis sativus]
Csa6G077410	921	904.32907	2155.842114	1.253331779	9.34E-08	Up	3.92E-09	NA	NA	NA	K15622//myeloid leukemia factor 1	gi|700191040|gb|KGN46244.1|//hypothetical protein Csa_6G077410 [Cucumis sativus]
Csa2G373480	489	20.04798479	51.21038568	1.352979199	0.00012038	Up	9.32E-06	NA	NA	NA	K14496//abscisic acid receptor PYR/PYL family	gi|778672016|ref|XP_011649730.1|//PREDICTED: lachrymatory-factor synthase-like [Cucumis sativus]
Csa3G730710	648	44.26698544	101.0989127	1.191464446	8.20E-06	Up	4.82E-07	NA	NA	GO:0006952//defense response	NA	gi|449439823|ref|XP_004137685.1|//PREDICTED: protein LURP-one-related 10 [Cucumis sativus]
Csa2G028500	306	25.8321976	9.340024409	-1.467672157	0.003368198	Down	0.000402023	NA	GO:0016491//oxidoreductase activity	GO:0044710//single-organism metabolic process	K15718//linoleate 9S-lipoxygenase [EC:1.13.11.58]	gi|700205819|gb|KGN60938.1|//hypothetical protein Csa_2G028500 [Cucumis sativus]
Csa4G159320	1035	4.376808811	18.46422795	2.07678167	0.000212487	Up	1.75E-05	NA	NA	NA	K08064//nuclear transcription factor Y, alpha	gi|700198675|gb|KGN53833.1|//hypothetical protein Csa_4G159320 [Cucumis sativus]
Csa2G222040	210	18.12951062	61.27648121	1.756993471	3.92E-06	Up	2.16E-07	NA	NA	NA	NA	gi|700206542|gb|KGN61661.1|//hypothetical protein Csa_2G222040 [Cucumis sativus]
Csa6G001760	1521	24.25515929	9.609054108	-1.335825326	0.009840015	Down	0.001399893	GO:0016021//integral component of membrane	GO:0016705//oxidoreductase activity, acting on paired donors, with incorporation or reduction of molecular oxygen;GO:0020037//heme binding;GO:0005506//iron ion binding;GO:0004497//monooxygenase activity	GO:0010268//brassinosteroid homeostasis;GO:0007275//multicellular organism development;GO:0016132//brassinosteroid biosynthetic process;GO:0016125//sterol metabolic process;GO:0055114//oxidation-reduction process	K09587//steroid 22-alpha-hydroxylase [EC:1.14.13.-];K09588//cytochrome P450 family 90 subfamily A polypeptide 1 [EC:1.14.-.-]	gi|700190426|gb|KGN45630.1|//hypothetical protein Csa_6G001760 [Cucumis sativus]
Csa4G280480	1248	19.09423959	5.216138076	-1.872083502	0.001034253	Down	0.000104292	NA	NA	NA	K11426//SET and MYND domain-containing protein	gi|449448828|ref|XP_004142167.1|//PREDICTED: uncharacterized protein LOC101217200 [Cucumis sativus]
Csa1G602540	1629	126.2573467	13.4094174	-3.235048876	1.07E-20	Down	1.09E-22	GO:0005576//extracellular region	GO:0005507//copper ion binding;GO:0008447//L-ascorbate oxidase activity	GO:0055114//oxidation-reduction process	K00423//L-ascorbate oxidase [EC:1.10.3.3]	gi|778663482|ref|XP_011660095.1|//PREDICTED: LOW QUALITY PROTEIN: L-ascorbate oxidase-like [Cucumis sativus]
Csa4G285780	1056	39.44364702	7.382202073	-2.417669818	1.99E-06	Down	1.02E-07	GO:0005576//extracellular region	GO:0020037//heme binding;GO:0046872//metal ion binding;GO:0004601//peroxidase activity	GO:0006979//response to oxidative stress;GO:0098869//cellular oxidant detoxification;GO:0042744//hydrogen peroxide catabolic process;GO:0055114//oxidation-reduction process	K00430//peroxidase [EC:1.11.1.7]	gi|700198944|gb|KGN54102.1|//Peroxidase [Cucumis sativus]
Csa4G628890	1017	121.6199967	27.94718217	-2.121605722	1.02E-16	Down	1.47E-18	NA	NA	NA	K20557//transcription factor VIP1;K04374//cyclic AMP-dependent transcription factor ATF-4	gi|778695798|ref|XP_004146037.2|//PREDICTED: basic leucine zipper 34 [Cucumis sativus]
Csa5G188900	618	52.24529563	190.6847456	1.867816393	7.99E-17	Up	1.13E-18	NA	NA	NA	K06700//proteasome inhibitor subunit 1 (PI31)	gi|700195417|gb|KGN50594.1|//hypothetical protein Csa_5G188900 [Cucumis sativus]
Csa6G495100	1392	25.85975177	61.40581426	1.247666838	8.79E-05	Up	6.62E-06	GO:0005634//nucleus	GO:0004402//histone acetyltransferase activity;GO:0008270//zinc ion binding;GO:0003712//transcription cofactor activity	GO:0006355//regulation of transcription, DNA-templated;GO:0016573//histone acetylation	K00517;K17800//LETM1 and EF-hand domain-containing protein 1, mitochondrial	gi|700193401|gb|KGN48605.1|//hypothetical protein Csa_6G495100 [Cucumis sativus]
Csa4G620560	333	27.83297893	9.414749389	-1.56380073	0.001255545	Down	0.000129667	GO:0043231//intracellular membrane-bounded organelle	GO:0080043//quercetin 3-O-glucosyltransferase activity;GO:0080044//quercetin 7-O-glucosyltransferase activity	GO:0009813//flavonoid biosynthetic process;GO:0052696//flavonoid glucuronidation	K08237//hydroquinone glucosyltransferase [EC:2.4.1.218]	gi|700199835|gb|KGN54993.1|//hypothetical protein Csa_4G620560 [Cucumis sativus]
Csa7G405310	1497	108.1115167	33.52636091	-1.689152415	9.26E-11	Down	2.56E-12	NA	GO:0008810//cellulase activity	GO:0030245//cellulose catabolic process	K01179//endoglucanase [EC:3.2.1.4]	gi|449436461|ref|XP_004136011.1|//PREDICTED: endoglucanase 17-like [Cucumis sativus]
Csa3G798110	582	37.76528925	18.01976165	-1.067480908	0.019162088	Down	0.003078187	GO:0016021//integral component of membrane	GO:0042349//guiding stereospecific synthesis activity	GO:0009699//phenylpropanoid biosynthetic process;GO:0050790//regulation of catalytic activity	K02889//large subunit ribosomal protein L21e;K01870//isoleucyl-tRNA synthetase [EC:6.1.1.5];K19027//zinc finger FYVE domain-containing protein 26;K14440//SWI/SNF-related matrix-associated actin-dependent regulator of chromatin subfamily A-like protein 1 [EC:3.6.4.12]	gi|449473693|ref|XP_004153955.1|//PREDICTED: dirigent protein 22-like [Cucumis sativus]
Csa3G101810	891	184.0298766	527.2403479	1.518520777	7.49E-27	Up	4.60E-29	GO:0005634//nucleus	GO:0003677//DNA binding	GO:0006355//regulation of transcription, DNA-templated	K12581//CCR4-NOT transcription complex subunit 7/8;K13126//polyadenylate-binding protein;K05941//glutathione gamma-glutamylcysteinyltransferase [EC:2.3.2.15];K01054//acylglycerol lipase [EC:3.1.1.23]	gi|449431824|ref|XP_004133700.1|//PREDICTED: NAC domain-containing protein 72-like [Cucumis sativus]
Csa5G352090	795	262.0596181	117.4971592	-1.157269183	1.97E-09	Down	6.46E-11	NA	NA	NA	K16221//transcription factor TCP21 (protein CCA1 HIKING EXPEDITION)	gi|449464308|ref|XP_004149871.1|//PREDICTED: transcription factor TCP21 [Cucumis sativus]
Csa6G452090	1311	12.62328518	32.61716595	1.369544017	0.002247395	Up	0.000253564	GO:0016021//integral component of membrane	GO:0046872//metal ion binding;GO:0003993//acid phosphatase activity	GO:0016311//dephosphorylation	K14407//cleavage stimulation factor subunit 2	gi|778717469|ref|XP_004143318.2|//PREDICTED: probable purple acid phosphatase 20 [Cucumis sativus]
Csa4G624970	1212	43.92896064	108.382279	1.302884619	2.19E-06	Up	1.13E-07	NA	NA	NA	K04733//interleukin-1 receptor-associated kinase 4 [EC:2.7.11.1]	gi|700199884|gb|KGN55042.1|//hypothetical protein Csa_4G624970 [Cucumis sativus]
Csa6G502700	645	6.943145775	2.257046816	-1.621153118	0.024712722	Down	0.004155322	NA	GO:0043565//sequence-specific DNA binding;GO:0008270//zinc ion binding;GO:0003700//transcription factor activity, sequence-specific DNA binding	GO:0006355//regulation of transcription, DNA-templated	K17895//GATA-binding protein 3	gi|449451531|ref|XP_004143515.1|//PREDICTED: GATA transcription factor 18-like [Cucumis sativus]
Csa2G231960	1161	88.54893719	28.20752147	-1.650395086	3.52E-08	Down	1.37E-09	GO:0016021//integral component of membrane;GO:0005886//plasma membrane	GO:0015171//amino acid transmembrane transporter activity	GO:0080144//amino acid homeostasis;GO:0055085//transmembrane transport;GO:0032973//amino acid export;GO:0043090//amino acid import	K00801//farnesyl-diphosphate farnesyltransferase [EC:2.5.1.21]	gi|778669095|ref|XP_004145365.2|//PREDICTED: WAT1-related protein At4g08290 [Cucumis sativus]
Csa3G164530	237	5.492916057	18.96853191	1.787963875	0.002390897	Up	0.000273022	NA	NA	NA	NA	gi|700202001|gb|KGN57134.1|//hypothetical protein Csa_3G164530 [Cucumis sativus]
Csa6G507100	894	173.2874308	69.63580008	-1.315265916	3.16E-08	Down	1.22E-09	GO:0005774//vacuolar membrane;GO:0009506//plasmodesma;GO:0016021//integral component of membrane;GO:0005739//mitochondrion;GO:0005777//peroxisome;GO:0009941//chloroplast envelope	GO:0020037//heme binding;GO:0004601//peroxidase activity	GO:0006979//response to oxidative stress;GO:0098869//cellular oxidant detoxification;GO:0009735//response to cytokinin;GO:0055114//oxidation-reduction process	K00434//L-ascorbate peroxidase [EC:1.11.1.11]	gi|449434136|ref|XP_004134852.1|//PREDICTED: probable L-ascorbate peroxidase 3 [Cucumis sativus]
Csa3G735030	1926	918.9773023	445.6895871	-1.043989974	1.01E-11	Down	2.46E-13	GO:0000145//exocyst	NA	GO:0006887//exocytosis	K07195//exocyst complex component 7	gi|449440351|ref|XP_004137948.1|//PREDICTED: exocyst complex component EXO70B1-like [Cucumis sativus]
Csa6G039020	2793	230.246084	110.7548294	-1.055807012	6.94E-08	Down	2.81E-09	NA	GO:0030246//carbohydrate binding;GO:0032450//maltose alpha-glucosidase activity;GO:0004558//alpha-1,4-glucosidase activity	GO:0000023//maltose metabolic process	K15925//alpha-D-xyloside xylohydrolase [EC:3.2.1.177]	gi|449446197|ref|XP_004140858.1|//PREDICTED: alpha-xylosidase 1 [Cucumis sativus]
Csa7G420670	3357	129.473666	264.9119703	1.032854341	1.54E-10	Up	4.36E-12	GO:0005623//cell	GO:0016853//isomerase activity	GO:0009987//cellular process	K18081//myotubularin-related protein 1/2 [EC:3.1.3.64 3.1.3.95];K07735//putative transcriptional regulator	gi|449436711|ref|XP_004136136.1|//PREDICTED: uncharacterized protein LOC101215020 isoform X1 [Cucumis sativus]
Csa4G001890	948	47.47069196	12.1270498	-1.968808457	1.39E-06	Down	6.98E-08	GO:0005777//peroxisome	GO:0016787//hydrolase activity	NA	K14759//isochorismate synthase / 2-succinyl-5-enolpyruvyl-6-hydroxy-3-cyclohexene-1-carboxylate synthase / 2-succinyl-6-hydroxy-2,4-cyclohexadiene-1-carboxylate synthase / O-succinylbenzoate synthase [EC:5.4.4.2 2.2.1.9 4.2.99.20 4.2.1.113];K08726//soluble epoxide hydrolase / lipid-phosphate phosphatase [EC:3.3.2.10 3.1.3.76];K10144//RING finger and CHY zinc finger domain-containing protein 1 [EC…	gi|449469070|ref|XP_004152244.1|//PREDICTED: bifunctional epoxide hydrolase 2-like [Cucumis sativus]
Csa3G774730	2484	186.1064848	457.8693842	1.298807775	3.90E-19	Up	4.60E-21	GO:0016021//integral component of membrane	GO:0005524//ATP binding;GO:0016887//ATPase activity	GO:0006810//transport	K05681//ATP-binding cassette, subfamily G (WHITE), member 2	gi|700203976|gb|KGN59109.1|//hypothetical protein Csa_3G774730 [Cucumis sativus]
Csa1G168880	816	2.27150188	104.4274157	5.522710208	8.14E-29	Up	4.44E-31	NA	GO:0016491//oxidoreductase activity	GO:0055114//oxidation-reduction process	K13070//momilactone-A synthase [EC:1.1.1.295];K09841//xanthoxin dehydrogenase [EC:1.1.1.288]	gi|700209866|gb|KGN64962.1|//TASSELSEED2-like protein [Cucumis sativus]
Csa6G523330	1185	172.7709977	62.29621149	-1.471644724	2.13E-11	Down	5.49E-13	GO:0016021//integral component of membrane	NA	NA	K03097//casein kinase II subunit alpha [EC:2.7.11.1]	gi|449433631|ref|XP_004134601.1|//PREDICTED: uncharacterized protein LOC101220961 [Cucumis sativus]
Csa1G002110	429	26.65438491	254.6077886	3.255831757	8.71E-36	Up	2.72E-38	NA	GO:0005509//calcium ion binding	NA	K13448//calcium-binding protein CML	gi|449440564|ref|XP_004138054.1|//PREDICTED: putative calcium-binding protein CML19 [Cucumis sativus]
Csa6G091270	2070	18.50607392	7.484837016	-1.305956052	0.020894881	Down	0.003396258	NA	NA	NA	K06997//PLP dependent protein	gi|700191199|gb|KGN46403.1|//hypothetical protein Csa_6G091270 [Cucumis sativus]
Csa3G640640	1545	129.6621023	64.16585922	-1.014879079	1.16E-05	Down	7.04E-07	NA	GO:0016758//transferase activity, transferring hexosyl groups	GO:0008152//metabolic process	K13496//UDP-glucosyl transferase 73C [EC:2.4.1.-]	gi|778682381|ref|XP_004144469.2|//PREDICTED: UDP-glycosyltransferase 89A2-like [Cucumis sativus]
Csa7G447930	1668	60.53767016	139.9737892	1.209251643	6.12E-07	Up	2.88E-08	NA	GO:0016614//oxidoreductase activity, acting on CH-OH group of donors;GO:0050660//flavin adenine dinucleotide binding	GO:0055114//oxidation-reduction process	K08248//(R)-mandelonitrile lyase [EC:4.1.2.10]	gi|700190198|gb|KGN45431.1|//hypothetical protein Csa_7G447930 [Cucumis sativus]
Csa3G033230	696	78.57796754	26.31885481	-1.578028137	1.42E-07	Down	6.12E-09	GO:0016021//integral component of membrane;GO:0005737//cytoplasm	GO:0003999//adenine phosphoribosyltransferase activity	GO:0006168//adenine salvage;GO:0009116//nucleoside metabolic process	K00759//adenine phosphoribosyltransferase [EC:2.4.2.7]	gi|778675462|ref|XP_004150643.2|//PREDICTED: adenine phosphoribosyltransferase 3 [Cucumis sativus]
Csa7G390240	429	66.59830179	22.00574897	-1.597604915	1.57E-06	Down	7.91E-08	GO:0000790//nuclear chromatin;GO:0000786//nucleosome	GO:0003677//DNA binding;GO:0046982//protein heterodimerization activity	GO:0006342//chromatin silencing	K11251//histone H2A	gi|449462306|ref|XP_004148882.1|//PREDICTED: histone H2AX-like [Cucumis sativus]
Csa4G303700	432	3442.848125	11222.44754	1.704712907	3.43E-10	Up	1.01E-11	GO:0005737//cytoplasm	NA	GO:0009408//response to heat	K13993//HSP20 family protein	gi|449460355|ref|XP_004147911.1|//PREDICTED: 17.6 kDa class I heat shock protein 3-like [Cucumis sativus]
Csa5G649880	1380	42.08273938	15.80952272	-1.412434805	0.000596023	Down	5.60E-05	GO:0016021//integral component of membrane	GO:0015238//drug transmembrane transporter activity;GO:0015297//antiporter activity	GO:0006855//drug transmembrane transport	K03327//multidrug resistance protein, MATE family	gi|449447587|ref|XP_004141549.1|//PREDICTED: MATE efflux family protein 5-like isoform X2 [Cucumis sativus]
Csa3G135720	1125	99.39180948	207.9245493	1.06486123	3.57E-07	Up	1.62E-08	NA	GO:0046872//metal ion binding;GO:0051213//dioxygenase activity	GO:0055114//oxidation-reduction process	K06892//feruloyl-CoA ortho-hydroxylase [EC:1.14.11.-];K13229//2,4-dihydroxy-1,4-benzoxazin-3-one-glucoside dioxygenase [EC:1.14.20.2]	gi|449433261|ref|XP_004134416.1|//PREDICTED: 1-aminocyclopropane-1-carboxylate oxidase homolog 1 [Cucumis sativus]
Csa7G170600	249	18.22751419	153.3427599	3.072570321	1.28E-30	Up	6.34E-33	GO:0005634//nucleus	GO:0003677//DNA binding	NA	K09522//DnaJ homolog subfamily C member 2	gi|778725458|ref|XP_004151125.2|//PREDICTED: protein RADIALIS-like 1 [Cucumis sativus]
Csa7G073700	771	42.78020568	89.54531335	1.065674507	5.65E-05	Up	4.05E-06	NA	NA	NA	K09286//EREBP-like factor	gi|778725119|ref|XP_004137113.2|//PREDICTED: ethylene-responsive transcription factor ERF109-like [Cucumis sativus]
Csa3G124990	1501	161.3311926	335.2009318	1.055000756	3.04E-12	Up	7.06E-14	GO:0005634//nucleus	GO:0005524//ATP binding	GO:0032502//developmental process;GO:0006355//regulation of transcription, DNA-templated	K15601//lysine-specific demethylase 3 [EC:1.14.11.-]	gi|449432229|ref|XP_004133902.1|//PREDICTED: growth-regulating factor 9 isoform X1 [Cucumis sativus];gi|778677398|ref|XP_011650785.1|//PREDICTED: growth-regulating factor 9 isoform X2 [Cucumis sativus]
Csa1G075060	636	63.52666803	289.9554293	2.190396895	3.98E-31	Up	1.92E-33	GO:0005634//nucleus	GO:0003677//DNA binding;GO:0003700//transcription factor activity, sequence-specific DNA binding	GO:0006355//regulation of transcription, DNA-templated	K09286//EREBP-like factor	gi|449457841|ref|XP_004146656.1|//PREDICTED: ethylene-responsive transcription factor 11 [Cucumis sativus]
Csa6G500660	456	56.6321104	5.274089121	-3.424626438	2.98E-15	Down	5.10E-17	GO:0005737//cytoplasm	GO:0046914//transition metal ion binding	GO:0030001//metal ion transport;GO:0046916//cellular transition metal ion homeostasis	K07213//copper chaperone;K10752//histone-binding protein RBBP4	gi|449451469|ref|XP_004143484.1|//PREDICTED: heavy metal-associated isoprenylated plant protein 26 [Cucumis sativus]
Csa3G731730	1170	46.69532775	93.49628197	1.001630791	0.000206439	Up	1.69E-05	GO:0016021//integral component of membrane	GO:0003735//structural constituent of ribosome	GO:0055085//transmembrane transport;GO:0006412//translation	K14684//solute carrier family 25 (mitochondrial phosphate transporter), member 23/24/25/41	gi|449439900|ref|XP_004137723.1|//PREDICTED: probable envelope ADP,ATP carrier protein, chloroplastic isoform X1 [Cucumis sativus]
Csa1G287000	351	4.238359686	14.23260248	1.747621557	0.004063451	Up	0.000500257	NA	NA	NA	NA	gi|778660329|ref|XP_011656035.1|//PREDICTED: glycine-rich cell wall structural protein 2-like [Cucumis sativus]
Csa3G875960	366	63.21210444	28.76271812	-1.136000826	0.000634517	Down	6.01E-05	NA	NA	NA	NA	gi|449437170|ref|XP_004136365.1|//PREDICTED: uncharacterized protein LOC101211234 [Cucumis sativus]
Csa4G047960	489	269.8594859	127.3761695	-1.083113009	0.007336649	Down	0.000996194	NA	NA	NA	NA	gi|449457570|ref|XP_004146521.1|//PREDICTED: uncharacterized protein LOC101210126 [Cucumis sativus]
Csa5G374730	1401	26.47479883	11.77520813	-1.168867162	0.015658593	Down	0.002438136	GO:0016021//integral component of membrane;GO:0005886//plasma membrane	GO:0015293//symporter activity;GO:0015171//amino acid transmembrane transporter activity	GO:0006865//amino acid transport;GO:0009734//auxin-activated signaling pathway;GO:0003333//amino acid transmembrane transport	K13946//auxin influx carrier (AUX1 LAX family)	gi|449445250|ref|XP_004140386.1|//PREDICTED: auxin transporter-like protein 3 [Cucumis sativus]
Csa7G392940	993	9.889837924	3.596555258	-1.459331108	0.037056007	Down	0.006819548	GO:0005739//mitochondrion	GO:0052381//tRNA dimethylallyltransferase activity	GO:0006400//tRNA modification	K10760//adenylate dimethylallyltransferase (cytokinin synthase) [EC:2.5.1.27 2.5.1.112]	gi|449436563|ref|XP_004136062.1|//PREDICTED: adenylate isopentenyltransferase 3, chloroplastic [Cucumis sativus]
Csa6G363550	1023	44.79530698	15.4808444	-1.532863429	8.83E-05	Down	6.67E-06	GO:0016021//integral component of membrane	NA	NA	K15502//serine/threonine-protein phosphatase 6 regulatory ankyrin repeat subunit A;K06694//26S proteasome non-ATPase regulatory subunit 10	gi|449453051|ref|XP_004144272.1|//PREDICTED: ankyrin repeat-containing protein At3g12360-like [Cucumis sativus]
Csa1G070620	1923	142.4956491	344.8621907	1.275102097	9.17E-15	Up	1.65E-16	GO:0009506//plasmodesma;GO:0005886//plasma membrane	GO:0004674//protein serine/threonine kinase activity;GO:0005488//binding	GO:0006952//defense response;GO:0006468//protein phosphorylation	K04733//interleukin-1 receptor-associated kinase 4 [EC:2.7.11.1]	gi|700209501|gb|KGN64597.1|//hypothetical protein Csa_1G070620 [Cucumis sativus]
Csa1G287020	813	789.4664141	2369.701383	1.585755473	9.82E-52	Up	8.61E-55	GO:0016021//integral component of membrane	NA	NA	K17345//tetraspanin-5;K17294//tetraspanin-4	gi|449466889|ref|XP_004151158.1|//PREDICTED: tetraspanin-8-like [Cucumis sativus]
Csa2G368830	1350	318.310544	152.304059	-1.063480556	9.62E-08	Down	4.04E-09	GO:0005874//microtubule;GO:0005737//cytoplasm	GO:0005525//GTP binding;GO:0005200//structural constituent of cytoskeleton;GO:0003924//GTPase activity	GO:0007017//microtubule-based process	K07375//tubulin beta	gi|449469885|ref|XP_004152649.1|//PREDICTED: tubulin beta chain [Cucumis sativus]
Csa3G633280	570	106.1157519	216.586066	1.029301604	7.02E-07	Up	3.33E-08	GO:0044424//intracellular part;GO:0000930//gamma-tubulin complex;GO:0000923//equatorial microtubule organizing center;GO:0005816//spindle pole body;GO:0005813//centrosome	GO:0043015//gamma-tubulin binding;GO:0005200//structural constituent of cytoskeleton;GO:0051011//microtubule minus-end binding	GO:0007126//meiotic nuclear division;GO:0090307//mitotic spindle assembly;GO:0051298//centrosome duplication;GO:0051415//interphase microtubule nucleation by interphase microtubule organizing center;GO:0031122//cytoplasmic microtubule organization	NA	gi|700203241|gb|KGN58374.1|//hypothetical protein Csa_3G633280 [Cucumis sativus]
Csa6G107900	972	7.53427262	17.20802091	1.191541041	0.043402463	Up	0.008296348	GO:0016021//integral component of membrane	NA	NA	NA	gi|449445716|ref|XP_004140618.1|//PREDICTED: uncharacterized protein LOC101217115 [Cucumis sativus]
Csa3G774740	1377	30.35474563	62.24704271	1.036083214	0.007147063	Up	0.000965673	GO:0016021//integral component of membrane	GO:0005524//ATP binding;GO:0016887//ATPase activity	GO:0006810//transport	K05681//ATP-binding cassette, subfamily G (WHITE), member 2	gi|700203977|gb|KGN59110.1|//hypothetical protein Csa_3G774740 [Cucumis sativus]
Csa6G525500	987	19.74925185	47.11417176	1.254363081	0.00110724	Up	0.000112785	GO:0016020//membrane	GO:0016298//lipase activity	GO:0006629//lipid metabolic process	K01054//acylglycerol lipase [EC:3.1.1.23]	gi|700194260|gb|KGN49464.1|//hypothetical protein Csa_6G525500 [Cucumis sativus]
Csa6G382920	654	54.81757037	27.35762971	-1.002695147	0.006817406	Down	0.000914494	NA	GO:0061630//ubiquitin protein ligase activity;GO:0008270//zinc ion binding	GO:0043161//proteasome-mediated ubiquitin-dependent protein catabolic process;GO:0016567//protein ubiquitination	K19045//E3 ubiquitin-protein ligase BIG BROTHER and related proteins [EC:2.3.2.27]	gi|449464174|ref|XP_004149804.1|//PREDICTED: E3 ubiquitin ligase BIG BROTHER-related-like [Cucumis sativus]
Csa2G356610	684	67.34493968	26.83869179	-1.327255194	3.00E-05	Down	1.99E-06	GO:0005634//nucleus	GO:0003677//DNA binding	GO:0044699//single-organism process;GO:0048731//system development	K18490//homeobox protein OTX2;K09326//homeobox protein OTX1	gi|449450241|ref|XP_004142872.1|//PREDICTED: WUSCHEL-related homeobox 4 [Cucumis sativus]
Csa1G264540	735	53.29009934	24.43132927	-1.125135162	0.002828307	Down	0.000329588	NA	GO:0050661//NADP binding;GO:0004499//N,N-dimethylaniline monooxygenase activity;GO:0050660//flavin adenine dinucleotide binding	GO:0055114//oxidation-reduction process	K00485//dimethylaniline monooxygenase (N-oxide forming) [EC:1.14.13.8]	gi|700210107|gb|KGN65203.1|//hypothetical protein Csa_1G264540 [Cucumis sativus]
Csa1G604080	2568	43.34438057	15.98133151	-1.439457352	0.000745595	Down	7.19E-05	GO:0005634//nucleus	GO:0003682//chromatin binding;GO:0003886//DNA (cytosine-5-)-methyltransferase activity	GO:0090116//C-5 methylation of cytosine	K00558//DNA (cytosine-5)-methyltransferase 1 [EC:2.1.1.37]	gi|449462605|ref|XP_004149031.1|//PREDICTED: DNA (cytosine-5)-methyltransferase CMT3 [Cucumis sativus]
Csa3G144200	573	1.962484983	6.800562701	1.79297251	0.011247649	Up	0.001637975	NA	NA	NA	NA	gi|700201797|gb|KGN56930.1|//hypothetical protein Csa_3G144200 [Cucumis sativus]
Csa6G032480	561	39.04036225	17.93555275	-1.122144231	0.008547693	Down	0.001188128	GO:0016021//integral component of membrane;GO:0005737//cytoplasm	GO:0046914//transition metal ion binding	GO:0030001//metal ion transport;GO:0046916//cellular transition metal ion homeostasis	NA	gi|449465637|ref|XP_004150534.1|//PREDICTED: uncharacterized protein LOC101209809 isoform X1 [Cucumis sativus]
Csa5G589940	705	604.2703088	258.5456259	-1.224775159	6.22E-24	Down	4.79E-26	GO:0005829//cytosol	GO:0042409//caffeoyl-CoA O-methyltransferase activity	GO:0009809//lignin biosynthetic process;GO:0032259//methylation	K00588//caffeoyl-CoA O-methyltransferase [EC:2.1.1.104]	gi|449435067|ref|XP_004135317.1|//PREDICTED: putative caffeoyl-CoA O-methyltransferase At1g67980 [Cucumis sativus]
Csa2G374650	1746	51.87127308	192.1926722	1.889545648	4.73E-21	Up	4.66E-23	GO:0016021//integral component of membrane	GO:0005215//transporter activity	GO:0006810//transport	K14638//solute carrier family 15 (peptide/histidine transporter), member 3/4	gi|778672069|ref|XP_011649736.1|//PREDICTED: protein NRT1/ PTR FAMILY 1.2 [Cucumis sativus]
Csa7G072770	594	3455.825698	7711.466861	1.157974859	1.59E-05	Up	9.86E-07	NA	NA	NA	K13993//HSP20 family protein	gi|449438367|ref|XP_004136960.1|//PREDICTED: 22.0 kDa heat shock protein-like [Cucumis sativus]
Csa2G301540	711	12.25751276	26.60404979	1.117979612	0.034487211	Up	0.006214018	GO:0016021//integral component of membrane	GO:0008270//zinc ion binding	NA	K19040//E3 ubiquitin-protein ligase ATL10/75/76/77/78 [EC:2.3.2.27]	gi|449459292|ref|XP_004147380.1|//PREDICTED: RING-H2 finger protein ATL78-like [Cucumis sativus]
Csa5G138480	690	877.4493112	4787.506674	2.447886808	7.14E-13	Up	1.54E-14	GO:0009507//chloroplast	NA	NA	K13993//HSP20 family protein	gi|449456445|ref|XP_004145960.1|//PREDICTED: small heat shock protein, chloroplastic [Cucumis sativus]
Csa1G005770	255	21.3566287	87.58187412	2.035948397	1.23E-10	Up	3.45E-12	NA	NA	NA	NA	gi|778655775|ref|XP_011659007.1|//PREDICTED: uncharacterized protein LOC105436119 [Cucumis sativus]
Csa6G091870	414	365.7025477	736.5166406	1.010047444	0.006817406	Up	0.000914725	NA	NA	NA	K12198//charged multivesicular body protein 5	gi|525506955|ref|NP_001267523.1|//light-regulated protein-like [Cucumis sativus]
Csa6G401400	1104	143.5409975	291.3086336	1.021085608	1.35E-11	Up	3.37E-13	GO:0005768//endosome;GO:0016021//integral component of membrane;GO:0005802//trans-Golgi network	GO:1990585//hydroxyproline O-arabinosyltransferase activity	GO:0008152//metabolic process	K20782//hydroxyproline O-arabinosyltransferase [EC:2.4.2.58]	gi|778715834|ref|XP_011657464.1|//PREDICTED: uncharacterized protein LOC101220530 [Cucumis sativus]
Csa1G005490	1938	63.23523925	27.46734847	-1.203011108	0.000295694	Down	2.53E-05	GO:0016021//integral component of membrane	NA	NA	K12741//heterogeneous nuclear ribonucleoprotein A1/A3;K06699//proteasome activator subunit 4;K12472//epidermal growth factor receptor substrate 15	gi|449441023|ref|XP_004138283.1|//PREDICTED: probable polygalacturonase non-catalytic subunit JP650 [Cucumis sativus]
Csa6G448730	1821	22.02452044	5.148746229	-2.096817537	0.000221612	Down	1.83E-05	GO:0005737//cytoplasm	GO:0004794//L-threonine ammonia-lyase activity;GO:0030170//pyridoxal phosphate binding	GO:0008652//cellular amino acid biosynthetic process;GO:0009097//isoleucine biosynthetic process	K01754//threonine dehydratase [EC:4.3.1.19]	gi|449451078|ref|XP_004143289.1|//PREDICTED: threonine dehydratase biosynthetic, chloroplastic [Cucumis sativus]
Csa1G570240	1299	210.188308	84.50108737	-1.314640609	1.92E-11	Down	4.89E-13	GO:0016021//integral component of membrane	GO:0004674//protein serine/threonine kinase activity;GO:0005524//ATP binding	GO:0006468//protein phosphorylation	K04733//interleukin-1 receptor-associated kinase 4 [EC:2.7.11.1]	gi|449436012|ref|XP_004135788.1|//PREDICTED: serine/threonine-protein kinase CDL1 [Cucumis sativus]
Csa3G852440	297	17.60409212	56.13822217	1.67307255	1.00E-05	Up	5.97E-07	NA	NA	NA	NA	gi|778688989|ref|XP_011652880.1|//PREDICTED: uncharacterized protein LOC105435142 [Cucumis sativus]
Csa1G479640	1170	206.7382705	72.28841765	-1.515969063	3.79E-16	Down	5.80E-18	GO:0016021//integral component of membrane	GO:0005215//transporter activity	GO:0006857//oligopeptide transport	K14638//solute carrier family 15 (peptide/histidine transporter), member 3/4	gi|778661301|ref|XP_004149060.2|//PREDICTED: LOW QUALITY PROTEIN: protein NRT1/ PTR FAMILY 2.7-like [Cucumis sativus]
Csa3G207390	825	50.97250698	123.3659323	1.275152831	1.70E-07	Up	7.40E-09	NA	NA	GO:0006351//transcription, DNA-templated	K09286//EREBP-like factor	gi|449446085|ref|XP_004140802.1|//PREDICTED: ethylene-responsive transcription factor ERF109 [Cucumis sativus]
Csa4G218340	255	440.0716931	201.187316	-1.129199223	3.52E-17	Down	4.84E-19	NA	NA	NA	NA	gi|700198817|gb|KGN53975.1|//hypothetical protein Csa_4G218340 [Cucumis sativus]
Csa5G077740	1245	122.6756339	250.9898204	1.032780126	8.43E-10	Up	2.61E-11	NA	NA	NA	K14304//nuclear pore complex protein Nup85	gi|700194529|gb|KGN49706.1|//hypothetical protein Csa_5G077740 [Cucumis sativus]
Csa3G149960	807	14.01983644	28.10164739	1.003185189	0.045283943	Up	0.008733237	NA	GO:0005215//transporter activity	GO:0006810//transport	K09874//aquaporin NIP	gi|700201883|gb|KGN57016.1|//hypothetical protein Csa_3G149960 [Cucumis sativus]
Csa2G264610	1065	110.1570424	27.6996278	-1.991623233	4.24E-13	Down	8.94E-15	GO:0016021//integral component of membrane	NA	NA	K04733//interleukin-1 receptor-associated kinase 4 [EC:2.7.11.1]	gi|449458588|ref|XP_004147029.1|//PREDICTED: thaumatin-like protein 1b [Cucumis sativus]
Csa4G646170	1590	34.91083241	97.27519804	1.478397256	2.97E-08	Up	1.14E-09	GO:0016021//integral component of membrane	GO:0016705//oxidoreductase activity, acting on paired donors, with incorporation or reduction of molecular oxygen;GO:0020037//heme binding;GO:0005506//iron ion binding;GO:0004497//monooxygenase activity	GO:0010223//secondary shoot formation;GO:0009926//auxin polar transport;GO:0009934//regulation of meristem structural organization;GO:0055114//oxidation-reduction process	K20771//carlactone C-19 oxidase [EC:1.14.-.-]	gi|778696642|ref|XP_004141322.2|//PREDICTED: cytochrome P450 711A1 [Cucumis sativus]
Csa5G175910	798	116.5262566	19.03644935	-2.613818752	3.41E-20	Down	3.64E-22	NA	GO:0000166//nucleotide binding;GO:0003676//nucleic acid binding	NA	K12741//heterogeneous nuclear ribonucleoprotein A1/A3	gi|778700777|ref|XP_011654915.1|//PREDICTED: RNA-binding protein 38 isoform X2 [Cucumis sativus]
Csa4G293170	2607	214.8575946	695.2691837	1.694190873	3.56E-49	Up	4.16E-52	NA	NA	GO:0044763//single-organism cellular process;GO:0006629//lipid metabolic process	K15728//phosphatidate phosphatase LPIN [EC:3.1.3.4]	gi|778693307|ref|XP_004142218.2|//PREDICTED: phosphatidate phosphatase PAH1 isoform X1 [Cucumis sativus]
Csa3G153170	1077	34.85577979	105.532257	1.598214232	3.75E-09	Up	1.28E-10	NA	GO:0046872//metal ion binding;GO:0045431//flavonol synthase activity	GO:0051555//flavonol biosynthetic process;GO:0055114//oxidation-reduction process	K05278//flavonol synthase [EC:1.14.11.23]	gi|449433391|ref|XP_004134481.1|//PREDICTED: protein SRG1 [Cucumis sativus]
Csa4G648560	1260	17.31036349	37.7879095	1.126288689	0.007470028	Up	0.001018673	NA	GO:0005524//ATP binding;GO:0004672//protein kinase activity	GO:0006468//protein phosphorylation	K04733//interleukin-1 receptor-associated kinase 4 [EC:2.7.11.1]	gi|449447361|ref|XP_004141437.1|//PREDICTED: putative receptor-like protein kinase At1g72540 [Cucumis sativus]
Csa4G003090	453	182.5153734	78.48667842	-1.217498277	3.09E-10	Down	9.07E-12	NA	NA	NA	K09422//myb proto-oncogene protein, plant	gi|700197685|gb|KGN52843.1|//hypothetical protein Csa_4G003090 [Cucumis sativus]
Csa1G597020	1266	44.41181387	191.6989866	2.10982731	6.32E-18	Up	8.22E-20	NA	GO:0004674//protein serine/threonine kinase activity;GO:0005524//ATP binding	GO:0006468//protein phosphorylation	K04733//interleukin-1 receptor-associated kinase 4 [EC:2.7.11.1]	gi|449452574|ref|XP_004144034.1|//PREDICTED: serine/threonine-protein kinase At5g01020 [Cucumis sativus]
Csa4G000580	1353	8143.411051	3822.364502	-1.091167866	5.76E-44	Down	9.55E-47	GO:0005874//microtubule;GO:0005737//cytoplasm	GO:0005525//GTP binding;GO:0005200//structural constituent of cytoskeleton;GO:0003924//GTPase activity	GO:0007017//microtubule-based process	K07374//tubulin alpha	gi|449465103|ref|XP_004150268.1|//PREDICTED: tubulin alpha chain isoform X1 [Cucumis sativus]
Csa7G414440	1051	1491.599519	3059.278851	1.036331377	3.46E-34	Up	1.32E-36	NA	GO:0046872//metal ion binding;GO:0004722//protein serine/threonine phosphatase activity	GO:0006470//protein dephosphorylation	K14803//protein phosphatase PTC2/3 [EC:3.1.3.16]	gi|449436385|ref|XP_004135973.1|//PREDICTED: probable protein phosphatase 2C 49 [Cucumis sativus]
Csa5G217170	1290	34.02882028	15.02218102	-1.179662848	0.011746534	Down	0.001722649	GO:0005794//Golgi apparatus;GO:0016021//integral component of membrane	GO:0016413//O-acetyltransferase activity	GO:0071554//cell wall organization or biogenesis	K04427//mitogen-activated protein kinase kinase kinase 7 [EC:2.7.11.25];K16573//gamma-tubulin complex component 6	gi|449460876|ref|XP_004148170.1|//PREDICTED: protein trichome birefringence-like 33 [Cucumis sativus]
Csa3G710810	516	216.0536079	65.66218095	-1.718254749	9.45E-17	Down	1.35E-18	GO:0046658//anchored component of plasma membrane	GO:0009055//electron carrier activity	NA	K04733//interleukin-1 receptor-associated kinase 4 [EC:2.7.11.1];K03006//DNA-directed RNA polymerase II subunit RPB1 [EC:2.7.7.6]	gi|449439763|ref|XP_004137655.1|//PREDICTED: mavicyanin-like [Cucumis sativus]
Csa3G178550	1266	1047.844617	2583.697546	1.302012397	2.02E-39	Up	4.92E-42	NA	GO:0046872//metal ion binding;GO:0004722//protein serine/threonine phosphatase activity	GO:0006470//protein dephosphorylation	K14497//protein phosphatase 2C [EC:3.1.3.16]	gi|778679392|ref|XP_004148120.2|//PREDICTED: probable protein phosphatase 2C 75 [Cucumis sativus]
Csa1G073750	975	70.81001159	22.4142148	-1.659539392	3.59E-07	Down	1.63E-08	GO:0016021//integral component of membrane	GO:0042284//sphingolipid delta-4 desaturase activity	GO:0030148//sphingolipid biosynthetic process;GO:0055114//oxidation-reduction process	K04712//sphingolipid Delta-4 desaturase [EC:1.14.-.-]	gi|449457719|ref|XP_004146595.1|//PREDICTED: sphingolipid delta(4)-desaturase DES1-like [Cucumis sativus]
Csa3G081900	372	69.94263491	228.5491184	1.708260202	8.55E-19	Up	1.05E-20	NA	GO:0005509//calcium ion binding	NA	K16465//centrin-1;K10840//centrin-2	gi|449470409|ref|XP_004152909.1|//PREDICTED: calcium-binding protein PBP1 [Cucumis sativus]
Csa5G636450	4086	179.7145495	58.8590518	-1.610371006	6.61E-11	Down	1.81E-12	GO:0016021//integral component of membrane;GO:0005886//plasma membrane	GO:0005524//ATP binding;GO:0010329//auxin efflux transmembrane transporter activity;GO:0008559//xenobiotic-transporting ATPase activity	GO:0010315//auxin efflux;GO:0009958//positive gravitropism;GO:0009637//response to blue light;GO:0008361//regulation of cell size;GO:0048443//stamen development;GO:0010160//formation of animal organ boundary;GO:0048527//lateral root development;GO:0010540//basipetal auxin transport;GO:0009640//photomorphogenesis;GO:0043481//anthocyanin accumulation in tissues in response to UV light;GO:0010218//r…	K05658//ATP-binding cassette, subfamily B (MDR/TAP), member 1 [EC:3.6.3.44]	gi|700197275|gb|KGN52452.1|//Multidrug resistance protein 1, 2 [Cucumis sativus]
Csa5G430520	315	1.194900484	3.524103475	1.560365815	0.031028944	Up	0.005454791	NA	NA	NA	NA	gi|700195905|gb|KGN51082.1|//hypothetical protein Csa_5G430520 [Cucumis sativus]
Csa3G247880	861	26.31166029	68.0070943	1.369982965	1.07E-05	Up	6.43E-07	NA	NA	NA	K03539//ribonuclease P/MRP protein subunit RPP1 [EC:3.1.26.5]	gi|449455756|ref|XP_004145617.1|//PREDICTED: zinc finger protein CONSTANS-LIKE 1 [Cucumis sativus]
Csa6G113570	1794	2.694120894	10.10758388	1.907551681	0.004030544	Up	0.000495813	NA	NA	GO:0010228//vegetative to reproductive phase transition of meristem	NA	gi|700191416|gb|KGN46620.1|//hypothetical protein Csa_6G113570 [Cucumis sativus]
Csa2G138780	1203	82.31321547	28.00757652	-1.555306922	9.04E-08	Down	3.74E-09	GO:0005634//nucleus	GO:0003677//DNA binding;GO:0003700//transcription factor activity, sequence-specific DNA binding	GO:0006355//regulation of transcription, DNA-templated	K09286//EREBP-like factor	gi|449442477|ref|XP_004139008.1|//PREDICTED: ethylene-responsive transcription factor ERF062 [Cucumis sativus]
Csa4G539620	282	28.92614779	12.55769497	-1.203802532	0.01224316	Down	0.001814578	NA	NA	NA	NA	gi|700199688|gb|KGN54846.1|//hypothetical protein Csa_4G539620 [Cucumis sativus]
Csa2G167190	1638	64.79471217	152.4291392	1.234190737	2.86E-09	Up	9.64E-11	GO:0044424//intracellular part	GO:0016161//beta-amylase activity	GO:0000272//polysaccharide catabolic process	K01177//beta-amylase [EC:3.2.1.2]	gi|449458924|ref|XP_004147196.1|//PREDICTED: beta-amylase 1, chloroplastic [Cucumis sativus]
Csa5G198120	471	2393.627121	6704.161787	1.485858538	2.67E-10	Up	7.82E-12	NA	NA	NA	K13993//HSP20 family protein	gi|778701204|ref|XP_004150236.2|//PREDICTED: 17.3 kDa class I heat shock protein-like [Cucumis sativus]
Csa6G110840	354	68.64728196	31.35416618	-1.130545446	0.000177202	Down	1.43E-05	GO:0046658//anchored component of plasma membrane	GO:0004553//hydrolase activity, hydrolyzing O-glycosyl compounds;GO:0030247//polysaccharide binding	NA	K19892//glucan endo-1,3-beta-glucosidase 4 [EC:3.2.1.39];K19891//glucan endo-1,3-beta-glucosidase 1/2/3 [EC:3.2.1.39]	gi|449444496|ref|XP_004140010.1|//PREDICTED: glucan endo-1,3-beta-glucosidase 12 [Cucumis sativus]
Csa3G149380	999	60.99537381	22.73365361	-1.423870262	8.09E-05	Down	6.01E-06	NA	NA	NA	K09528//DnaJ homolog subfamily C member 8	gi|778688477|ref|XP_011652759.1|//PREDICTED: protein FANTASTIC FOUR 3 [Cucumis sativus]
Csa5G141190	1131	32.91922025	13.16833721	-1.321856978	0.006213442	Down	0.000817941	NA	NA	NA	NA	gi|700194768|gb|KGN49945.1|//hypothetical protein Csa_5G141190 [Cucumis sativus]
Csa7G391240	1029	102.5611459	251.2290727	1.292519139	2.16E-14	Up	4.09E-16	NA	GO:0016787//hydrolase activity	GO:0009939//positive regulation of gibberellic acid mediated signaling pathway;GO:0008152//metabolic process;GO:0048444//floral organ morphogenesis	K14493//gibberellin receptor GID1 [EC:3.-.-.-]	gi|589269155|ref|NP_001277149.1|//gibberellin receptor GID1B-like [Cucumis sativus]
Csa3G839790	621	8.146394393	2.326066605	-1.808269254	0.00881409	Down	0.00123289	NA	GO:0004088//carbamoyl-phosphate synthase (glutamine-hydrolyzing) activity	NA	K13944	gi|700204568|gb|KGN59701.1|//hypothetical protein Csa_3G839790 [Cucumis sativus]
Csa1G538210	453	59.43262544	25.37120136	-1.228063279	0.00020059	Down	1.63E-05	GO:0016021//integral component of membrane	NA	NA	NA	gi|778661965|ref|XP_011659106.1|//PREDICTED: uncharacterized protein LOC105436136 [Cucumis sativus]
Csa6G519500	1089	221.6739039	103.026732	-1.105420224	2.29E-08	Down	8.69E-10	NA	NA	NA	K04733//interleukin-1 receptor-associated kinase 4 [EC:2.7.11.1];K16573//gamma-tubulin complex component 6	gi|449433762|ref|XP_004134666.1|//PREDICTED: protein trichome birefringence-like 38 [Cucumis sativus]
Csa3G826650	786	45.4663948	125.3652523	1.463265013	5.61E-08	Up	2.23E-09	GO:0005887//integral component of plasma membrane	GO:0015250//water channel activity;GO:0015254//glycerol channel activity	GO:0034220//ion transmembrane transport;GO:0009992//cellular water homeostasis;GO:0044765//single-organism transport	K09874//aquaporin NIP	gi|700204438|gb|KGN59571.1|//hypothetical protein Csa_3G826650 [Cucumis sativus]
Csa6G434410	777	5.974957795	1.887553395	-1.662411067	0.021787585	Down	0.003574277	NA	NA	NA	K01213//galacturan 1,4-alpha-galacturonidase [EC:3.2.1.67]	gi|700192919|gb|KGN48123.1|//hypothetical protein Csa_6G434410 [Cucumis sativus]
Csa7G023940	855	79.61504649	34.83398487	-1.192545591	3.32E-05	Down	2.24E-06	NA	NA	NA	NA	gi|700188087|gb|KGN43320.1|//hypothetical protein Csa_7G023940 [Cucumis sativus]
Csa3G064240	729	48.72857257	18.58003679	-1.391014603	0.000391669	Down	3.49E-05	NA	NA	NA	NA	gi|778688370|ref|XP_011652732.1|//PREDICTED: glycine-rich cell wall structural protein-like [Cucumis sativus]
Csa3G874380	1233	115.5047574	506.8522578	2.133613003	8.18E-49	Up	9.97E-52	GO:0005622//intracellular	GO:0046872//metal ion binding	GO:0035556//intracellular signal transduction	K17609//nucleoredoxin [EC:1.8.1.8]	gi|449437178|ref|XP_004136369.1|//PREDICTED: probable nucleoredoxin 2 [Cucumis sativus]
Csa3G042380	1398	1.331118565	5.075232686	1.930834887	0.00567002	Up	0.00073618	NA	GO:0016829//lyase activity;GO:0046872//metal ion binding	NA	K15803//(-)-germacrene D synthase [EC:4.2.3.22 4.2.3.75]	gi|700200838|gb|KGN55971.1|//hypothetical protein Csa_3G042380 [Cucumis sativus]
Csa7G394610	315	10.93211203	27.88014597	1.350665966	0.004744002	Up	0.000596989	GO:0005623//cell	GO:0015035//protein disulfide oxidoreductase activity;GO:0009055//electron carrier activity	GO:0055114//oxidation-reduction process;GO:0045454//cell redox homeostasis	K03676//glutaredoxin 3	gi|821595228|ref|NP_001295830.1|//monothiol glutaredoxin-S1-like [Cucumis sativus]
Csa3G119700	1014	681.4556344	1916.905079	1.49208726	6.71E-11	Up	1.84E-12	NA	GO:0043565//sequence-specific DNA binding;GO:0003700//transcription factor activity, sequence-specific DNA binding	GO:0006355//regulation of transcription, DNA-templated	K13425//WRKY transcription factor 22;K16225//probable WRKY transcription factor 52	gi|778676947|ref|XP_011650695.1|//PREDICTED: probable WRKY transcription factor 46 [Cucumis sativus]
Csa4G038620	1416	736.2413589	201.2543589	-1.871158766	9.40E-10	Down	2.94E-11	GO:0043231//intracellular membrane-bounded organelle	GO:0080043//quercetin 3-O-glucosyltransferase activity;GO:0080044//quercetin 7-O-glucosyltransferase activity	GO:0009813//flavonoid biosynthetic process;GO:0052696//flavonoid glucuronidation	K12356//coniferyl-alcohol glucosyltransferase [EC:2.4.1.111]	gi|449462884|ref|XP_004149165.1|//PREDICTED: anthocyanidin 3-O-glucosyltransferase 5-like [Cucumis sativus]
Csa3G889750	834	52.35051482	15.52793079	-1.753338132	1.01E-05	Down	6.06E-07	NA	GO:0000166//nucleotide binding;GO:0003676//nucleic acid binding	NA	K12741//heterogeneous nuclear ribonucleoprotein A1/A3	gi|449437302|ref|XP_004136431.1|//PREDICTED: RNA-binding protein 38 [Cucumis sativus]
Csa2G396190	1140	19.0748007	4.614079665	-2.047553165	0.000346843	Down	3.05E-05	NA	GO:0016788//hydrolase activity, acting on ester bonds	NA	K21026//acetylajmaline esterase [EC:3.1.1.80];K17604//zinc finger SWIM domain-containing protein 3;K01188//beta-glucosidase [EC:3.2.1.21];K00679//phospholipid:diacylglycerol acyltransferase [EC:2.3.1.158];K10960//geranylgeranyl diphosphate/geranylgeranyl-bacteriochlorophyllide a reductase [EC:1.3.1.83 1.3.1.111]	gi|778672822|ref|XP_004138671.2|//PREDICTED: GDSL esterase/lipase At1g71691-like [Cucumis sativus]
Csa5G152240	345	13.51567734	44.10051394	1.706161654	2.38E-05	Up	1.54E-06	GO:0005737//cytoplasm	GO:0046914//transition metal ion binding	GO:0030001//metal ion transport;GO:0046916//cellular transition metal ion homeostasis	K04733//interleukin-1 receptor-associated kinase 4 [EC:2.7.11.1];K10572//inositol-pentakisphosphate 2-kinase [EC:2.7.1.158];K12823//ATP-dependent RNA helicase DDX5/DBP2 [EC:3.6.4.13]	gi|778699495|ref|XP_011654720.1|//PREDICTED: putative late blight resistance protein homolog R1B-17 [Cucumis sativus]
Csa6G361280	1011	40.01284824	94.42396694	1.238689767	3.14E-06	Up	1.69E-07	NA	NA	NA	K14493//gibberellin receptor GID1 [EC:3.-.-.-]	gi|778715188|ref|XP_004144282.2|//PREDICTED: probable carboxylesterase 18 [Cucumis sativus]
Csa2G356090	1317	572.5329824	203.6895354	-1.490986943	0.0001133	Down	8.72E-06	NA	NA	NA	K02984//small subunit ribosomal protein S3Ae;K13420//LRR receptor-like serine/threonine-protein kinase FLS2 [EC:2.7.11.1]	gi|449450245|ref|XP_004142874.1|//PREDICTED: uncharacterized protein At4g06744-like [Cucumis sativus]
Csa4G188990	3174	68.03430808	30.29404026	-1.167228446	0.0006009	Down	5.66E-05	GO:0016021//integral component of membrane;GO:0005886//plasma membrane	GO:0005544//calcium-dependent phospholipid binding;GO:0005509//calcium ion binding;GO:0016740//transferase activity	NA	K04733//interleukin-1 receptor-associated kinase 4 [EC:2.7.11.1]	gi|449462788|ref|XP_004149122.1|//PREDICTED: multiple C2 and transmembrane domain-containing protein 2 [Cucumis sativus]
Csa7G407590	1743	1057.659596	391.1291996	-1.435158226	1.90E-38	Down	5.28E-41	NA	NA	NA	K09527//DnaJ homolog subfamily C member 7	gi|778728228|ref|XP_004135998.2|//PREDICTED: uncharacterized protein LOC101222380 [Cucumis sativus]
Csa5G623650	357	142.3661355	420.5428529	1.562646802	4.19E-17	Up	5.82E-19	NA	NA	NA	NA	gi|778706736|ref|XP_011655905.1|//PREDICTED: LOW QUALITY PROTEIN: annexin D3 [Cucumis sativus]
Csa5G571440	525	183.797443	381.9768287	1.055368429	9.74E-15	Up	1.77E-16	NA	NA	NA	NA	gi|449466290|ref|XP_004150859.1|//PREDICTED: uncharacterized protein LOC101213469 [Cucumis sativus]
Csa7G396480	489	526.0131895	1133.767851	1.107954386	1.21E-28	Up	6.72E-31	NA	GO:0016787//hydrolase activity	GO:0006950//response to stress	NA	gi|449436499|ref|XP_004136030.1|//PREDICTED: universal stress protein A-like protein [Cucumis sativus]
Csa5G608610	537	201.8030153	410.9975048	1.026181904	4.88E-11	Up	1.31E-12	NA	NA	NA	NA	gi|449434638|ref|XP_004135103.1|//PREDICTED: uncharacterized protein LOC101221594 [Cucumis sativus]
Csa5G407080	447	539.516231	1495.19591	1.470596259	1.85E-51	Up	1.71E-54	GO:0005737//cytoplasm	GO:0046914//transition metal ion binding	GO:0030001//metal ion transport;GO:0046916//cellular transition metal ion homeostasis	K10752//histone-binding protein RBBP4	gi|449445108|ref|XP_004140315.1|//PREDICTED: heavy metal-associated isoprenylated plant protein 26 [Cucumis sativus]
Csa5G571520	1176	33.32541103	10.08339801	-1.724640775	7.88E-05	Down	5.85E-06	NA	GO:0046872//metal ion binding	GO:0030001//metal ion transport	K10752//histone-binding protein RBBP4;K07213//copper chaperone	gi|449465521|ref|XP_004150476.1|//PREDICTED: component of gems protein 1 [Cucumis sativus]
Csa2G336140	1431	25.6684702	11.62974973	-1.142177266	0.033771366	Down	0.006038948	GO:0016021//integral component of membrane	GO:0005516//calmodulin binding;GO:0016798//hydrolase activity, acting on glycosyl bonds	GO:0006952//defense response;GO:0005975//carbohydrate metabolic process;GO:0009607//response to biotic stimulus	K01179//endoglucanase [EC:3.2.1.4];K08472//mlo protein	gi|778670305|ref|XP_011649433.1|//PREDICTED: MLO-like protein 13 [Cucumis sativus]
Csa6G511780	789	25.98244369	11.60001219	-1.163410803	0.027905421	Down	0.004809122	NA	NA	NA	NA	gi|700193858|gb|KGN49062.1|//hypothetical protein Csa_6G511780 [Cucumis sativus]
Csa2G408940	222	112.0450366	245.9797556	1.134460844	1.22E-09	Up	3.87E-11	NA	NA	NA	NA	gi|659111874|ref|XP_008455953.1|//PREDICTED: uncharacterized protein LOC103496015 [Cucumis melo]
Csa4G045040	534	5.337242249	128.753755	4.592376203	3.94E-26	Up	2.54E-28	NA	NA	NA	NA	gi|778690692|ref|XP_011653150.1|//PREDICTED: dehydrin DHN1-like [Cucumis sativus]
Csa4G500830	465	106.5757877	16.68561792	-2.675202698	3.00E-19	Down	3.47E-21	NA	GO:0030246//carbohydrate binding	NA	K16219//protein N-terminal methyltransferase [EC:2.1.1.244]	gi|700199641|gb|KGN54799.1|//hypothetical protein Csa_4G500830 [Cucumis sativus]
Csa2G000640	954	170.1548745	38.54022919	-2.142411425	1.38E-21	Down	1.28E-23	GO:0005737//cytoplasm	GO:0005506//iron ion binding;GO:0050113//inositol oxygenase activity	GO:0019310//inositol catabolic process;GO:0055114//oxidation-reduction process	K00469//inositol oxygenase [EC:1.13.99.1]	gi|449446554|ref|XP_004141036.1|//PREDICTED: inositol oxygenase 2 [Cucumis sativus]
Csa1G024280	264	19.84594944	8.149814964	-1.284005374	0.019437365	Down	0.003129986	NA	NA	NA	NA	gi|700208749|gb|KGN63845.1|//hypothetical protein Csa_1G024280 [Cucumis sativus]
Csa3G824810	1251	12.06818392	37.50358154	1.635819789	8.88E-05	Up	6.71E-06	NA	GO:0016314//phosphatidylinositol-3,4,5-trisphosphate 3-phosphatase activity;GO:0008138//protein tyrosine/serine/threonine phosphatase activity;GO:0004725//protein tyrosine phosphatase activity	GO:0009555//pollen development;GO:0035335//peptidyl-tyrosine dephosphorylation	K01110//phosphatidylinositol-3,4,5-trisphosphate 3-phosphatase and dual-specificity protein phosphatase PTEN [EC:3.1.3.16 3.1.3.48 3.1.3.67]	gi|778685467|ref|XP_011652222.1|//PREDICTED: phosphatidylinositol 3,4,5-trisphosphate 3-phosphatase and dual-specificity protein phosphatase PTEN [Cucumis sativus]
Csa5G623360	864	8.418932926	2.775976422	-1.600642074	0.026230177	Down	0.004466724	GO:0005887//integral component of plasma membrane;GO:0009506//plasmodesma;GO:0005773//vacuole	GO:0015250//water channel activity;GO:0015254//glycerol channel activity	GO:0006833//water transport;GO:0034220//ion transmembrane transport;GO:0009992//cellular water homeostasis;GO:0015793//glycerol transport	K09872//aquaporin PIP	gi|793421203|ref|NP_001292708.1|//aquaporin PIP2-1-like [Cucumis sativus]
Csa3G175600	258	11.94658983	4.435849523	-1.429316527	0.039646924	Down	0.00741529	NA	NA	NA	NA	gi|700202126|gb|KGN57259.1|//hypothetical protein Csa_3G175600 [Cucumis sativus]
Csa4G064690	1278	32.12731058	115.7050074	1.848579181	7.36E-14	Up	1.45E-15	NA	GO:0016702//oxidoreductase activity, acting on single donors with incorporation of molecular oxygen, incorporation of two atoms of oxygen	GO:0055114//oxidation-reduction process	K09840//9-cis-epoxycarotenoid dioxygenase [EC:1.13.11.51]	gi|700198379|gb|KGN53537.1|//hypothetical protein Csa_4G064690 [Cucumis sativus]
Csa2G401430	1002	18.44361153	72.81396344	1.981093956	2.32E-10	Up	6.74E-12	NA	GO:0016787//hydrolase activity	GO:0008152//metabolic process	K14493//gibberellin receptor GID1 [EC:3.-.-.-]	gi|449442102|ref|XP_004138821.1|//PREDICTED: probable carboxylesterase 18 [Cucumis sativus]
Csa6G500570	1716	12.13965654	27.99499716	1.205441429	0.011614921	Up	0.001698819	NA	GO:0016787//hydrolase activity	GO:0046856//phosphatidylinositol dephosphorylation	K20279//synaptojanin [EC:3.1.3.36]	gi|449451625|ref|XP_004143562.1|//PREDICTED: type I inositol 1,4,5-trisphosphate 5-phosphatase CVP2-like [Cucumis sativus]
Csa5G190530	480	1786.700581	5449.640231	1.608863106	9.00E-09	Up	3.25E-10	NA	NA	NA	K13993//HSP20 family protein	gi|778701165|ref|XP_011654976.1|//PREDICTED: 17.8 kDa class I heat shock protein-like [Cucumis sativus]
Csa3G045140	567	13.45346103	4.602315516	-1.54754557	0.013701224	Down	0.002076085	GO:0016021//integral component of membrane	NA	NA	NA	gi|449461074|ref|XP_004148268.1|//PREDICTED: uncharacterized protein LOC101206234 [Cucumis sativus]
Csa1G696520	1044	173.5527842	51.96326905	-1.73981041	3.89E-13	Down	8.16E-15	GO:0016021//integral component of membrane	GO:0003824//catalytic activity	GO:0009116//nucleoside metabolic process	K07870//Ras homolog gene family, member T1	gi|778664433|ref|XP_011660294.1|//PREDICTED: bark storage protein A [Cucumis sativus]
Csa4G285740	957	543.356698	91.16019445	-2.57542369	6.43E-10	Down	1.96E-11	GO:0005576//extracellular region	GO:0020037//heme binding;GO:0046872//metal ion binding;GO:0004601//peroxidase activity	GO:0006979//response to oxidative stress;GO:0098869//cellular oxidant detoxification;GO:0042744//hydrogen peroxide catabolic process;GO:0055114//oxidation-reduction process	K00430//peroxidase [EC:1.11.1.7]	gi|449448792|ref|XP_004142149.1|//PREDICTED: peroxidase 2 [Cucumis sativus]
Csa5G420310	1560	374.2618291	178.7277995	-1.066283866	1.50E-14	Down	2.79E-16	NA	GO:0005524//ATP binding;GO:0004672//protein kinase activity	GO:0006468//protein phosphorylation	K04733//interleukin-1 receptor-associated kinase 4 [EC:2.7.11.1]	gi|449445086|ref|XP_004140304.1|//PREDICTED: serine/threonine-protein kinase CDL1 [Cucumis sativus]
Csa3G176350	696	3.89010394	11.57183049	1.572736487	0.017450866	Up	0.00275822	NA	NA	NA	NA	gi|449460856|ref|XP_004148160.1|//PREDICTED: uncharacterized protein LOC101217454 [Cucumis sativus]
Csa4G004860	1119	196.5714065	56.75716431	-1.792179064	9.87E-18	Down	1.30E-19	GO:0019005//SCF ubiquitin ligase complex	GO:0004842//ubiquitin-protein transferase activity	GO:0031146//SCF-dependent proteasomal ubiquitin-dependent protein catabolic process	K15196//transcription factor IIIB 90 kDa subunit	gi|449469002|ref|XP_004152210.1|//PREDICTED: protein UNUSUAL FLORAL ORGANS-like [Cucumis sativus]
Csa1G470390	1575	116.1027753	44.10188112	-1.39649036	5.57E-09	Down	1.95E-10	GO:0016021//integral component of membrane	GO:0005215//transporter activity	GO:0055085//transmembrane transport	K14611//solute carrier family 23 (nucleobase transporter), member 1/2	gi|449464998|ref|XP_004150216.1|//PREDICTED: nucleobase-ascorbate transporter 2 [Cucumis sativus]
Csa2G406780	423	34.25298927	80.09720224	1.225521953	8.67E-05	Up	6.52E-06	NA	GO:0005509//calcium ion binding	NA	K13448//calcium-binding protein CML	gi|449441684|ref|XP_004138612.1|//PREDICTED: calcium-binding protein CML38-like [Cucumis sativus]
Csa5G478620	231	64.72241945	131.3144079	1.020687774	1.04E-05	Up	6.27E-07	NA	GO:0016866//intramolecular transferase activity	NA	K15813//beta-amyrin synthase [EC:5.4.99.39]	gi|700196002|gb|KGN51179.1|//hypothetical protein Csa_5G478620 [Cucumis sativus]
Csa2G348170	621	168.9698857	68.9137865	-1.293901614	3.75E-09	Down	1.28E-10	NA	NA	NA	K18470//Rho GTPase-activating protein 1	gi|449450478|ref|XP_004142989.1|//PREDICTED: ganglioside-induced differentiation-associated-protein 2 [Cucumis sativus]
Csa7G073520	648	224.1622476	709.9788811	1.663232785	1.63E-31	Up	7.40E-34	NA	NA	NA	NA	gi|449438390|ref|XP_004136971.1|//PREDICTED: CBS domain-containing protein CBSX2, chloroplastic [Cucumis sativus]
Csa3G912380	642	118.0337915	356.991948	1.596691592	6.07E-24	Up	4.62E-26	NA	GO:0005509//calcium ion binding	NA	K06268//serine/threonine-protein phosphatase 2B regulatory subunit	gi|449461271|ref|XP_004148365.1|//PREDICTED: calcineurin B-like protein 1 [Cucumis sativus]
Csa7G058620	2349	199.1999846	60.67422161	-1.715061936	1.10E-17	Down	1.46E-19	GO:0009505//plant-type cell wall	GO:0046556//alpha-L-arabinofuranosidase activity;GO:0009044//xylan 1,4-beta-xylosidase activity	GO:0045493//xylan catabolic process;GO:0031222//arabinan catabolic process	K15920//beta-D-xylosidase 4 [EC:3.2.1.37]	gi|778724279|ref|XP_004136861.2|//PREDICTED: beta-xylosidase/alpha-L-arabinofuranosidase 2-like [Cucumis sativus]
Csa3G405510	1785	314.6166213	963.2389783	1.614298882	7.89E-40	Up	1.73E-42	GO:0005634//nucleus	GO:0043565//sequence-specific DNA binding;GO:0003700//transcription factor activity, sequence-specific DNA binding	GO:0006355//regulation of transcription, DNA-templated	K14494//DELLA protein	gi|449468516|ref|XP_004151967.1|//PREDICTED: scarecrow-like protein 21 [Cucumis sativus]
Csa7G072780	783	25.679129	11.26659648	-1.188544511	0.023321297	Down	0.003872486	NA	NA	NA	K04733//interleukin-1 receptor-associated kinase 4 [EC:2.7.11.1]	gi|700188658|gb|KGN43891.1|//NtPRp27-like protein [Cucumis sativus]
Csa7G447020	1631	517.4450432	211.3891283	-1.291504464	2.68E-18	Down	3.38E-20	GO:0016021//integral component of membrane;GO:0005886//plasma membrane	GO:0080054//low-affinity nitrate transmembrane transporter activity;GO:0005215//transporter activity	GO:0006857//oligopeptide transport;GO:0080055//low-affinity nitrate transport	K14638//solute carrier family 15 (peptide/histidine transporter), member 3/4	gi|778729363|ref|XP_011659573.1|//PREDICTED: protein NRT1/ PTR FAMILY 1.2-like [Cucumis sativus]
Csa6G511060	1722	46.8173009	23.40550201	-1.000194054	0.017835743	Down	0.002829484	NA	GO:0008017//microtubule binding	GO:0010051//xylem and phloem pattern formation;GO:0007010//cytoskeleton organization;GO:0009832//plant-type cell wall biogenesis	K11498//centromeric protein E;K09291//nucleoprotein TPR;K12472//epidermal growth factor receptor substrate 15;K10400//kinesin family member 15	gi|778720123|ref|XP_011658112.1|//PREDICTED: microtubule-associated protein 70-5 [Cucumis sativus]
Csa2G004710	192	33.16288106	93.67009486	1.498019178	4.26E-07	Up	1.95E-08	NA	NA	NA	NA	gi|700205503|gb|KGN60622.1|//hypothetical protein Csa_2G004710 [Cucumis sativus]
Csa4G303710	240	277.0303934	921.7279518	1.734296737	3.92E-08	Up	1.54E-09	NA	NA	NA	NA	gi|700199165|gb|KGN54323.1|//hypothetical protein Csa_4G303710 [Cucumis sativus]
Csa6G497260	1026	24.7087711	11.20632486	-1.140710039	0.03130197	Down	0.005511942	NA	GO:0046983//protein dimerization activity	NA	K16190//glucuronokinase [EC:2.7.1.43];K13422//transcription factor MYC2	gi|778718916|ref|XP_004143539.2|//PREDICTED: transcription factor bHLH93 isoform X2 [Cucumis sativus]
Csa6G421570	1317	293.4923923	68.19144634	-2.105660417	9.22E-08	Down	3.84E-09	GO:0046658//anchored component of plasma membrane	GO:0004553//hydrolase activity, hydrolyzing O-glycosyl compounds;GO:0030247//polysaccharide binding	GO:0005975//carbohydrate metabolic process	K19891//glucan endo-1,3-beta-glucosidase 1/2/3 [EC:3.2.1.39]	gi|449444719|ref|XP_004140121.1|//PREDICTED: glucan endo-1,3-beta-glucosidase 12 [Cucumis sativus]
Csa1G042700	1512	407.0458881	200.2286924	-1.02354272	3.96E-09	Down	1.36E-10	NA	GO:0008422//beta-glucosidase activity	GO:1901657//glycosyl compound metabolic process;GO:0005975//carbohydrate metabolic process	K05350//beta-glucosidase [EC:3.2.1.21]	gi|449439441|ref|XP_004137494.1|//PREDICTED: beta-glucosidase 44-like [Cucumis sativus]
Csa7G230940	318	288.973715	782.5602072	1.43726348	1.51E-25	Up	1.03E-27	GO:0005623//cell	GO:0015035//protein disulfide oxidoreductase activity;GO:0009055//electron carrier activity	GO:0055114//oxidation-reduction process;GO:0045454//cell redox homeostasis	K03676//glutaredoxin 3	gi|449444230|ref|XP_004139878.1|//PREDICTED: glutaredoxin-C13-like [Cucumis sativus]
Csa3G199590	660	10.25312709	35.37093035	1.786500184	5.01E-05	Up	3.54E-06	NA	GO:0003677//DNA binding	NA	K09422//myb proto-oncogene protein, plant	gi|449446099|ref|XP_004140809.1|//PREDICTED: transcription factor MYB44-like [Cucumis sativus]
Csa1G046080	774	60.70673471	12.92347806	-2.231862185	2.46E-09	Down	8.14E-11	NA	NA	NA	K16222//Dof zinc finger protein DOF5.5	gi|700209214|gb|KGN64310.1|//hypothetical protein Csa_1G046080 [Cucumis sativus]
Csa6G490140	1377	248.5318279	100.7656434	-1.302426792	6.54E-13	Down	1.40E-14	GO:0009505//plant-type cell wall	GO:0005507//copper ion binding;GO:0008447//L-ascorbate oxidase activity	GO:0055114//oxidation-reduction process	K19791//iron transport multicopper oxidase	gi|700193295|gb|KGN48499.1|//hypothetical protein Csa_6G490140 [Cucumis sativus]
Csa5G478610	306	44.86821714	101.2276582	1.173837764	3.77E-06	Up	2.07E-07	NA	GO:0016866//intramolecular transferase activity	NA	K15813//beta-amyrin synthase [EC:5.4.99.39]	gi|700196001|gb|KGN51178.1|//hypothetical protein Csa_5G478610 [Cucumis sativus]
Csa3G120480	927	20.0888351	7.622089029	-1.398135544	0.012051635	Down	0.001777527	GO:0005576//extracellular region;GO:0016021//integral component of membrane	GO:0008061//chitin binding;GO:0004568//chitinase activity	GO:0006032//chitin catabolic process;GO:0005975//carbohydrate metabolic process	K01183//chitinase [EC:3.2.1.14]	gi|449433059|ref|XP_004134315.1|//PREDICTED: acidic endochitinase-like [Cucumis sativus]
Csa1G073010	291	14.71322144	4.69462005	-1.648032852	0.007147063	Down	0.000964612	NA	NA	NA	NA	gi|700209545|gb|KGN64641.1|//hypothetical protein Csa_1G073010 [Cucumis sativus]
Csa6G401530	1971	195.8695653	95.99425196	-1.028873319	2.24E-06	Down	1.16E-07	NA	NA	NA	NA	gi|700192579|gb|KGN47783.1|//hypothetical protein Csa_6G401530 [Cucumis sativus]
Csa2G408970	894	17.40619682	7.287058536	-1.25619253	0.04220766	Down	0.008008423	GO:0005634//nucleus	GO:0003677//DNA binding	GO:0006355//regulation of transcription, DNA-templated	NA	gi|778673371|ref|XP_004138789.2|//PREDICTED: NAC domain-containing protein 8-like [Cucumis sativus]
Csa2G000750	1266	454.2985805	129.5756699	-1.809845945	9.82E-36	Down	3.14E-38	GO:0009505//plant-type cell wall	NA	NA	K12662//U4/U6 small nuclear ribonucleoprotein PRP4	gi|778665738|ref|XP_004141026.2|//PREDICTED: uncharacterized protein LOC101219082 [Cucumis sativus]
Csa5G429990	1911	170.8320713	368.4919511	1.109054261	1.87E-15	Up	3.13E-17	GO:0016021//integral component of membrane	GO:0005524//ATP binding;GO:0004672//protein kinase activity	GO:0006468//protein phosphorylation	K04733//interleukin-1 receptor-associated kinase 4 [EC:2.7.11.1]	gi|449445182|ref|XP_004140352.1|//PREDICTED: probable inactive receptor kinase At3g02880 [Cucumis sativus]
Csa4G645240	1209	76.51981932	29.9310995	-1.354188191	7.17E-06	Down	4.17E-07	NA	GO:0046983//protein dimerization activity	NA	K16189//phytochrome-interacting factor 4;K11253//histone H3	gi|778696507|ref|XP_004141299.2|//PREDICTED: transcription factor bHLH74-like [Cucumis sativus]
Csa2G239390	717	59.51965608	150.08436	1.334335549	4.27E-09	Up	1.48E-10	GO:0005622//intracellular;GO:0016021//integral component of membrane	NA	GO:0035556//intracellular signal transduction	K03283//heat shock 70kDa protein 1/8;K17609//nucleoredoxin [EC:1.8.1.8];K16219//protein N-terminal methyltransferase [EC:2.1.1.244]	gi|778669277|ref|XP_004153636.2|//PREDICTED: uncharacterized protein LOC101210122 [Cucumis sativus]
Csa5G606730	1191	938.128776	2221.64239	1.243768731	4.99E-35	Up	1.75E-37	NA	NA	GO:0007165//signal transduction	K05747//Wiskott-Aldrich syndrome protein	gi|449435302|ref|XP_004135434.1|//PREDICTED: ninja-family protein AFP3-like [Cucumis sativus]
Csa2G000730	774	479.4503464	81.0749538	-2.564053211	1.01E-12	Down	2.21E-14	NA	GO:0003993//acid phosphatase activity	GO:0016311//dephosphorylation	K20728//vegetative storage protein 2;K02866//large subunit ribosomal protein L10e	gi|449446542|ref|XP_004141030.1|//PREDICTED: acid phosphatase 1-like [Cucumis sativus]
Csa3G847090	1506	36.80484235	13.17710425	-1.481862228	0.000805762	Down	7.85E-05	GO:0016021//integral component of membrane	NA	NA	K15502//serine/threonine-protein phosphatase 6 regulatory ankyrin repeat subunit A	gi|449446917|ref|XP_004141217.1|//PREDICTED: uncharacterized protein LOC101204214 [Cucumis sativus]
Csa4G111620	360	40.83049331	12.77296234	-1.676553841	2.68E-05	Down	1.76E-06	NA	NA	NA	NA	NA
Csa7G433250	525	26.95636324	86.32266653	1.679113559	1.55E-08	Up	5.73E-10	NA	NA	NA	NA	gi|700190062|gb|KGN45295.1|//hypothetical protein Csa_7G433250 [Cucumis sativus]
Csa7G320040	456	8.257530134	2.906378375	-1.506487793	0.035584429	Down	0.006467216	NA	NA	NA	NA	gi|700189272|gb|KGN44505.1|//hypothetical protein Csa_7G320040 [Cucumis sativus]
Csa6G423340	591	45.00289331	6.788662874	-2.72881841	2.14E-10	Down	6.18E-12	GO:0016020//membrane;GO:0016021//integral component of membrane	NA	NA	K17279//receptor expression-enhancing protein 5/6	gi|449444757|ref|XP_004140140.1|//PREDICTED: HVA22-like protein f [Cucumis sativus]
Csa7G325150	654	40.1203685	18.20593788	-1.139925794	0.004755831	Down	0.000599144	GO:0005623//cell;GO:0016021//integral component of membrane	GO:0005384//manganese ion transmembrane transporter activity;GO:0005381//iron ion transmembrane transporter activity	GO:0071421//manganese ion transmembrane transport;GO:0034755//iron ion transmembrane transport;GO:0030026//cellular manganese ion homeostasis;GO:0006880//intracellular sequestering of iron ion;GO:0071281//cellular response to iron ion	K00430//peroxidase [EC:1.11.1.7]	gi|449443796|ref|XP_004139663.1|//PREDICTED: vacuolar iron transporter homolog 2-like [Cucumis sativus]
Csa7G043020	1578	41.22336646	91.42996261	1.149204704	1.65E-05	Up	1.03E-06	NA	NA	NA	K13424//WRKY transcription factor 33;K01892//histidyl-tRNA synthetase [EC:6.1.1.21]	gi|778723759|ref|XP_011658698.1|//PREDICTED: probable WRKY transcription factor 31 [Cucumis sativus]
Csa2G270230	1620	35.79723687	13.98629702	-1.355834184	0.001545365	Down	0.000165245	GO:0005783//endoplasmic reticulum;GO:0005794//Golgi apparatus;GO:0016021//integral component of membrane	GO:0008289//lipid binding	GO:0009306//protein secretion	K19907//synaptotagmin-7;K19938//rabphilin-3A;K01652//acetolactate synthase I/II/III large subunit [EC:2.2.1.6];K03511//DNA polymerase kappa [EC:2.7.7.7]	gi|449458608|ref|XP_004147039.1|//PREDICTED: synaptotagmin-1-like [Cucumis sativus]
Csa3G457670	960	48.78046636	24.23791424	-1.009037996	0.006964106	Down	0.00093635	GO:0005634//nucleus	GO:0043565//sequence-specific DNA binding;GO:0008270//zinc ion binding;GO:0003700//transcription factor activity, sequence-specific DNA binding	GO:0045893//positive regulation of transcription, DNA-templated	K17604//zinc finger SWIM domain-containing protein 3;K19027//zinc finger FYVE domain-containing protein 26;K17895//GATA-binding protein 3	gi|778681325|ref|XP_004150603.2|//PREDICTED: GATA transcription factor 4-like [Cucumis sativus]
Csa3G047750	336	115.6880154	344.7866096	1.575464328	5.45E-21	Up	5.45E-23	NA	NA	NA	NA	gi|778675785|ref|XP_011650470.1|//PREDICTED: uncharacterized protein LOC105434788 [Cucumis sativus]
Csa6G485140	477	72.95794118	28.81209839	-1.340390282	6.86E-06	Down	3.98E-07	NA	NA	NA	NA	gi|700193184|gb|KGN48388.1|//hypothetical protein Csa_6G485140 [Cucumis sativus]
Csa6G491600	1098	36.65941647	17.78730506	-1.043335876	0.012992419	Down	0.001949686	NA	GO:0008234//cysteine-type peptidase activity	GO:0006508//proteolysis	K01365//cathepsin L [EC:3.4.22.15]	gi|449448298|ref|XP_004141903.1|//PREDICTED: cysteine proteinase COT44-like [Cucumis sativus]
Csa3G852600	1599	457.4605338	123.7395334	-1.886340785	1.74E-40	Down	3.56E-43	GO:0016021//integral component of membrane	GO:0016705//oxidoreductase activity, acting on paired donors, with incorporation or reduction of molecular oxygen;GO:0020037//heme binding;GO:0005506//iron ion binding;GO:0004497//monooxygenase activity	GO:0055114//oxidation-reduction process	K00512//steroid 17alpha-monooxygenase / 17alpha-hydroxyprogesterone deacetylase [EC:1.14.14.19 1.14.14.32]	gi|778686458|ref|XP_011652395.1|//PREDICTED: cytochrome P450 82A3 [Cucumis sativus]
Csa7G405970	819	370.3207011	1127.23404	1.60593998	1.64E-44	Up	2.64E-47	NA	NA	NA	NA	gi|700189759|gb|KGN44992.1|//hypothetical protein Csa_7G405970 [Cucumis sativus]
Csa3G135640	969	16.48883422	5.879261809	-1.487782473	0.010161607	Down	0.00145654	GO:0016021//integral component of membrane	GO:0008270//zinc ion binding	NA	K19041//E3 ubiquitin-protein ligase RNF38/44 [EC:2.3.2.27]	gi|449433257|ref|XP_004134414.1|//PREDICTED: RING-H2 finger protein ATL16-like [Cucumis sativus]
Csa6G523410	1182	8.285563892	1.555495265	-2.413225883	0.000283772	Down	2.43E-05	GO:0016021//integral component of membrane	GO:0004553//hydrolase activity, hydrolyzing O-glycosyl compounds	GO:0005975//carbohydrate metabolic process	K19892//glucan endo-1,3-beta-glucosidase 4 [EC:3.2.1.39];K19891//glucan endo-1,3-beta-glucosidase 1/2/3 [EC:3.2.1.39]	gi|778721395|ref|XP_011658291.1|//PREDICTED: glucan endo-1,3-beta-glucosidase 11-like isoform X1 [Cucumis sativus]
Csa4G303180	1416	7.039326959	17.77624436	1.336441152	0.022212289	Up	0.003663436	NA	GO:0016758//transferase activity, transferring hexosyl groups	GO:0008152//metabolic process	K13493//cytokinin-N-glucosyltransferase [EC:2.4.1.-];K00699//glucuronosyltransferase [EC:2.4.1.17];K13030//cyanohydrin beta-glucosyltransferase [EC:2.4.1.85]	gi|778693599|ref|XP_004147933.2|//PREDICTED: 7-deoxyloganetic acid glucosyltransferase-like [Cucumis sativus]
Csa7G235250	2037	59.89641785	141.683651	1.242131665	5.52E-09	Up	1.93E-10	NA	GO:0008131//primary amine oxidase activity;GO:0005507//copper ion binding;GO:0048038//quinone binding	GO:0009308//amine metabolic process;GO:0055114//oxidation-reduction process	K00276//primary-amine oxidase [EC:1.4.3.21]	gi|778725932|ref|XP_011659028.1|//PREDICTED: primary amine oxidase-like isoform X1 [Cucumis sativus]
Csa3G610810	3075	141.5893048	56.29404863	-1.330657978	9.90E-08	Down	4.17E-09	GO:0005622//intracellular;GO:0016021//integral component of membrane	GO:0032440//2-alkenal reductase [NAD(P)] activity;GO:0005524//ATP binding;GO:0004707//MAP kinase activity	GO:0000165//MAPK cascade;GO:0001944//vasculature development;GO:0055114//oxidation-reduction process	K00924;K04733//interleukin-1 receptor-associated kinase 4 [EC:2.7.11.1]	gi|449468712|ref|XP_004152065.1|//PREDICTED: leucine-rich repeat receptor-like protein kinase PXL2 [Cucumis sativus]
Csa6G188150	312	41.14060144	19.53951171	-1.07416847	0.008405844	Down	0.001165544	NA	NA	NA	NA	gi|700191918|gb|KGN47122.1|//hypothetical protein Csa_6G188150 [Cucumis sativus]
Csa1G257320	438	13.33477839	34.84273517	1.385664031	0.001999856	Up	0.000221351	NA	NA	NA	NA	gi|700210079|gb|KGN65175.1|//hypothetical protein Csa_1G257320 [Cucumis sativus]
Csa4G051380	204	39.21737393	19.24457836	-1.02704087	0.018729437	Down	0.002997174	NA	NA	NA	NA	gi|449464078|ref|XP_004149756.1|//PREDICTED: arabinogalactan peptide 22-like [Cucumis sativus]
Csa4G001950	2457	67.61453049	682.7721596	3.33599901	4.11E-92	Up	8.02E-96	NA	GO:0016157//sucrose synthase activity	GO:0005982//starch metabolic process;GO:0005985//sucrose metabolic process;GO:0010431//seed maturation	K00695//sucrose synthase [EC:2.4.1.13]	gi|700197670|gb|KGN52828.1|//hypothetical protein Csa_4G001950 [Cucumis sativus]
Csa6G406010	1314	58.96900154	232.1769683	1.977196194	9.93E-25	Up	7.16E-27	NA	GO:0005524//ATP binding;GO:0004672//protein kinase activity	GO:0006468//protein phosphorylation	K04733//interleukin-1 receptor-associated kinase 4 [EC:2.7.11.1]	gi|700192634|gb|KGN47838.1|//hypothetical protein Csa_6G406010 [Cucumis sativus]
Csa5G155580	1431	60.03786346	28.79267793	-1.060170661	0.002763788	Down	0.000321126	NA	NA	NA	NA	gi|449452494|ref|XP_004143994.1|//PREDICTED: uncharacterized protein LOC101219575 [Cucumis sativus]
Csa3G624020	1302	101.0037556	40.87890558	-1.30498046	2.74E-05	Down	1.81E-06	NA	GO:0046872//metal ion binding;GO:0030570//pectate lyase activity	GO:0045490//pectin catabolic process	K01728//pectate lyase [EC:4.2.2.2]	gi|449468610|ref|XP_004152014.1|//PREDICTED: probable pectate lyase 8 [Cucumis sativus]
Csa1G168920	834	578.1063887	1280.711535	1.147538641	7.78E-30	Up	4.13E-32	GO:0005634//nucleus;GO:0030014//CCR4-NOT complex	GO:0004535//poly(A)-specific ribonuclease activity;GO:0016740//transferase activity;GO:0003676//nucleic acid binding	GO:0090503//RNA phosphodiester bond hydrolysis, exonucleolytic;GO:0000288//nuclear-transcribed mRNA catabolic process, deadenylation-dependent decay	K12581//CCR4-NOT transcription complex subunit 7/8	gi|449443480|ref|XP_004139505.1|//PREDICTED: probable CCR4-associated factor 1 homolog 11 [Cucumis sativus]
Csa5G182120	780	56.55613309	24.57799992	-1.202315964	0.001292378	Down	0.000134226	GO:0016020//membrane;GO:0005618//cell wall;GO:0005576//extracellular region	NA	GO:0009664//plant-type cell wall organization	K20628//expansin	gi|449459902|ref|XP_004147685.1|//PREDICTED: expansin-A4 [Cucumis sativus]
Csa4G285770	990	86.80976965	39.5609254	-1.13378124	5.51E-05	Down	3.94E-06	GO:0005576//extracellular region	GO:0020037//heme binding;GO:0046872//metal ion binding;GO:0004601//peroxidase activity	GO:0006979//response to oxidative stress;GO:0098869//cellular oxidant detoxification;GO:0042744//hydrogen peroxide catabolic process;GO:0055114//oxidation-reduction process	K00430//peroxidase [EC:1.11.1.7]	gi|449448788|ref|XP_004142147.1|//PREDICTED: peroxidase 2-like [Cucumis sativus]
Csa6G423390	861	1377.9097	260.8434144	-2.401225431	2.67E-107	Down	3.91E-111	GO:0048046//apoplast;GO:0005618//cell wall	GO:0004553//hydrolase activity, hydrolyzing O-glycosyl compounds;GO:0016762//xyloglucan:xyloglucosyl transferase activity	GO:0010411//xyloglucan metabolic process;GO:0042546//cell wall biogenesis;GO:0071555//cell wall organization	K08235//xyloglucan:xyloglucosyl transferase [EC:2.4.1.207]	gi|778716587|ref|XP_004140250.2|//PREDICTED: xyloglucan endotransglucosylase/hydrolase 2-like [Cucumis sativus]
Csa3G435010	1588	276.8372822	607.8798944	1.134748056	9.65E-20	Up	1.06E-21	GO:0005737//cytoplasm	GO:0003872//6-phosphofructokinase activity;GO:0046872//metal ion binding;GO:0005524//ATP binding	GO:0006002//fructose 6-phosphate metabolic process;GO:0061615//glycolytic process through fructose-6-phosphate	K00850//6-phosphofructokinase 1 [EC:2.7.1.11]	gi|778681260|ref|XP_011651478.1|//PREDICTED: ATP-dependent 6-phosphofructokinase 6-like [Cucumis sativus]
Csa7G372360	312	242.993791	93.09495792	-1.384144513	6.04E-10	Down	1.84E-11	NA	NA	NA	NA	gi|778727191|ref|XP_004150334.2|//PREDICTED: putative lipid-transfer protein DIR1 [Cucumis sativus]
Csa4G343590	1629	353.4603694	165.4722576	-1.094959105	1.30E-12	Down	2.85E-14	GO:0016021//integral component of membrane;GO:0005773//vacuole	GO:0019139//cytokinin dehydrogenase activity;GO:0016614//oxidoreductase activity, acting on CH-OH group of donors;GO:0050660//flavin adenine dinucleotide binding	GO:0048507//meristem development;GO:0009823//cytokinin catabolic process;GO:0055114//oxidation-reduction process	K00279//cytokinin dehydrogenase [EC:1.5.99.12]	gi|449449924|ref|XP_004142714.1|//PREDICTED: cytokinin dehydrogenase 1-like [Cucumis sativus]
Csa5G151600	1566	2.956575479	9.796575023	1.728350349	0.010690348	Up	0.00154327	GO:0009705//plant-type vacuole membrane;GO:0016021//integral component of membrane	GO:0015140//malate transmembrane transporter activity	GO:0015743//malate transport	K03695//ATP-dependent Clp protease ATP-binding subunit ClpB	gi|449452428|ref|XP_004143961.1|//PREDICTED: aluminum-activated malate transporter 9-like [Cucumis sativus]
Csa3G912950	881	1326.689593	3229.943081	1.28367788	3.34E-32	Up	1.48E-34	GO:0016020//membrane;GO:0016021//integral component of membrane	NA	GO:0043066//negative regulation of apoptotic process	NA	gi|700205330|gb|KGN60463.1|//hypothetical protein Csa_3G912950 [Cucumis sativus]
Csa2G363030	1191	62.36571072	30.58388835	-1.027981201	0.005378613	Down	0.000692577	GO:0009705//plant-type vacuole membrane;GO:0016021//integral component of membrane;GO:0005886//plasma membrane	GO:0022857//transmembrane transporter activity	GO:0010315//auxin efflux;GO:0009826//unidimensional cell growth;GO:0055085//transmembrane transport;GO:0090355//positive regulation of auxin metabolic process;GO:0090358//positive regulation of tryptophan metabolic process;GO:0009834//plant-type secondary cell wall biogenesis	K07874//Ras-related protein Rab-1A;K00801//farnesyl-diphosphate farnesyltransferase [EC:2.5.1.21]	gi|449469925|ref|XP_004152669.1|//PREDICTED: protein WALLS ARE THIN 1 [Cucumis sativus]
Csa3G184590	951	21.75522588	9.2096007	-1.240151485	0.023704847	Down	0.003954659	NA	NA	NA	NA	gi|449445967|ref|XP_004140743.1|//PREDICTED: probable membrane-associated kinase regulator 5 [Cucumis sativus]
Csa3G902910	1329	91.91144923	32.75691794	-1.488444965	1.12E-07	Down	4.77E-09	NA	GO:0016787//hydrolase activity	GO:0008152//metabolic process	K01438//acetylornithine deacetylase [EC:3.5.1.16]	gi|449461509|ref|XP_004148484.1|//PREDICTED: acetylornithine deacetylase-like [Cucumis sativus]
Csa1G288020	1152	10.88200891	3.594315392	-1.598156002	0.015695619	Down	0.002447898	GO:0016021//integral component of membrane	GO:0022857//transmembrane transporter activity	GO:0055085//transmembrane transport	K07874//Ras-related protein Rab-1A;K00801//farnesyl-diphosphate farnesyltransferase [EC:2.5.1.21]	gi|449464348|ref|XP_004149891.1|//PREDICTED: WAT1-related protein At4g28040-like [Cucumis sativus]
Csa3G842020	330	24.17994346	10.83711244	-1.157830472	0.026873772	Down	0.004597278	NA	NA	NA	NA	gi|700204596|gb|KGN59729.1|//hypothetical protein Csa_3G842020 [Cucumis sativus]
Csa5G139170	1482	43.5544598	20.84826127	-1.062893383	0.00566295	Down	0.000734986	GO:0016021//integral component of membrane;GO:0046658//anchored component of plasma membrane	GO:0004553//hydrolase activity, hydrolyzing O-glycosyl compounds;GO:0030247//polysaccharide binding	GO:0005975//carbohydrate metabolic process	K19891//glucan endo-1,3-beta-glucosidase 1/2/3 [EC:3.2.1.39]	gi|778698739|ref|XP_011654592.1|//PREDICTED: glucan endo-1,3-beta-glucosidase isoform X1 [Cucumis sativus]
Csa3G020070	1233	44.69754531	19.04710925	-1.230623545	0.001833567	Down	0.000200532	GO:0005622//intracellular	GO:0005215//transporter activity	GO:0006810//transport	K19996//phosphatidylinositol transfer protein SFH5;K02433//aspartyl-tRNA(Asn)/glutamyl-tRNA(Gln) amidotransferase subunit A [EC:6.3.5.6 6.3.5.7]	gi|700200735|gb|KGN55868.1|//hypothetical protein Csa_3G020070 [Cucumis sativus]
Csa6G318690	288	127.427769	314.0052122	1.301108804	3.36E-15	Up	5.76E-17	NA	NA	NA	NA	gi|700192218|gb|KGN47422.1|//hypothetical protein Csa_6G318690 [Cucumis sativus]
Csa3G780530	879	7.996498742	20.44668185	1.354426376	0.0138534	Up	0.002103194	NA	NA	NA	NA	gi|778684459|ref|XP_011652032.1|//PREDICTED: uncharacterized protein LOC105434983 [Cucumis sativus]
Csa7G039280	1143	63.99371342	313.0602311	2.29043816	1.94E-39	Up	4.53E-42	NA	GO:0008171//O-methyltransferase activity;GO:0046983//protein dimerization activity	GO:0032259//methylation	K13262//isoflavone-7-O-methyltransferase [EC:2.1.1.150];K16040//trans-resveratrol di-O-methyltransferase [EC:2.1.1.240];K13259//2,7,4'-trihydroxyisoflavanone 4'-O-methyltransferase / isoflavone 4'-O-methyltransferase [EC:2.1.1.212 2.1.1.46]	gi|700188247|gb|KGN43480.1|//hypothetical protein Csa_7G039280 [Cucumis sativus]
Csa4G006190	1335	4.944608692	1.646297762	-1.586631056	0.031566036	Down	0.005569445	GO:0016020//membrane	NA	NA	K20718//LRR receptor-like serine/threonine-protein kinase ERECTA [EC:2.7.11.1];K13420//LRR receptor-like serine/threonine-protein kinase FLS2 [EC:2.7.11.1]	gi|449469256|ref|XP_004152337.1|//PREDICTED: protein TOO MANY MOUTHS [Cucumis sativus]
Csa6G517220	771	10.74031898	30.52941725	1.50716321	0.003360366	Up	0.000400597	NA	NA	NA	K01953//asparagine synthase (glutamine-hydrolysing) [EC:6.3.5.4];K13783//MFS transporter, OPA family, solute carrier family 37 (glycerol-3-phosphate transporter), member 1/2	gi|449433863|ref|XP_004134716.1|//PREDICTED: stem-specific protein TSJT1 [Cucumis sativus]
Csa1G050370	2304	271.3311951	63.52752181	-2.094601278	2.52E-27	Down	1.53E-29	GO:0016021//integral component of membrane	GO:0005524//ATP binding;GO:0004672//protein kinase activity	GO:0006468//protein phosphorylation	K04733//interleukin-1 receptor-associated kinase 4 [EC:2.7.11.1]	gi|778658055|ref|XP_011652025.1|//PREDICTED: probable inactive leucine-rich repeat receptor-like protein kinase At3g03770 [Cucumis sativus]
Csa7G039260	738	337.6317537	131.7479291	-1.357670309	5.82E-16	Down	9.11E-18	GO:0031225//anchored component of membrane	NA	NA	K19519//transforming growth factor-beta-induced protein	gi|449453549|ref|XP_004144519.1|//PREDICTED: fasciclin-like arabinogalactan protein 13 [Cucumis sativus]
Csa3G321310	249	228.218666	24.32034373	-3.23018127	1.07E-43	Down	1.82E-46	NA	NA	NA	NA	gi|700202687|gb|KGN57820.1|//hypothetical protein Csa_3G321310 [Cucumis sativus]
Csa5G060150	330	25.16093482	8.068942586	-1.640733995	0.001055972	Down	0.000106872	GO:0016021//integral component of membrane	NA	GO:0048731//system development	NA	gi|778708173|ref|XP_011656136.1|//PREDICTED: CLAVATA3/ESR (CLE)-related protein 16-like [Cucumis sativus]
Csa4G008800	1371	313.7122788	138.0074672	-1.184695669	2.95E-12	Down	6.83E-14	NA	GO:0004185//serine-type carboxypeptidase activity;GO:0016747//transferase activity, transferring acyl groups other than amino-acyl groups	GO:0051603//proteolysis involved in cellular protein catabolic process;GO:0019748//secondary metabolic process	K16297//serine carboxypeptidase-like clade II [EC:3.4.16.-]	gi|449468894|ref|XP_004152156.1|//PREDICTED: serine carboxypeptidase-like 45 [Cucumis sativus]
Csa7G007820	843	7.515539654	2.289128821	-1.715078048	0.014943267	Down	0.002302886	NA	GO:0016491//oxidoreductase activity	NA	K00011//aldehyde reductase [EC:1.1.1.21]	gi|700187951|gb|KGN43184.1|//hypothetical protein Csa_7G007820 [Cucumis sativus]
Csa4G509540	1707	369.4761094	175.9906293	-1.069982468	6.13E-09	Down	2.17E-10	GO:0016021//integral component of membrane	NA	GO:0006810//transport	K19996//phosphatidylinositol transfer protein SFH5	gi|449457287|ref|XP_004146380.1|//PREDICTED: patellin-3 [Cucumis sativus]
Csa7G073570	1230	2558.948898	5323.31556	1.056773753	1.05E-35	Up	3.46E-38	NA	GO:0043565//sequence-specific DNA binding;GO:0003700//transcription factor activity, sequence-specific DNA binding	GO:0006355//regulation of transcription, DNA-templated	K14432//ABA responsive element binding factor	gi|449438396|ref|XP_004136974.1|//PREDICTED: ABSCISIC ACID-INSENSITIVE 5-like protein 6 [Cucumis sativus]
Csa5G576630	639	12.1840673	3.920979005	-1.635709994	0.010026527	Down	0.001433268	GO:0005634//nucleus	NA	GO:0006333//chromatin assembly or disassembly	K10753//histone chaperone ASF1	gi|449465914|ref|XP_004150672.1|//PREDICTED: probable histone chaperone ASF1A [Cucumis sativus]
Csa3G779020	669	12.6650078	29.76820875	1.232924447	0.014885944	Up	0.002293326	GO:0016021//integral component of membrane	NA	NA	NA	gi|778684454|ref|XP_011652031.1|//PREDICTED: protein YLS9-like [Cucumis sativus]
Csa1G188670	882	45.93808874	17.56719094	-1.386807317	0.04649276	Down	0.009016215	GO:0048046//apoplast;GO:0005618//cell wall;GO:0016021//integral component of membrane	GO:0004553//hydrolase activity, hydrolyzing O-glycosyl compounds;GO:0016762//xyloglucan:xyloglucosyl transferase activity	GO:0010411//xyloglucan metabolic process;GO:0042546//cell wall biogenesis;GO:0071555//cell wall organization	K08235//xyloglucan:xyloglucosyl transferase [EC:2.4.1.207]	gi|778659818|ref|XP_011655092.1|//PREDICTED: probable xyloglucan endotransglucosylase/hydrolase protein 7 [Cucumis sativus]
Csa2G359990	1083	14.62293136	5.801680057	-1.333689905	0.030082233	Down	0.005251709	GO:0005634//nucleus;GO:0000808//origin recognition complex	NA	GO:0006260//DNA replication	K02604//origin recognition complex subunit 2	gi|449470053|ref|XP_004152733.1|//PREDICTED: origin of replication complex subunit 2 isoform X1 [Cucumis sativus]
Csa7G047400	1194	43.93964102	111.2233544	1.339864765	3.24E-08	Up	1.26E-09	GO:0005634//nucleus	GO:0003677//DNA binding;GO:0003700//transcription factor activity, sequence-specific DNA binding	GO:0006355//regulation of transcription, DNA-templated	K09286//EREBP-like factor	gi|449438084|ref|XP_004136820.1|//PREDICTED: ethylene-responsive transcription factor ERF053 [Cucumis sativus]
Csa4G411390	1557	24.7735726	11.48007934	-1.109669322	0.034614413	Down	0.00624706	GO:0016021//integral component of membrane	GO:0016757//transferase activity, transferring glycosyl groups	NA	K18134//protein O-GlcNAc transferase [EC:2.4.1.255]	gi|778694574|ref|XP_004151727.2|//PREDICTED: EGF domain-specific O-linked N-acetylglucosamine transferase-like [Cucumis sativus]
Csa2G011450	1305	48.74438147	100.9357855	1.050129913	6.24E-05	Up	4.53E-06	NA	GO:0043565//sequence-specific DNA binding;GO:0003700//transcription factor activity, sequence-specific DNA binding	GO:0006355//regulation of transcription, DNA-templated	NA	gi|449442929|ref|XP_004139233.1|//PREDICTED: light-inducible protein CPRF2-like [Cucumis sativus]
Csa2G258750	294	48.099087	23.23148378	-1.049928208	0.004723991	Down	0.000593397	NA	NA	GO:0009733//response to auxin	K14488//SAUR family protein	gi|778669595|ref|XP_011649275.1|//PREDICTED: auxin-induced protein 15A-like [Cucumis sativus]
Csa1G462030	480	152.4762719	47.42897905	-1.684744032	4.04E-14	Down	7.83E-16	GO:0016020//membrane	NA	NA	NA	gi|778661077|ref|XP_004147399.2|//PREDICTED: uncharacterized protein LOC101207031 [Cucumis sativus]
Csa7G074870	1362	56.88766757	115.7913039	1.025339073	1.99E-05	Up	1.27E-06	GO:0005634//nucleus	GO:0003677//DNA binding	GO:0006355//regulation of transcription, DNA-templated	K06236//collagen, type I, alpha;K14491//two-component response regulator ARR-B family	gi|449438687|ref|XP_004137119.1|//PREDICTED: uncharacterized protein LOC101221044 [Cucumis sativus]
Csa5G614660	831	12.41178053	26.99904826	1.121198461	0.023148379	Up	0.003842644	NA	GO:0000287//magnesium ion binding;GO:0008897//holo-[acyl-carrier-protein] synthase activity	GO:0019878//lysine biosynthetic process via aminoadipic acid	K06133//4'-phosphopantetheinyl transferase [EC:2.7.8.-]	gi|449434500|ref|XP_004135034.1|//PREDICTED: L-aminoadipate-semialdehyde dehydrogenase-phosphopantetheinyl transferase [Cucumis sativus]
Csa7G004030	366	1.715571674	15.16502309	3.143986389	3.36E-07	Up	1.52E-08	NA	GO:0016491//oxidoreductase activity	GO:0055114//oxidation-reduction process	K13081//leucoanthocyanidin reductase [EC:1.17.1.3]	gi|700187916|gb|KGN43149.1|//hypothetical protein Csa_7G004030 [Cucumis sativus]
Csa3G849900	2346	290.4502758	672.9793728	1.212271086	7.91E-22	Up	7.17E-24	NA	NA	NA	K05387//glutamate receptor, ionotropic, plant	gi|700204701|gb|KGN59834.1|//hypothetical protein Csa_3G849900 [Cucumis sativus]
Csa6G212860	1938	296.8558025	668.3332457	1.170805329	5.22E-20	Up	5.67E-22	GO:0005829//cytosol	GO:0004674//protein serine/threonine kinase activity	GO:0000165//MAPK cascade	K08867//WNK lysine deficient protein kinase [EC:2.7.11.1]	gi|700192011|gb|KGN47215.1|//hypothetical protein Csa_6G212860 [Cucumis sativus]
Csa3G902310	699	44.15481989	12.37404435	-1.835253819	9.25E-06	Down	5.48E-07	GO:0005634//nucleus;GO:0005737//cytoplasm	GO:0010427//abscisic acid binding;GO:0004864//protein phosphatase inhibitor activity;GO:0004872//receptor activity	GO:0080163//regulation of protein serine/threonine phosphatase activity;GO:0009738//abscisic acid-activated signaling pathway;GO:0043086//negative regulation of catalytic activity	K14496//abscisic acid receptor PYR/PYL family	gi|449461497|ref|XP_004148478.1|//PREDICTED: abscisic acid receptor PYR1-like [Cucumis sativus]
Csa2G371100	1311	235.3322587	61.24103805	-1.942128453	1.29E-15	Down	2.09E-17	NA	GO:0004190//aspartic-type endopeptidase activity	GO:0006508//proteolysis;GO:0030163//protein catabolic process	K00924;K02882//large subunit ribosomal protein L18Ae	gi|449461377|ref|XP_004148418.1|//PREDICTED: aspartic proteinase nepenthesin-1 [Cucumis sativus]
Csa5G532970	1347	3.150282682	1.101729719	-1.515710951	0.037380553	Down	0.006886562	GO:0005634//nucleus;GO:0005694//chromosome	GO:0005524//ATP binding	GO:0051276//chromosome organization	K06675//structural maintenance of chromosome 4	gi|700196239|gb|KGN51416.1|//hypothetical protein Csa_5G532970 [Cucumis sativus]
Csa4G296140	876	81.6100809	36.584908	-1.157498742	8.79E-05	Down	6.62E-06	NA	GO:0016787//hydrolase activity	GO:0008152//metabolic process	K07025//putative hydrolase of the HAD superfamily	gi|449448618|ref|XP_004142063.1|//PREDICTED: uncharacterized protein C24B11.05 isoform X1 [Cucumis sativus]
Csa2G033930	517	62.68440189	253.9639921	2.018445562	5.90E-26	Up	3.97E-28	NA	GO:0016787//hydrolase activity	GO:0006950//response to stress	NA	gi|449454030|ref|XP_004144759.1|//PREDICTED: universal stress protein A-like protein isoform X2 [Cucumis sativus];gi|449454028|ref|XP_004144758.1|//PREDICTED: universal stress protein A-like protein isoform X1 [Cucumis sativus]
Csa4G285730	969	2357.195741	275.7942842	-3.095407102	5.07E-190	Down	2.47E-194	GO:0005576//extracellular region	GO:0020037//heme binding;GO:0046872//metal ion binding;GO:0004601//peroxidase activity	GO:0006979//response to oxidative stress;GO:0098869//cellular oxidant detoxification;GO:0042744//hydrogen peroxide catabolic process;GO:0055114//oxidation-reduction process	K00430//peroxidase [EC:1.11.1.7]	gi|525506991|ref|NP_001267541.1|//peroxidase 2-like precursor [Cucumis sativus]
Csa1G045680	1995	224.4242711	484.8483915	1.111304989	1.55E-16	Up	2.26E-18	GO:0016021//integral component of membrane;GO:0000139//Golgi membrane	GO:0030246//carbohydrate binding;GO:0008378//galactosyltransferase activity	GO:0006486//protein glycosylation	K20843//hydroxyproline O-galactosyltransferase 2/3/4/5/6 [EC:2.4.1.-]	gi|449469484|ref|XP_004152450.1|//PREDICTED: probable beta-1,3-galactosyltransferase 19 [Cucumis sativus]
Csa6G448150	1344	2.863204556	251.7388271	6.458153194	1.98E-47	Up	2.70E-50	GO:0005829//cytosol	GO:0043015//gamma-tubulin binding;GO:0016787//hydrolase activity;GO:0004356//glutamate-ammonia ligase activity;GO:0043621//protein self-association;GO:0008017//microtubule binding	GO:0010311//lateral root formation;GO:0048829//root cap development;GO:0006542//glutamine biosynthetic process;GO:0009737//response to abscisic acid	NA	gi|778717284|ref|XP_011657677.1|//PREDICTED: type-1 glutamine synthetase 1-like isoform X1 [Cucumis sativus]
Csa6G490050	741	4.803673658	20.76134441	2.11168982	0.00012287	Up	9.54E-06	NA	GO:0016787//hydrolase activity	NA	K08233//polyneuridine-aldehyde esterase [EC:3.1.1.78]	gi|449448528|ref|XP_004142018.1|//PREDICTED: putative inactive methylesterase 20 [Cucumis sativus]
Csa1G537370	834	62.32543493	27.3968855	-1.18580915	0.000281678	Down	2.40E-05	NA	GO:0051087//chaperone binding	NA	K09555//BCL2-associated athanogene 1	gi|778661895|ref|XP_011658939.1|//PREDICTED: BAG family molecular chaperone regulator 3-like [Cucumis sativus]
Csa3G119280	813	321.5155479	126.6772324	-1.343731252	1.83E-11	Down	4.66E-13	NA	NA	NA	NA	gi|449432014|ref|XP_004133795.1|//PREDICTED: DNA-directed RNA polymerase II subunit RPB1-like [Cucumis sativus]
Csa4G638320	765	111.1173767	238.5116459	1.101975266	9.46E-10	Up	2.96E-11	GO:0005634//nucleus;GO:0009506//plasmodesma;GO:0005829//cytosol;GO:0005886//plasma membrane	GO:0042803//protein homodimerization activity;GO:0004066//asparagine synthase (glutamine-hydrolyzing) activity	GO:0006541//glutamine metabolic process;GO:0006529//asparagine biosynthetic process	K13783//MFS transporter, OPA family, solute carrier family 37 (glycerol-3-phosphate transporter), member 1/2	gi|449446945|ref|XP_004141230.1|//PREDICTED: stem-specific protein TSJT1 [Cucumis sativus]
Csa2G351800	1473	433.8249739	960.0097322	1.145935925	3.01E-21	Up	2.89E-23	GO:0016021//integral component of membrane;GO:0005739//mitochondrion;GO:0009507//chloroplast	GO:0004325//ferrochelatase activity	GO:0006783//heme biosynthetic process	K01772//protoporphyrin/coproporphyrin ferrochelatase [EC:4.99.1.1 4.99.1.9]	gi|778670825|ref|XP_011649543.1|//PREDICTED: ferrochelatase-2, chloroplastic [Cucumis sativus]
Csa1G025130	1020	268.0095447	118.5228555	-1.177119091	4.69E-12	Down	1.11E-13	GO:0048046//apoplast;GO:0005829//cytosol	GO:0030246//carbohydrate binding;GO:0004034//aldose 1-epimerase activity	GO:0019318//hexose metabolic process	K01785//aldose 1-epimerase [EC:5.1.3.3]	gi|449439151|ref|XP_004137351.1|//PREDICTED: aldose 1-epimerase [Cucumis sativus]
Csa2G000130	1158	66.47772261	138.6431883	1.060433872	2.61E-06	Up	1.39E-07	NA	GO:0005524//ATP binding;GO:0004672//protein kinase activity	GO:0006468//protein phosphorylation	K04733//interleukin-1 receptor-associated kinase 4 [EC:2.7.11.1]	gi|778665510|ref|XP_004141072.2|//PREDICTED: serine/threonine-protein kinase At5g01020 [Cucumis sativus]
Csa3G791510	1032	2.102686072	9.69549163	2.205080581	0.000800174	Up	7.78E-05	NA	GO:0010354//homogentisate prenyltransferase activity	NA	K12501//homogentisate solanesyltransferase [EC:2.5.1.117]	gi|700204127|gb|KGN59260.1|//hypothetical protein Csa_3G791510 [Cucumis sativus]
Csa6G511620	1626	580.9589554	1461.835645	1.331272971	1.20E-50	Up	1.22E-53	GO:0005634//nucleus	GO:0043565//sequence-specific DNA binding;GO:0003700//transcription factor activity, sequence-specific DNA binding	GO:0006355//regulation of transcription, DNA-templated	K14494//DELLA protein	gi|449434034|ref|XP_004134801.1|//PREDICTED: scarecrow-like protein 13 [Cucumis sativus]
Csa7G004040	651	4.1608294	19.37628922	2.219349263	8.14E-05	Up	6.08E-06	NA	NA	NA	K13081//leucoanthocyanidin reductase [EC:1.17.1.3]	gi|700187918|gb|KGN43151.1|//hypothetical protein Csa_7G004040 [Cucumis sativus]
Csa1G000650	1035	26.70675234	76.07535547	1.510224622	3.85E-06	Up	2.12E-07	NA	GO:0004185//serine-type carboxypeptidase activity;GO:0016747//transferase activity, transferring acyl groups other than amino-acyl groups	GO:0051603//proteolysis involved in cellular protein catabolic process;GO:0019748//secondary metabolic process	K16297//serine carboxypeptidase-like clade II [EC:3.4.16.-]	gi|700208345|gb|KGN63441.1|//hypothetical protein Csa_1G000650 [Cucumis sativus]
Csa6G506000	900	79.66071084	13.290619	-2.583460055	1.68E-12	Down	3.74E-14	NA	NA	NA	K04733//interleukin-1 receptor-associated kinase 4 [EC:2.7.11.1]	gi|449434486|ref|XP_004135027.1|//PREDICTED: thaumatin-like protein 1b [Cucumis sativus]
Csa3G168380	327	30.30767083	13.55625675	-1.160724117	0.01404725	Down	0.002140409	NA	NA	NA	NA	gi|700202043|gb|KGN57176.1|//hypothetical protein Csa_3G168380 [Cucumis sativus]
Csa3G180310	1668	8.27457588	21.1997107	1.357287305	0.010128988	Up	0.001450383	GO:0016021//integral component of membrane	GO:0015238//drug transmembrane transporter activity;GO:0015297//antiporter activity	GO:0006855//drug transmembrane transport	K03327//multidrug resistance protein, MATE family	gi|700202210|gb|KGN57343.1|//hypothetical protein Csa_3G180310 [Cucumis sativus]
Csa3G813300	765	447.3096888	178.3831238	-1.326294874	1.07E-14	Down	1.95E-16	NA	NA	NA	K02183//calmodulin	gi|449437642|ref|XP_004136600.1|//PREDICTED: ovarian cancer-associated gene 2 protein homolog [Cucumis sativus]
Csa5G366670	753	117.2008607	38.70893	-1.59824483	2.84E-08	Down	1.09E-09	GO:0009507//chloroplast	GO:0046423//allene-oxide cyclase activity	NA	K10525//allene oxide cyclase [EC:5.3.99.6]	gi|449445152|ref|XP_004140337.1|//PREDICTED: allene oxide cyclase 3, chloroplastic [Cucumis sativus]
Csa2G049850	1017	50.88604623	17.27930705	-1.558224738	4.05E-05	Down	2.79E-06	NA	NA	NA	K11844//ubiquitin carboxyl-terminal hydrolase 16/45 [EC:3.4.19.12];K14011//UBX domain-containing protein 6	gi|700205977|gb|KGN61096.1|//hypothetical protein Csa_2G049850 [Cucumis sativus]
Csa7G071670	783	283.0834643	135.8822771	-1.05887018	3.03E-11	Down	7.97E-13	NA	NA	NA	NA	gi|449438359|ref|XP_004136956.1|//PREDICTED: probable carbohydrate esterase At4g34215 [Cucumis sativus]
Csa6G502660	1686	19.96528585	45.19367793	1.178627243	0.002116775	Up	0.000235839	NA	GO:0016491//oxidoreductase activity	GO:0055114//oxidation-reduction process	K09835//prolycopene isomerase [EC:5.2.1.13]	gi|700193624|gb|KGN48828.1|//hypothetical protein Csa_6G502660 [Cucumis sativus]
Csa3G346920	234	15.41281259	50.97554596	1.725675168	2.54E-06	Up	1.34E-07	GO:0016021//integral component of membrane	NA	NA	NA	gi|449466444|ref|XP_004150936.1|//PREDICTED: uncharacterized protein LOC101215155 [Cucumis sativus]
Csa6G445760	2142	36.63013006	75.63047029	1.045936767	0.000625581	Up	5.92E-05	GO:0005737//cytoplasm	GO:0045548//phenylalanine ammonia-lyase activity	GO:0009800//cinnamic acid biosynthetic process;GO:0006559//L-phenylalanine catabolic process	K10775//phenylalanine ammonia-lyase [EC:4.3.1.24]	gi|449451016|ref|XP_004143258.1|//PREDICTED: phenylalanine ammonia-lyase-like [Cucumis sativus]
Csa1G276440	303	12.7104663	26.04551834	1.035018191	0.04371683	Up	0.008369223	NA	NA	NA	NA	NA
Csa1G015060	2889	13.83145776	5.252658296	-1.396833577	0.029288831	Down	0.005090358	NA	GO:0046872//metal ion binding	NA	K11274//chromosome transmission fidelity protein 4	gi|449440878|ref|XP_004138211.1|//PREDICTED: WD repeat and HMG-box DNA-binding protein 1 [Cucumis sativus]
Csa3G097540	1677	188.2226905	16.62139745	-3.50132697	1.47E-33	Down	5.88E-36	GO:0005737//cytoplasm	GO:0000287//magnesium ion binding;GO:0047461//(+)-delta-cadinene synthase activity	GO:0051762//sesquiterpene biosynthetic process;GO:0016114//terpenoid biosynthetic process;GO:0045338//farnesyl diphosphate metabolic process	K15803//(-)-germacrene D synthase [EC:4.2.3.22 4.2.3.75]	gi|778676208|ref|XP_011650545.1|//PREDICTED: (+)-gamma-cadinene synthase [Cucumis sativus]
Csa6G135450	1098	6.745185117	2.465241353	-1.452129141	0.04921997	Down	0.009677033	GO:0005634//nucleus	GO:0003677//DNA binding	GO:0006355//regulation of transcription, DNA-templated	K12581//CCR4-NOT transcription complex subunit 7/8;K03094//S-phase kinase-associated protein 1;K13126//polyadenylate-binding protein;K05941//glutathione gamma-glutamylcysteinyltransferase [EC:2.3.2.15];K01054//acylglycerol lipase [EC:3.1.1.23]	gi|778713022|ref|XP_011656972.1|//PREDICTED: NAC domain-containing protein 68 [Cucumis sativus]
Csa1G501840	1296	24.66998948	9.294750255	-1.408269094	0.005458564	Down	0.000704202	GO:0016021//integral component of membrane	GO:0016747//transferase activity, transferring acyl groups other than amino-acyl groups	GO:0006633//fatty acid biosynthetic process	K15397//3-ketoacyl-CoA synthase [EC:2.3.1.199]	gi|700210598|gb|KGN65694.1|//Beta-ketoacyl-coa synthase family protein [Cucumis sativus]
Csa3G308190	1329	114.5300692	472.794035	2.045485415	3.21E-32	Up	1.41E-34	NA	GO:0004842//ubiquitin-protein transferase activity	GO:0016567//protein ubiquitination	K04733//interleukin-1 receptor-associated kinase 4 [EC:2.7.11.1];K08332	gi|449456206|ref|XP_004145841.1|//PREDICTED: U-box domain-containing protein 21 [Cucumis sativus]
Csa3G710230	1551	279.3753505	643.622339	1.204009664	6.80E-20	Up	7.45E-22	NA	NA	NA	NA	gi|449439751|ref|XP_004137649.1|//PREDICTED: uncharacterized protein LOC101216149 [Cucumis sativus]
Csa1G533430	585	20.93368415	9.747241354	-1.102760363	0.046813419	Down	0.009088018	NA	NA	NA	NA	gi|700210740|gb|KGN65836.1|//hypothetical protein Csa_1G533430 [Cucumis sativus]
Csa3G321300	366	331.4998234	41.61376381	-2.993875416	1.04E-54	Down	6.64E-58	NA	NA	GO:0006952//defense response;GO:0009607//response to biotic stimulus	NA	gi|700202686|gb|KGN57819.1|//hypothetical protein Csa_3G321300 [Cucumis sativus]
Csa2G307340	1113	89.63802746	38.5774151	-1.216354423	8.10E-06	Down	4.76E-07	NA	GO:0004805//trehalose-phosphatase activity	GO:0005992//trehalose biosynthetic process;GO:0016311//dephosphorylation	K01087//trehalose 6-phosphate phosphatase [EC:3.1.3.12]	gi|449465890|ref|XP_004150660.1|//PREDICTED: probable trehalose-phosphate phosphatase J isoform X1 [Cucumis sativus]
Csa6G147670	1380	240.6702522	68.90864688	-1.804300897	7.79E-22	Down	7.02E-24	GO:0005794//Golgi apparatus;GO:0016021//integral component of membrane	GO:0016740//transferase activity	GO:0009834//plant-type secondary cell wall biogenesis;GO:0010417//glucuronoxylan biosynthetic process	K20889//probable glucuronoxylan glucuronosyltransferase IRX7 [EC2.4.1.-]	gi|449456052|ref|XP_004145764.1|//PREDICTED: probable glucuronoxylan glucuronosyltransferase IRX7 [Cucumis sativus]
Csa7G405320	1845	207.2760376	85.49981417	-1.277560152	6.13E-11	Down	1.66E-12	GO:0005618//cell wall	GO:0045330//aspartyl esterase activity;GO:0030599//pectinesterase activity;GO:0046910//pectinesterase inhibitor activity	GO:0045490//pectin catabolic process;GO:0043086//negative regulation of catalytic activity;GO:0042545//cell wall modification	K01051//pectinesterase [EC:3.1.1.11]	gi|700189742|gb|KGN44975.1|//Pectinesterase [Cucumis sativus]
Csa6G518930	1770	15.61304962	44.32200024	1.505270632	0.000100248	Up	7.64E-06	GO:0016021//integral component of membrane	GO:0004737//pyruvate decarboxylase activity;GO:0000287//magnesium ion binding;GO:0030976//thiamine pyrophosphate binding	NA	K01568//pyruvate decarboxylase [EC:4.1.1.1]	gi|449433768|ref|XP_004134669.1|//PREDICTED: pyruvate decarboxylase 1-like [Cucumis sativus]
Csa3G133990	1677	499.4054944	1097.214162	1.13556155	8.35E-24	Up	6.55E-26	NA	NA	NA	NA	gi|700201666|gb|KGN56799.1|//hypothetical protein Csa_3G133990 [Cucumis sativus]
Csa1G441340	1116	37.15411789	17.23334526	-1.10831934	0.010117452	Down	0.001448238	NA	NA	NA	NA	gi|778660958|ref|XP_004151209.2|//PREDICTED: uncharacterized protein LOC101223225 [Cucumis sativus]
Csa1G002940	609	101.619001	303.4674136	1.578371422	1.63E-20	Up	1.68E-22	NA	NA	NA	NA	gi|449440620|ref|XP_004138082.1|//PREDICTED: uncharacterized protein LOC101222072 [Cucumis sativus]
Csa2G179730	1131	24.94983846	9.600586762	-1.377835987	0.006213442	Down	0.00081742	NA	GO:0046872//metal ion binding;GO:0016491//oxidoreductase activity	GO:0055114//oxidation-reduction process	K06892//feruloyl-CoA ortho-hydroxylase [EC:1.14.11.-];K13229//2,4-dihydroxy-1,4-benzoxazin-3-one-glucoside dioxygenase [EC:1.14.20.2]	gi|449448854|ref|XP_004142180.1|//PREDICTED: 1-aminocyclopropane-1-carboxylate oxidase homolog 6-like [Cucumis sativus]
Csa6G043990	1293	108.2266498	228.4803498	1.078014301	2.56E-10	Up	7.50E-12	GO:0005929//cilium	GO:0016787//hydrolase activity;GO:0035091//phosphatidylinositol binding	GO:0061512//protein localization to cilium	K19600//tubby-related protein 1	gi|449446265|ref|XP_004140892.1|//PREDICTED: tubby-like F-box protein 8 [Cucumis sativus]
Csa4G665120	618	128.4408383	327.6651666	1.351118325	7.78E-15	Up	1.39E-16	NA	NA	NA	NA	gi|778697315|ref|XP_011654294.1|//PREDICTED: uncharacterized protein LOC101220453 [Cucumis sativus]
Csa7G044940	1302	15.21119897	40.72487279	1.420776319	0.00032927	Up	2.86E-05	GO:0005634//nucleus	GO:0043565//sequence-specific DNA binding;GO:0003700//transcription factor activity, sequence-specific DNA binding	GO:0006355//regulation of transcription, DNA-templated	K14494//DELLA protein	gi|449453664|ref|XP_004144576.1|//PREDICTED: scarecrow-like protein 32 [Cucumis sativus]
Csa6G447060	1443	101.3314499	29.75196188	-1.768025298	1.44E-09	Down	4.64E-11	GO:0016021//integral component of membrane	GO:0046872//metal ion binding;GO:0030570//pectate lyase activity	GO:0045490//pectin catabolic process	K01728//pectate lyase [EC:4.2.2.2]	gi|449451058|ref|XP_004143279.1|//PREDICTED: probable pectate lyase 12 [Cucumis sativus]
Csa3G183970	507	290.3048464	1180.700426	2.0240024	8.44E-09	Up	3.03E-10	NA	NA	NA	NA	gi|778679715|ref|XP_011651187.1|//PREDICTED: uncharacterized protein LOC105434852 [Cucumis sativus]
Csa3G889920	444	319.5099615	151.5990129	-1.075600551	3.92E-08	Down	1.54E-09	NA	NA	NA	NA	NA
Csa1G537320	1605	18.92224178	45.88938317	1.278077395	0.002141368	Up	0.000239946	GO:0005739//mitochondrion	GO:0004806//triglyceride lipase activity;GO:0008970//phosphatidylcholine 1-acylhydrolase activity	GO:0010214//seed coat development;GO:0006629//lipid metabolic process	K16818//phospholipase A1 [EC:3.1.1.32]	gi|449435504|ref|XP_004135535.1|//PREDICTED: phospholipase A1-Igamma1, chloroplastic [Cucumis sativus]
Csa4G017200	249	63.29315219	27.49881789	-1.202679818	0.001775939	Down	0.000193105	NA	NA	NA	NA	gi|700197974|gb|KGN53132.1|//Aconitate hydratase [Cucumis sativus]
Csa6G190390	1206	195.8818038	409.6749967	1.064496458	6.92E-12	Up	1.67E-13	NA	GO:0005524//ATP binding;GO:0004672//protein kinase activity	GO:0006468//protein phosphorylation	K04733//interleukin-1 receptor-associated kinase 4 [EC:2.7.11.1]	gi|449450734|ref|XP_004143117.1|//PREDICTED: protein kinase APK1A, chloroplastic [Cucumis sativus]
Csa4G314460	1242	201.1574262	79.88634402	-1.332304188	3.64E-09	Down	1.24E-10	GO:0016021//integral component of membrane	NA	GO:0006810//transport	K19996//phosphatidylinositol transfer protein SFH5	gi|449461741|ref|XP_004148600.1|//PREDICTED: patellin-6 [Cucumis sativus]
Csa5G605760	747	546.8425599	195.9084741	-1.480945727	4.68E-20	Down	5.04E-22	GO:0016020//membrane;GO:0005618//cell wall;GO:0005576//extracellular region	NA	GO:0009664//plant-type cell wall organization	K20628//expansin	gi|449434774|ref|XP_004135171.1|//PREDICTED: expansin-A1 [Cucumis sativus]
Csa1G269900	1668	284.3887089	133.8653344	-1.087081776	3.43E-08	Down	1.33E-09	GO:0016021//integral component of membrane;GO:0005789//endoplasmic reticulum membrane	NA	NA	K20720//reticulon-4	gi|449457903|ref|XP_004146687.1|//PREDICTED: reticulon-like protein B21 [Cucumis sativus]
Csa3G881910	2118	139.5146192	20.18079723	-2.789361232	2.44E-24	Down	1.83E-26	GO:0005887//integral component of plasma membrane	GO:0005249//voltage-gated potassium channel activity	GO:0071805//potassium ion transmembrane transport;GO:0042391//regulation of membrane potential	K05391//cyclic nucleotide gated channel, other eukaryote	gi|449437330|ref|XP_004136445.1|//PREDICTED: probable cyclic nucleotide-gated ion channel 14 [Cucumis sativus]
Csa3G782750	654	7.300035604	18.16527383	1.315207708	0.021261316	Up	0.003471362	NA	NA	NA	NA	gi|700204095|gb|KGN59228.1|//hypothetical protein Csa_3G782750 [Cucumis sativus]
Csa3G435030	396	568.1443831	280.028766	-1.020682574	1.21E-09	Down	3.85E-11	GO:0005938//cell cortex;GO:0015629//actin cytoskeleton	GO:0003785//actin monomer binding	GO:0042989//sequestering of actin monomers	K05759//profilin	gi|449462914|ref|XP_004149180.1|//PREDICTED: profilin-like [Cucumis sativus]
Csa3G826660	315	138.8432899	44.64949247	-1.636741774	1.61E-10	Down	4.55E-12	NA	NA	NA	K03860//phosphatidylinositol glycan, class Q;K20887//xyloglucan glycosyltransferase 4 [EC:2.4.1.-]	gi|449459476|ref|XP_004147472.1|//PREDICTED: gibberellin-regulated protein 4 [Cucumis sativus]
Csa3G595190	435	219.253534	917.6646481	2.065366934	3.54E-06	Up	1.93E-07	NA	NA	NA	K13993//HSP20 family protein	gi|449455970|ref|XP_004145723.1|//PREDICTED: class I heat shock protein-like [Cucumis sativus]
Csa4G624960	2826	51.56690354	24.92880507	-1.048631687	0.003916892	Down	0.000480496	GO:0016020//membrane	GO:0004672//protein kinase activity	NA	K04733//interleukin-1 receptor-associated kinase 4 [EC:2.7.11.1]	gi|700199883|gb|KGN55041.1|//hypothetical protein Csa_4G624960 [Cucumis sativus]
Csa5G636630	732	497.127013	245.7551045	-1.016393116	1.48E-09	Down	4.76E-11	GO:0016020//membrane;GO:0005618//cell wall;GO:0005576//extracellular region	NA	GO:0009826//unidimensional cell growth;GO:0009664//plant-type cell wall organization;GO:0080022//primary root development	K20628//expansin	gi|449447375|ref|XP_004141444.1|//PREDICTED: expansin-A5 [Cucumis sativus]
Csa6G011620	2331	23.69150205	90.33003145	1.930836042	1.14E-11	Up	2.82E-13	NA	GO:0004049//anthranilate synthase activity	GO:0000162//tryptophan biosynthetic process	K01657//anthranilate synthase component I [EC:4.1.3.27]	gi|700190583|gb|KGN45787.1|//hypothetical protein Csa_6G011620 [Cucumis sativus]
Csa3G178540	273	14.36416226	28.80084713	1.003637391	0.041587831	Up	0.007856245	NA	NA	NA	NA	gi|700202180|gb|KGN57313.1|//hypothetical protein Csa_3G178540 [Cucumis sativus]
Csa4G037610	678	24.46407927	10.45875098	-1.225954416	0.013994795	Down	0.002129435	GO:0005634//nucleus	GO:0046982//protein heterodimerization activity;GO:0043565//sequence-specific DNA binding	GO:0006355//regulation of transcription, DNA-templated	K08065//nuclear transcription Y subunit beta	gi|449462882|ref|XP_004149164.1|//PREDICTED: nuclear transcription factor Y subunit B-1-like [Cucumis sativus]
Csa3G636370	1293	5.977417494	45.88241206	2.94034702	1.23E-11	Up	3.06E-13	GO:0043231//intracellular membrane-bounded organelle	GO:0080043//quercetin 3-O-glucosyltransferase activity;GO:0080044//quercetin 7-O-glucosyltransferase activity	GO:0009813//flavonoid biosynthetic process;GO:0052696//flavonoid glucuronidation	K13691//pathogen-inducible salicylic acid glucosyltransferase [EC:2.4.1.-]	gi|700203255|gb|KGN58388.1|//hypothetical protein Csa_3G636370 [Cucumis sativus]
Csa3G902920	1302	69.22261631	7.044901751	-3.296591978	1.91E-14	Down	3.59E-16	NA	GO:0016787//hydrolase activity	GO:0008152//metabolic process	K01438//acetylornithine deacetylase [EC:3.5.1.16]	gi|449461511|ref|XP_004148485.1|//PREDICTED: acetylornithine deacetylase-like [Cucumis sativus]
Csa6G154530	1977	21.72173689	8.226487463	-1.400791	0.007796574	Down	0.001068468	NA	NA	NA	NA	gi|778713639|ref|XP_011657076.1|//PREDICTED: uncharacterized protein LOC105435802 [Cucumis sativus]
Csa7G209560	408	99.35096489	48.52323758	-1.033858166	4.18E-05	Down	2.88E-06	GO:0022625//cytosolic large ribosomal subunit	GO:0003735//structural constituent of ribosome	NA	K02901//large subunit ribosomal protein L27e	gi|778725645|ref|XP_011658974.1|//PREDICTED: 60S ribosomal protein L27-like [Cucumis sativus]
Csa2G278160	4644	35.22578472	73.33661214	1.057901775	0.000307165	Up	2.65E-05	GO:0005658//alpha DNA polymerase:primase complex	GO:0008408//3'-5' exonuclease activity;GO:0003677//DNA binding;GO:0003887//DNA-directed DNA polymerase activity;GO:0000166//nucleotide binding;GO:0001882//nucleoside binding	GO:0006272//leading strand elongation;GO:0006273//lagging strand elongation;GO:0071897//DNA biosynthetic process;GO:0006270//DNA replication initiation;GO:0090305//nucleic acid phosphodiester bond hydrolysis;GO:0006303//double-strand break repair via nonhomologous end joining	K02320//DNA polymerase alpha subunit A [EC:2.7.7.7]	gi|778669903|ref|XP_011649321.1|//PREDICTED: DNA polymerase alpha catalytic subunit [Cucumis sativus]
Csa2G166190	189	24.59191848	53.6261787	1.124753166	0.001742871	Up	0.000188829	NA	NA	GO:0009733//response to auxin	NA	gi|659121545|ref|XP_008460713.1|//PREDICTED: small acidic protein 1 [Cucumis melo]
Csa7G446840	867	1.51230115	4.561230776	1.592677708	0.030875941	Up	0.005423379	NA	GO:0003824//catalytic activity	GO:0042819//vitamin B6 biosynthetic process;GO:0042823//pyridoxal phosphate biosynthetic process	K06215//pyridoxal 5'-phosphate synthase pdxS subunit [EC:4.3.3.6]	gi|449448182|ref|XP_004141845.1|//PREDICTED: pyridoxal 5'-phosphate synthase-like subunit PDX1.2 [Cucumis sativus]
Csa5G608380	1035	171.5838523	403.652342	1.234199474	3.72E-18	Up	4.74E-20	GO:0005634//nucleus	GO:0003677//DNA binding;GO:0003700//transcription factor activity, sequence-specific DNA binding	GO:0006355//regulation of transcription, DNA-templated	K09287//RAV-like factor	gi|449434658|ref|XP_004135113.1|//PREDICTED: AP2/ERF and B3 domain-containing transcription repressor RAV2-like [Cucumis sativus]
Csa5G190550	459	2282.552447	7398.693803	1.696622584	1.02E-55	Up	5.94E-59	NA	NA	NA	K13993//HSP20 family protein	gi|449467741|ref|XP_004151581.1|//PREDICTED: 17.8 kDa class I heat shock protein-like [Cucumis sativus]
Csa3G610820	2307	45.93244436	7.525321268	-2.609688481	1.28E-09	Down	4.06E-11	GO:0005618//cell wall;GO:0009897//external side of plasma membrane	GO:0032440//2-alkenal reductase [NAD(P)] activity;GO:0004252//serine-type endopeptidase activity	GO:0010103//stomatal complex morphogenesis;GO:0006508//proteolysis;GO:0042127//regulation of cell proliferation;GO:0055114//oxidation-reduction process	K04733//interleukin-1 receptor-associated kinase 4 [EC:2.7.11.1];K08653//membrane-bound transcription factor site-1 protease [EC:3.4.21.112];K13199//plasminogen activator inhibitor 1 RNA-binding protein;K12663//Delta(3,5)-Delta(2,4)-dienoyl-CoA isomerase [EC:5.3.3.-];K01183//chitinase [EC:3.2.1.14]	gi|778681971|ref|XP_011651620.1|//PREDICTED: subtilisin-like protease SBT1.2 [Cucumis sativus]
Csa1G059190	972	26.83721371	9.392717748	-1.514620334	0.002132755	Down	0.000237931	GO:0016021//integral component of membrane	GO:0030247//polysaccharide binding	NA	K04733//interleukin-1 receptor-associated kinase 4 [EC:2.7.11.1]	gi|449454897|ref|XP_004145190.1|//PREDICTED: uncharacterized protein LOC101213294 [Cucumis sativus]
Csa3G637990	786	8.108485672	24.4192002	1.590511539	0.001509103	Up	0.000160413	GO:0005634//nucleus	GO:0003677//DNA binding	GO:0006355//regulation of transcription, DNA-templated	K12741//heterogeneous nuclear ribonucleoprotein A1/A3;K06236//collagen, type I, alpha;K14491//two-component response regulator ARR-B family	gi|449453324|ref|XP_004144408.1|//PREDICTED: myb family transcription factor APL [Cucumis sativus]
Csa1G479630	1113	282.0301435	631.0854583	1.161986014	1.67E-17	Up	2.24E-19	GO:0005622//intracellular	GO:0005524//ATP binding;GO:0004707//MAP kinase activity	GO:0010183//pollen tube guidance;GO:0010120//camalexin biosynthetic process;GO:0048481//plant ovule development;GO:0010229//inflorescence development;GO:0009555//pollen development;GO:0000169//activation of MAPK activity involved in osmosensory signaling pathway;GO:0080136//priming of cellular response to stress;GO:0010224//response to UV-B	K20536//mitogen-activated protein kinase 3 [EC:2.7.11.24]	gi|525507230|ref|NP_001267653.1|//mitogen-activated protein kinase 3-like [Cucumis sativus]
Csa4G050160	654	100.1403329	291.1806462	1.539891311	9.28E-22	Up	8.45E-24	GO:0016021//integral component of membrane	NA	NA	K03239//translation initiation factor eIF-2B subunit alpha	gi|449457598|ref|XP_004146535.1|//PREDICTED: protein LURP-one-related 17 [Cucumis sativus]
Csa5G174650	1380	65.14762491	26.91042236	-1.275547549	0.000142949	Down	1.13E-05	GO:0005576//extracellular region	GO:0004190//aspartic-type endopeptidase activity	GO:0006508//proteolysis	K00924;K02882//large subunit ribosomal protein L18Ae;K01381//saccharopepsin [EC:3.4.23.25]	gi|449451908|ref|XP_004143702.1|//PREDICTED: aspartic proteinase nepenthesin-2 [Cucumis sativus]
Csa3G047840	756	28.39419496	13.81022963	-1.039858701	0.036538727	Down	0.006694077	NA	NA	NA	K19519//transforming growth factor-beta-induced protein	gi|700200890|gb|KGN56023.1|//hypothetical protein Csa_3G047840 [Cucumis sativus]
Csa4G454650	624	42.86802364	20.17864463	-1.087072631	0.004761802	Down	0.000600389	GO:0005634//nucleus;GO:0005829//cytosol	GO:0004674//protein serine/threonine kinase activity;GO:0005524//ATP binding;GO:0009931//calcium-dependent protein serine/threonine kinase activity	GO:0009738//abscisic acid-activated signaling pathway;GO:0009414//response to water deprivation;GO:0006468//protein phosphorylation;GO:0035556//intracellular signal transduction;GO:0005985//sucrose metabolic process;GO:0042742//defense response to bacterium;GO:0046777//protein autophosphorylation;GO:1902456//regulation of stomatal opening;GO:0006636//unsaturated fatty acid biosynthetic process;GO…	K14498//serine/threonine-protein kinase SRK2 [EC:2.7.11.1]	gi|700199599|gb|KGN54757.1|//hypothetical protein Csa_4G454650 [Cucumis sativus];gi|778694842|ref|XP_011653877.1|//PREDICTED: serine/threonine-protein kinase SRK2G-like isoform X1 [Cucumis sativus]
Csa6G520250	1398	29.62177433	11.93925896	-1.310944765	0.005265791	Down	0.000675483	NA	NA	NA	K06636//structural maintenance of chromosome 1	gi|449433629|ref|XP_004134600.1|//PREDICTED: uncharacterized protein LOC101220727 [Cucumis sativus]
Csa3G894460	195	31.54781087	14.21935799	-1.149683571	0.013556615	Down	0.002050208	NA	NA	NA	NA	gi|700205165|gb|KGN60298.1|//hypothetical protein Csa_3G894460 [Cucumis sativus]
Csa5G212600	186	1.30621943	4.416821835	1.757611365	0.013187546	Up	0.001984109	GO:0005840//ribosome	GO:0003735//structural constituent of ribosome;GO:0019843//rRNA binding	GO:0006412//translation	K02987//small subunit ribosomal protein S4e	gi|700195512|gb|KGN50689.1|//hypothetical protein Csa_5G212600 [Cucumis sativus]
CsaUNG009930	1794	3.387978666	9.020762207	1.412824549	0.044668907	Up	0.008575437	GO:0016020//membrane	NA	NA	K14515//EIN3-binding F-box protein	gi|449465753|ref|XP_004150592.1|//PREDICTED: EIN3-binding F-box protein 1-like [Cucumis sativus]
Csa3G736970	972	18.35528844	6.21019616	-1.563485041	0.009608221	Down	0.001358956	GO:0009505//plant-type cell wall;GO:0005829//cytosol;GO:0005576//extracellular region	GO:0020037//heme binding;GO:0046872//metal ion binding;GO:0004601//peroxidase activity	GO:0050832//defense response to fungus;GO:0006979//response to oxidative stress;GO:0009664//plant-type cell wall organization;GO:0098869//cellular oxidant detoxification;GO:0042744//hydrogen peroxide catabolic process;GO:0055114//oxidation-reduction process	K00430//peroxidase [EC:1.11.1.7]	gi|449440083|ref|XP_004137814.1|//PREDICTED: peroxidase 21-like [Cucumis sativus]
Csa7G447100	747	231.5889046	79.21392929	-1.547740089	0.000345923	Down	3.04E-05	GO:0042807//central vacuole;GO:0009705//plant-type vacuole membrane;GO:0000326//protein storage vacuole;GO:0009505//plant-type cell wall;GO:0005887//integral component of plasma membrane;GO:0009506//plasmodesma;GO:0005794//Golgi apparatus;GO:0009941//chloroplast envelope	GO:0015200//methylammonium transmembrane transporter activity;GO:0015250//water channel activity;GO:0015254//glycerol channel activity	GO:0006833//water transport;GO:0072489//methylammonium transmembrane transport;GO:0009992//cellular water homeostasis;GO:0015793//glycerol transport	K09873//aquaporin TIP	gi|449448010|ref|XP_004141759.1|//PREDICTED: aquaporin TIP2-1-like [Cucumis sativus]
Csa4G246910	420	118.9358019	56.73355822	-1.067908804	6.15E-06	Down	3.52E-07	GO:0016021//integral component of membrane	GO:0046577//long-chain-alcohol oxidase activity;GO:0050660//flavin adenine dinucleotide binding	GO:0055114//oxidation-reduction process	K17756//long-chain-alcohol oxidase [EC:1.1.3.20]	gi|700198838|gb|KGN53996.1|//hypothetical protein Csa_4G246910 [Cucumis sativus]
Csa2G055570	261	84.29177998	38.96440248	-1.113235256	0.003756061	Down	0.000457288	GO:0016020//membrane;GO:0005739//mitochondrion;GO:0009507//chloroplast	NA	NA	K02111//F-type H+-transporting ATPase subunit alpha [EC:3.6.3.14]	gi|700206001|gb|KGN61120.1|//hypothetical protein Csa_2G055570 [Cucumis sativus]
Csa2G193340	1698	20.66126376	5.245190769	-1.97786135	0.000358679	Down	3.17E-05	NA	NA	NA	K17609//nucleoredoxin [EC:1.8.1.8]	gi|700206511|gb|KGN61630.1|//hypothetical protein Csa_2G193340 [Cucumis sativus]
CsaUNG025500	240	1.751010272	14.43757119	3.043568608	1.07E-06	Up	5.24E-08	NA	NA	NA	K10400//kinesin family member 15	gi|659097151|ref|XP_008449469.1|//PREDICTED: uncharacterized protein LOC103491344 isoform X3 [Cucumis melo]
Csa2G033350	1203	153.362981	308.960207	1.010470751	8.37E-11	Up	2.30E-12	NA	NA	GO:0098542//defense response to other organism;GO:0050789//regulation of biological process;GO:0009987//cellular process;GO:0009617//response to bacterium;GO:0065007//biological regulation	K04733//interleukin-1 receptor-associated kinase 4 [EC:2.7.11.1]	gi|700205861|gb|KGN60980.1|//hypothetical protein Csa_2G033350 [Cucumis sativus]
Csa3G435530	570	197.9847512	446.6129977	1.17363592	9.37E-15	Up	1.69E-16	NA	NA	NA	NA	gi|449462916|ref|XP_004149181.1|//PREDICTED: uncharacterized protein LOC101218329 [Cucumis sativus]
Csa1G499320	1323	40.41483447	93.72580764	1.213561414	1.23E-05	Up	7.49E-07	NA	GO:0016747//transferase activity, transferring acyl groups other than amino-acyl groups	NA	K14329//agmatine coumaroyltransferase [EC:2.3.1.64 2.3.1.-];K13264//isoflavone 7-O-glucoside-6''-O-malonyltransferase [EC:2.3.1.115]	gi|700210595|gb|KGN65691.1|//hypothetical protein Csa_1G499320 [Cucumis sativus]
CsaUNG020690	444	48.44128271	123.9735069	1.355722877	7.75E-07	Up	3.70E-08	NA	NA	NA	NA	gi|659083321|ref|XP_008442289.1|//PREDICTED: uncharacterized protein LOC103486198 [Cucumis melo]
Csa7G048030	723	31.85825653	10.57307186	-1.591272724	0.000861642	Down	8.46E-05	NA	NA	NA	NA	gi|449438098|ref|XP_004136827.1|//PREDICTED: uncharacterized protein LOC101207471 [Cucumis sativus]
Csa3G739050	540	12.38330857	26.05344804	1.073077494	0.033774488	Up	0.00604211	NA	NA	NA	NA	gi|449440101|ref|XP_004137823.1|//PREDICTED: uncharacterized protein LOC101217342 [Cucumis sativus]
Csa6G081510	1380	18.79446199	7.187759748	-1.386693525	0.012650759	Down	0.001884851	GO:0005634//nucleus	GO:0043565//sequence-specific DNA binding;GO:0003700//transcription factor activity, sequence-specific DNA binding	GO:0006355//regulation of transcription, DNA-templated	K14494//DELLA protein	gi|449471114|ref|XP_004153213.1|//PREDICTED: protein SHORT-ROOT-like [Cucumis sativus]
Csa7G071440	762	21.34970012	78.25559126	1.873978029	2.26E-08	Up	8.55E-10	NA	GO:0005488//binding	NA	NA	gi|449438625|ref|XP_004137088.1|//PREDICTED: zinc finger protein ZAT10 [Cucumis sativus]
Csa2G361770	1209	36.06792773	16.39352048	-1.137590832	0.014470838	Down	0.002220207	NA	NA	NA	NA	gi|778671397|ref|XP_011649631.1|//PREDICTED: flocculation protein FLO11 [Cucumis sativus]
Csa2G371110	960	57.42656405	148.9136345	1.374685703	2.93E-08	Up	1.13E-09	GO:0016021//integral component of membrane	GO:0003735//structural constituent of ribosome	GO:0055085//transmembrane transport;GO:0006412//translation	K15104//solute carrier family 25 (mitochondrial oxoglutarate transporter), member 11	gi|778671873|ref|XP_004148417.2|//PREDICTED: mitochondrial uncoupling protein 5-like [Cucumis sativus]
Csa3G133140	1389	171.5895426	403.2546397	1.232729501	8.50E-14	Up	1.70E-15	GO:0005774//vacuolar membrane;GO:0005730//nucleolus;GO:0005829//cytosol;GO:0005739//mitochondrion;GO:0005777//peroxisome;GO:0009507//chloroplast	GO:0003988//acetyl-CoA C-acyltransferase activity	GO:0009789//positive regulation of abscisic acid-activated signaling pathway;GO:0009611//response to wounding;GO:0006635//fatty acid beta-oxidation;GO:0009695//jasmonic acid biosynthetic process;GO:0010111//glyoxysome organization	K07513//acetyl-CoA acyltransferase 1 [EC:2.3.1.16]	gi|525507300|ref|NP_001267690.1|//3-ketoacyl-CoA thiolase 2, peroxisomal-like [Cucumis sativus]
Csa7G038700	762	157.1790947	77.6201364	-1.017906474	1.65E-05	Down	1.03E-06	NA	NA	NA	NA	gi|778730106|ref|XP_011659700.1|//PREDICTED: protein E6-like [Cucumis sativus]
Csa2G007980	543	8.860427189	29.07306509	1.714235016	0.000263398	Up	2.22E-05	NA	NA	NA	NA	NA
Csa2G222130	1377	44.3763949	7.432207537	-2.577929776	1.35E-09	Down	4.31E-11	NA	NA	NA	NA	gi|778668952|ref|XP_011649173.1|//PREDICTED: protein IQ-DOMAIN 14-like [Cucumis sativus]
Csa3G904070	1809	14.5650877	38.63163636	1.407268401	0.000640039	Up	6.07E-05	GO:0016021//integral component of membrane;GO:0005886//plasma membrane	GO:0015112//nitrate transmembrane transporter activity	GO:0015706//nitrate transport	K14638//solute carrier family 15 (peptide/histidine transporter), member 3/4	gi|449461529|ref|XP_004148494.1|//PREDICTED: protein NRT1/ PTR FAMILY 7.3-like [Cucumis sativus]
Csa3G875940	189	33.39418225	16.40713149	-1.025273756	0.019589845	Down	0.003156449	NA	GO:0004674//protein serine/threonine kinase activity;GO:0005524//ATP binding;GO:0016597//amino acid binding	GO:0006468//protein phosphorylation	K14510//serine/threonine-protein kinase CTR1 [EC:2.7.11.1];K17535//serine/threonine-protein kinase TNNI3K [EC:2.7.11.1];K04365//B-Raf proto-oncogene serine/threonine-protein kinase [EC:2.7.11.1]	gi|700204937|gb|KGN60070.1|//hypothetical protein Csa_3G875940 [Cucumis sativus]
Csa1G002660	1446	9.574106799	115.0907981	3.58749078	5.02E-26	Up	3.30E-28	NA	GO:0004177//aminopeptidase activity;GO:0008237//metallopeptidase activity;GO:0008270//zinc ion binding	GO:0006508//proteolysis	K01267//aspartyl aminopeptidase [EC:3.4.11.21]	gi|778655371|ref|XP_004138060.2|//PREDICTED: probable aspartyl aminopeptidase [Cucumis sativus]
Csa3G812790	441	214.2102269	479.9100108	1.163736548	6.11E-17	Up	8.55E-19	NA	NA	NA	NA	gi|700204225|gb|KGN59358.1|//hypothetical protein Csa_3G812790 [Cucumis sativus]
Csa3G696860	1794	14.29276916	51.08337773	1.837568463	1.81E-06	Up	9.23E-08	GO:0005886//plasma membrane	GO:0015137//citrate transmembrane transporter activity;GO:0015238//drug transmembrane transporter activity	GO:0006855//drug transmembrane transport	K20456//oxysterol-binding protein 1	gi|700203458|gb|KGN58591.1|//hypothetical protein Csa_3G696860 [Cucumis sativus]
Csa5G630870	459	31.07355476	14.4757738	-1.102046824	0.016662382	Down	0.002616827	NA	NA	NA	NA	gi|700197208|gb|KGN52385.1|//hypothetical protein Csa_5G630870 [Cucumis sativus]
Csa5G352640	684	10.89288821	3.562211061	-1.612541626	0.013838331	Down	0.002099558	NA	NA	NA	K04733//interleukin-1 receptor-associated kinase 4 [EC:2.7.11.1];K03868//RING-box protein 1	gi|778702228|ref|XP_011655160.1|//PREDICTED: GEM-like protein 4 isoform X1 [Cucumis sativus]
Csa6G118330	1053	252.3077701	59.15204107	-2.092684781	3.00E-25	Down	2.08E-27	GO:0016020//membrane	GO:0008168//methyltransferase activity	GO:0032259//methylation	NA	gi|449444419|ref|XP_004139972.1|//PREDICTED: protein EXORDIUM-like 5 [Cucumis sativus]
Csa3G002930	1092	40.39977912	17.95262133	-1.170152892	0.004589771	Down	0.000574896	GO:0005737//cytoplasm	GO:0008672//2-dehydro-3-deoxyglucarate aldolase activity	GO:0005975//carbohydrate metabolic process	K02510//4-hydroxy-2-oxoheptanedioate aldolase [EC:4.1.2.52]	gi|449456787|ref|XP_004146130.1|//PREDICTED: uncharacterized protein LOC101213205 [Cucumis sativus]
Csa1G257330	300	13.40710236	63.80831191	2.250746902	2.49E-10	Up	7.27E-12	NA	NA	NA	NA	gi|700210080|gb|KGN65176.1|//hypothetical protein Csa_1G257330 [Cucumis sativus]
Csa3G164540	270	24.48803277	95.50902429	1.963560174	1.60E-11	Up	4.03E-13	NA	NA	NA	NA	gi|700202002|gb|KGN57135.1|//hypothetical protein Csa_3G164540 [Cucumis sativus]
Csa5G610480	1542	95.14494019	195.0902621	1.035942927	1.61E-08	Up	5.98E-10	GO:0005887//integral component of plasma membrane;GO:0005739//mitochondrion	GO:0005313//L-glutamate transmembrane transporter activity;GO:0015185//gamma-aminobutyric acid transmembrane transporter activity;GO:0015189//L-lysine transmembrane transporter activity;GO:0015181//arginine transmembrane transporter activity;GO:0015180//L-alanine transmembrane transporter activity;GO:0015297//antiporter activity	GO:0089711//L-glutamate transmembrane transport;GO:1903826//arginine transmembrane transport;GO:0015808//L-alanine transport;GO:1903401//L-lysine transmembrane transport;GO:0015812//gamma-aminobutyric acid transport	NA	gi|778706078|ref|XP_004135077.2|//PREDICTED: amino-acid permease BAT1 homolog [Cucumis sativus]
Csa5G179770	279	36.35789426	79.87665121	1.135505204	0.000129095	Up	1.01E-05	GO:0009507//chloroplast	NA	GO:0032502//developmental process	NA	gi|449459944|ref|XP_004147706.1|//PREDICTED: uncharacterized protein LOC101203417 [Cucumis sativus]
Csa5G606790	795	88.17829902	31.32554785	-1.493083907	8.38E-08	Down	3.46E-09	NA	NA	NA	NA	gi|778705642|ref|XP_011655719.1|//PREDICTED: uncharacterized protein LOC105435577 [Cucumis sativus]
Csa2G171920	834	10.66832107	4.138244345	-1.366242411	0.0448405	Down	0.008617121	NA	NA	NA	NA	gi|449458856|ref|XP_004147162.1|//PREDICTED: MATH and LRR domain-containing protein PFE0570w [Cucumis sativus]
