# Supplementary material for: Transcriptome Analyses in Different Cucumber Cultivars Provide Novel Insights into Drought Stress Responses
Source: Int J Mol Sci. 2018 Jul 16;19(7):2067. doi: 10.3390/ijms19072067 (PMC6073345; doi:10.3390/ijms19072067)
Supplement: Supplementary file 1 [file ijms-19-02067-s001.zip › Supplemental materials/Table S2 Drought sress. Method.GeneDiffExpFilter-.xls]

## Sheet: Drought treatment Method.GeneDi
GeneID	Length	L-9_D-Expression	A-16_D-Expression	log2FoldChange(B80_D/JSH_D)	Padj	Up/Down-Regulation	Pvalue	Cellular Component	Molecular Function	Biological Process	Kegg Orthology	Nr Description
Csa5G171670	3591	47.4797	136.822	1.52691	0.000207999	Up	1.203e-05	GO:0005622//intracellular	GO:0004674//protein serine/threonine kinase activity;GO:0000166//nucleotide binding	GO:0018105//peptidyl-serine phosphorylation;GO:0035556//intracellular signal transduction	K08789//microtubule-associated serine/threonine kinase [EC:2.7.11.1]	gi|700195208|gb|KGN50385.1|//hypothetical protein Csa_5G171670 [Cucumis sativus]
Csa2G403660	555	1333.43	368.938	-1.85369	5.17799e-05	Down	2.3969e-06	GO:0016021//integral component of membrane	NA	NA	NA	gi|778673023|ref|XP_004138812.2|//PREDICTED: uncharacterized protein DDB_G0290685-like isoform X1 [Cucumis sativus]
Csa5G139270	1575	8.12278	19.7914	1.28483	0.045486	Up	0.00817896	GO:0016021//integral component of membrane	GO:0005524//ATP binding	NA	K08900//mitochondrial chaperone BCS1	gi|778698822|ref|XP_004145938.2|//PREDICTED: uncharacterized protein LOC101204309 [Cucumis sativus]
Csa6G366480	795	123.129	54.2569	-1.18229	0.000104014	Down	5.4207e-06	NA	GO:0019904//protein domain specific binding	NA	K06630//14-3-3 protein epsilon	gi|449452855|ref|XP_004144174.1|//PREDICTED: 14-3-3-like protein GF14 iota isoform X2 [Cucumis sativus]
Csa5G229140	3156	1053.34	308.744	-1.77049	1.23609e-12	Down	7.91022e-15	NA	NA	NA	NA	gi|778701615|ref|XP_011655053.1|//PREDICTED: uncharacterized protein LOC101206463 [Cucumis sativus]
Csa1G256790	459	31.6407	11.1474	-1.50507	0.0423715	Down	0.00746867	GO:0016021//integral component of membrane	NA	NA	NA	gi|700210075|gb|KGN65171.1|//hypothetical protein Csa_1G256790 [Cucumis sativus]
Csa3G855430	1437	508.076	173.759	-1.54796	1.33231e-09	Down	1.59538e-11	GO:0046658//anchored component of plasma membrane	GO:0042973//glucan endo-1,3-beta-D-glucosidase activity;GO:0030247//polysaccharide binding	GO:0005975//carbohydrate metabolic process	K19891//glucan endo-1,3-beta-glucosidase 1/2/3 [EC:3.2.1.39]	gi|449460108|ref|XP_004147788.1|//PREDICTED: glucan endo-1,3-beta-glucosidase 7 [Cucumis sativus]
Csa3G046230	342	422.205	109.16	-1.95151	0.000537022	Down	3.66832e-05	NA	GO:0008171//O-methyltransferase activity;GO:0046983//protein dimerization activity	GO:0032259//methylation	K13066//caffeic acid 3-O-methyltransferase [EC:2.1.1.68];K05279//flavonol 3-O-methyltransferase [EC:2.1.1.76];K12643//anthranilate N-methyltransferase [EC:2.1.1.111]	gi|778675776|ref|XP_004150935.2|//PREDICTED: caffeic acid 3-O-methyltransferase-like [Cucumis sativus]
Csa1G077120	1080	422.254	46.1804	-3.19276	1.11703e-14	Down	4.60307e-17	GO:0005576//extracellular region	GO:0020037//heme binding;GO:0046872//metal ion binding;GO:0004601//peroxidase activity	GO:0006979//response to oxidative stress;GO:0098869//cellular oxidant detoxification;GO:0042744//hydrogen peroxide catabolic process;GO:0055114//oxidation-reduction process	K00430//peroxidase [EC:1.11.1.7]	gi|700209615|gb|KGN64711.1|//hypothetical protein Csa_1G077120 [Cucumis sativus]
Csa1G231530	903	307.769	2011.31	2.70821	4.52121e-12	Up	3.28413e-14	NA	NA	NA	K14484//auxin-responsive protein IAA	gi|700210036|gb|KGN65132.1|//hypothetical protein Csa_1G231530 [Cucumis sativus]
Csa2G129170	660	18.6329	61.3434	1.71905	0.000889798	Up	6.75965e-05	GO:0005783//endoplasmic reticulum;GO:0005643//nuclear pore;GO:0031965//nuclear membrane;GO:0009504//cell plate;GO:0009506//plasmodesma;GO:0019898//extrinsic component of membrane;GO:0005774//vacuolar membrane;GO:0005768//endosome;GO:0005829//cytosol;GO:0016021//integral component of membrane;GO:0005886//plasma membrane	GO:0005515//protein binding;GO:0005487//nucleocytoplasmic transporter activity;GO:0005525//GTP binding	GO:0006406//mRNA export from nucleus;GO:0009733//response to auxin;GO:0072661//protein targeting to plasma membrane;GO:0009920//cell plate formation involved in plant-type cell wall biogenesis;GO:0006888//ER to Golgi vesicle-mediated transport	K08511//vesicle-associated membrane protein 72	gi|449442369|ref|XP_004138954.1|//PREDICTED: vesicle-associated membrane protein 722-like [Cucumis sativus]
Csa5G223090	207	18.1096	45.8755	1.34097	0.0139961	Up	0.00187547	NA	NA	NA	NA	gi|700195574|gb|KGN50751.1|//hypothetical protein Csa_5G223090 [Cucumis sativus]
Csa4G644670	459	2.66436	10.3563	1.95865	0.0295235	Up	0.00470469	NA	GO:0043565//sequence-specific DNA binding;GO:0003700//transcription factor activity, sequence-specific DNA binding	GO:0006355//regulation of transcription, DNA-templated	K09060//plant G-box-binding factor	gi|449447309|ref|XP_004141411.1|//PREDICTED: basic leucine zipper 43-like [Cucumis sativus]
Csa5G505750	1392	1.61247	81.6508	5.66212	1.68967e-17	Up	4.17768e-20	NA	NA	NA	K19199//histone-lysine N-methyltransferase SETD3 [EC:2.1.1.43]	gi|700196088|gb|KGN51265.1|//hypothetical protein Csa_5G505750 [Cucumis sativus]
Csa2G437050	1383	264.514	687.746	1.37853	0.000100415	Up	5.18944e-06	GO:0016021//integral component of membrane	GO:0016705//oxidoreductase activity, acting on paired donors, with incorporation or reduction of molecular oxygen;GO:0020037//heme binding;GO:0005506//iron ion binding;GO:0004497//monooxygenase activity	GO:0055114//oxidation-reduction process	K07409//cytochrome P450 family 1 subfamily A polypeptide 2 [EC:1.14.14.1];K07408//cytochrome P450 family 1 subfamily A polypeptide 1 [EC:1.14.14.1]	gi|778673857|ref|XP_011650076.1|//PREDICTED: cytochrome P450 89A2-like [Cucumis sativus]
Csa5G218180	1257	12.1118	63.5958	2.39252	3.84444e-08	Up	6.43007e-10	GO:0005664//nuclear origin of replication recognition complex	GO:0003688//DNA replication origin binding;GO:0005524//ATP binding	GO:0009744//response to sucrose;GO:0006270//DNA replication initiation	K02606//origin recognition complex subunit 4	gi|778701413|ref|XP_011655020.1|//PREDICTED: origin of replication complex subunit 4 isoform X1 [Cucumis sativus]
Csa3G120410	237	40.7564	4.90911	-3.05349	1.14954e-06	Down	3.04284e-08	NA	NA	NA	NA	gi|449432096|ref|XP_004133836.1|//PREDICTED: arabinogalactan peptide 20 [Cucumis sativus]
Csa4G055430	1260	473.966	207.507	-1.19162	0.00258103	Down	0.000241999	NA	GO:0004674//protein serine/threonine kinase activity;GO:0005524//ATP binding	GO:0006468//protein phosphorylation	K04733//interleukin-1 receptor-associated kinase 4 [EC:2.7.11.1]	gi|449462547|ref|XP_004149002.1|//PREDICTED: serine/threonine-protein kinase At5g01020 [Cucumis sativus]
Csa4G651980	1152	29.3848	59.712	1.02295	0.023539	Up	0.00354905	NA	NA	NA	NA	gi|778696932|ref|XP_004145585.2|//PREDICTED: protein POLAR LOCALIZATION DURING ASYMMETRIC DIVISION AND REDISTRIBUTION-like [Cucumis sativus]
Csa3G873270	3747	198.805	62.5285	-1.66877	0.000456074	Down	3.02472e-05	GO:0016021//integral component of membrane	GO:0005524//ATP binding;GO:0015440//peptide-transporting ATPase activity;GO:0008559//xenobiotic-transporting ATPase activity	GO:0015833//peptide transport;GO:0042908//xenobiotic transport;GO:0006855//drug transmembrane transport	K05658//ATP-binding cassette, subfamily B (MDR/TAP), member 1 [EC:3.6.3.44]	gi|778686812|ref|XP_011652454.1|//PREDICTED: ABC transporter B family member 13-like isoform X1 [Cucumis sativus]
Csa1G039170	1446	889.054	423.407	-1.07023	0.000122028	Down	6.53713e-06	NA	NA	NA	NA	gi|700208955|gb|KGN64051.1|//hypothetical protein Csa_1G039170 [Cucumis sativus]
Csa1G063500	1374	624.393	210.166	-1.57093	2.49836e-12	Down	1.73203e-14	GO:0009506//plasmodesma;GO:0016021//integral component of membrane;GO:0046658//anchored component of plasma membrane	NA	NA	NA	gi|449454732|ref|XP_004145108.1|//PREDICTED: uncharacterized GPI-anchored protein At1g61900 [Cucumis sativus]
Csa7G389450	1218	23.2768	3.26658	-2.83304	2.9093e-05	Down	1.21579e-06	NA	GO:0016787//hydrolase activity	GO:0016042//lipid catabolic process	NA	gi|700189580|gb|KGN44813.1|//hypothetical protein Csa_7G389450 [Cucumis sativus]
Csa6G013930	705	128.73	259.905	1.01364	0.000491476	Up	3.28811e-05	NA	NA	NA	NA	gi|449441570|ref|XP_004138555.1|//PREDICTED: uncharacterized protein LOC101214708 isoform X3 [Cucumis sativus]
Csa4G188390	859	38.5313	15.9543	-1.27209	0.00982353	Down	0.00120824	GO:0016021//integral component of membrane;GO:0030896//checkpoint clamp complex	GO:0003684//damaged DNA binding	GO:0006281//DNA repair;GO:0000077//DNA damage checkpoint;GO:0016192//vesicle-mediated transport	K02830//cell cycle checkpoint protein [EC:3.1.11.2]	gi|449462759|ref|XP_004149108.1|//PREDICTED: uncharacterized protein LOC101219270 [Cucumis sativus]
Csa5G646700	867	88428.5	30969.4	-1.51367	1.02634e-06	Down	2.65206e-08	GO:0009535//chloroplast thylakoid membrane;GO:0016021//integral component of membrane;GO:0009522//photosystem I	GO:0046872//metal ion binding;GO:0016168//chlorophyll binding	GO:0009765//photosynthesis, light harvesting;GO:0018298//protein-chromophore linkage	K08916//light-harvesting complex II chlorophyll a/b binding protein 5	gi|449447521|ref|XP_004141516.1|//PREDICTED: chlorophyll a-b binding protein CP26, chloroplastic isoform X2 [Cucumis sativus]
Csa6G046260	1596	36.0096	76.4458	1.08606	0.0319793	Up	0.00523711	NA	GO:0008270//zinc ion binding	NA	K17285//selenium-binding protein 1;K10683//BRCA1-associated RING domain protein 1;K11000//callose synthase [EC:2.4.1.-]	gi|700190844|gb|KGN46048.1|//hypothetical protein Csa_6G046260 [Cucumis sativus]
Csa1G050180	1446	858.362	353.983	-1.27791	2.64323e-05	Down	1.08923e-06	NA	GO:0005524//ATP binding;GO:0004672//protein kinase activity	GO:0006468//protein phosphorylation	K08869//aarF domain-containing kinase	gi|449469612|ref|XP_004152513.1|//PREDICTED: uncharacterized aarF domain-containing protein kinase 1-like [Cucumis sativus]
Csa3G121760	690	16.422	38.3958	1.22532	0.0455743	Up	0.00820148	GO:0031298//replication fork protection complex;GO:0000811//GINS complex	GO:0043138//3'-5' DNA helicase activity	GO:0000727//double-strand break repair via break-induced replication;GO:0006270//DNA replication initiation	K10735//GINS complex subunit 4	gi|778677157|ref|XP_004134322.2|//PREDICTED: DNA replication complex GINS protein SLD5 isoform X1 [Cucumis sativus]
Csa2G010160	423	0.962692	3.85094	2.00006	0.0413527	Up	0.00723901	NA	NA	NA	NA	gi|700205661|gb|KGN60780.1|//hypothetical protein Csa_2G010160 [Cucumis sativus]
Csa1G001430	1077	255.614	117.157	-1.12553	0.0004014	Down	2.59914e-05	NA	NA	NA	K07213//copper chaperone	gi|778655300|ref|XP_011650915.1|//PREDICTED: uncharacterized protein LOC101211886 [Cucumis sativus]
Csa1G602530	2022	37.5496	16.1392	-1.21823	0.0107295	Down	0.00135389	GO:0005576//extracellular region	GO:0005507//copper ion binding;GO:0016491//oxidoreductase activity	GO:0055114//oxidation-reduction process	K00423//L-ascorbate oxidase [EC:1.10.3.3]	gi|700211320|gb|KGN66416.1|//hypothetical protein Csa_1G602530 [Cucumis sativus]
Csa3G036440	594	36.8918	12.0005	-1.6202	0.0311164	Down	0.00504301	NA	NA	NA	NA	gi|700200785|gb|KGN55918.1|//hypothetical protein Csa_3G036440 [Cucumis sativus]
Csa4G047910	672	793.657	290.771	-1.44863	4.60295e-05	Down	2.08798e-06	NA	NA	NA	K19202//histone deacetylase complex subunit SAP30	gi|449457566|ref|XP_004146519.1|//PREDICTED: uncharacterized protein LOC101209634 [Cucumis sativus]
Csa7G434970	1125	385.84	1173.49	1.60473	3.18468e-08	Up	5.18763e-10	NA	GO:0046872//metal ion binding;GO:0016707//gibberellin 3-beta-dioxygenase activity	GO:0009416//response to light stimulus;GO:0055114//oxidation-reduction process;GO:0009740//gibberellic acid mediated signaling pathway;GO:0009686//gibberellin biosynthetic process	K04124//gibberellin 3-beta-dioxygenase [EC:1.14.11.15]	gi|449436096|ref|XP_004135830.1|//PREDICTED: gibberellin 3-beta-dioxygenase 1 [Cucumis sativus]
Csa6G434390	1725	11.4618	2.81283	-2.02674	0.0317874	Down	0.00519798	GO:0016021//integral component of membrane;GO:0005886//plasma membrane	GO:0005524//ATP binding;GO:0042626//ATPase activity, coupled to transmembrane movement of substances;GO:0016887//ATPase activity	GO:0006810//transport;GO:0044699//single-organism process;GO:0080167//response to karrikin	K05681//ATP-binding cassette, subfamily G (WHITE), member 2	gi|700192915|gb|KGN48119.1|//hypothetical protein Csa_6G434390 [Cucumis sativus];gi|778716998|ref|XP_011657632.1|//PREDICTED: ABC transporter G family member 12-like isoform X1 [Cucumis sativus]
Csa2G049930	1455	621.229	247.473	-1.32786	7.06132e-12	Down	5.44311e-14	GO:0016021//integral component of membrane	GO:0015238//drug transmembrane transporter activity;GO:0015297//antiporter activity	GO:0006855//drug transmembrane transport	K03327//multidrug resistance protein, MATE family	gi|778667392|ref|XP_011648917.1|//PREDICTED: MATE efflux family protein 6-like [Cucumis sativus]
Csa5G601520	573	34.1529	14.0147	-1.28507	0.0479031	Down	0.00871578	NA	NA	NA	NA	gi|778705033|ref|XP_011655621.1|//PREDICTED: uncharacterized protein LOC105435563 [Cucumis sativus]
Csa1G447400	1416	810.393	342.782	-1.24133	0.00294729	Down	0.000283627	NA	GO:0004315//3-oxoacyl-[acyl-carrier-protein] synthase activity	GO:0006633//fatty acid biosynthetic process	K09458//3-oxoacyl-[acyl-carrier-protein] synthase II [EC:2.3.1.179]	gi|449459360|ref|XP_004147414.1|//PREDICTED: 3-oxoacyl-[acyl-carrier-protein] synthase I, chloroplastic [Cucumis sativus]
Csa5G348060	495	20.9075	115.777	2.46926	1.89571e-08	Up	2.90561e-10	GO:0005886//plasma membrane;GO:0005737//cytoplasm	GO:0016787//hydrolase activity;GO:0043621//protein self-association	GO:0006950//response to stress	NA	gi|700195753|gb|KGN50930.1|//hypothetical protein Csa_5G348060 [Cucumis sativus]
Csa2G431090	1527	5742.2	2695.13	-1.09125	3.88597e-05	Down	1.70872e-06	GO:0009507//chloroplast	GO:0003677//DNA binding;GO:0003700//transcription factor activity, sequence-specific DNA binding;GO:0001053//plastid sigma factor activity	GO:0080005//photosystem stoichiometry adjustment;GO:0006355//regulation of transcription, DNA-templated;GO:0071461//cellular response to redox state;GO:0006352//DNA-templated transcription, initiation	K03086//RNA polymerase primary sigma factor	gi|449468291|ref|XP_004151855.1|//PREDICTED: RNA polymerase sigma factor sigA [Cucumis sativus]
Csa5G606770	745	249.955	544.673	1.12372	0.000256461	Up	1.54794e-05	GO:0005829//cytosol;GO:0016021//integral component of membrane	GO:0017057//6-phosphogluconolactonase activity	GO:0006098//pentose-phosphate shunt;GO:0005975//carbohydrate metabolic process	K01057//6-phosphogluconolactonase [EC:3.1.1.31]	gi|449434716|ref|XP_004135142.1|//PREDICTED: probable 6-phosphogluconolactonase 1 [Cucumis sativus]
Csa2G277600	1078	50.3163	21.9605	-1.19611	0.00976028	Down	0.00119762	NA	GO:0016787//hydrolase activity	NA	K19891//glucan endo-1,3-beta-glucosidase 1/2/3 [EC:3.2.1.39]	gi|778669876|ref|XP_004149701.2|//PREDICTED: glucan endo-1,3-beta-glucosidase 12 [Cucumis sativus]
Csa6G514860	1176	124.874	15.3207	-3.02692	3.80864e-12	Down	2.69579e-14	GO:0016021//integral component of membrane	GO:0005215//transporter activity	GO:0034219//carbohydrate transmembrane transport	K15283//solute carrier family 35, member E1	gi|449433938|ref|XP_004134753.1|//PREDICTED: glucose-6-phosphate/phosphate translocator 2, chloroplastic [Cucumis sativus]
Csa3G840350	2016	242.71	117.669	-1.0445	0.0050753	Down	0.000548694	NA	GO:0005524//ATP binding;GO:0004672//protein kinase activity	GO:0006468//protein phosphorylation	K08286//protein-serine/threonine kinase [EC:2.7.11.-]	gi|778685906|ref|XP_011652298.1|//PREDICTED: protein kinase PVPK-1 [Cucumis sativus]
Csa2G353490	2109	667.696	278.912	-1.25938	0.000202842	Down	1.16531e-05	GO:0016021//integral component of membrane	GO:0016760//cellulose synthase (UDP-forming) activity	NA	K20887//xyloglucan glycosyltransferase 4 [EC:2.4.1.-]	gi|778670888|ref|XP_011649552.1|//PREDICTED: probable xyloglucan glycosyltransferase 12 [Cucumis sativus]
Csa1G042190	180	29.5814	6.77433	-2.12654	0.0026281	Down	0.000247559	NA	NA	NA	NA	gi|700209011|gb|KGN64107.1|//hypothetical protein Csa_1G042190 [Cucumis sativus]
Csa3G115620	1875	1050.14	429.42	-1.29012	2.90931e-07	Down	6.1072e-09	GO:0009941//chloroplast envelope	GO:0016705//oxidoreductase activity, acting on paired donors, with incorporation or reduction of molecular oxygen;GO:0020037//heme binding;GO:0005506//iron ion binding;GO:0010291//carotene beta-ring hydroxylase activity;GO:0004497//monooxygenase activity	GO:0016123//xanthophyll biosynthetic process;GO:0055114//oxidation-reduction process	K15747//beta-ring hydroxylase [EC:1.14.-.-]	gi|449431930|ref|XP_004133753.1|//PREDICTED: protein LUTEIN DEFICIENT 5, chloroplastic [Cucumis sativus]
Csa1G561400	1773	664.173	324.741	-1.03227	1.3854e-05	Down	5.25224e-07	NA	GO:0008270//zinc ion binding	NA	K10683//BRCA1-associated RING domain protein 1;K17285//selenium-binding protein 1	gi|449435966|ref|XP_004135765.1|//PREDICTED: pentatricopeptide repeat-containing protein At5g48910-like isoform X1 [Cucumis sativus];gi|778662230|ref|XP_011659572.1|//PREDICTED: pentatricopeptide repeat-containing protein At5g48910-like isoform X2 [Cucumis sativus]
Csa4G614230	1062	899.004	338.915	-1.4074	6.27996e-06	Down	2.11595e-07	GO:0044434//chloroplast part	GO:0004032//alditol:NADP+ 1-oxidoreductase activity	GO:0055114//oxidation-reduction process	K05275//pyridoxine 4-dehydrogenase [EC:1.1.1.65]	gi|778695392|ref|XP_011653987.1|//PREDICTED: uncharacterized oxidoreductase At1g06690, chloroplastic-like [Cucumis sativus]
Csa2G295430	1146	14.5295	63.9421	2.13778	0.0105538	Up	0.0013216	GO:0016021//integral component of membrane	NA	NA	NA	gi|449461411|ref|XP_004148435.1|//PREDICTED: uncharacterized protein LOC101208096 [Cucumis sativus]
Csa7G318960	738	571.04	213.817	-1.41722	9.73761e-05	Down	4.97573e-06	NA	GO:0016209//antioxidant activity;GO:0016491//oxidoreductase activity	GO:0098869//cellular oxidant detoxification;GO:0055114//oxidation-reduction process	NA	gi|778726598|ref|XP_011659125.1|//PREDICTED: uncharacterized protein LOC101213663 isoform X1 [Cucumis sativus]
Csa1G043190	669	122.011	276.243	1.17893	0.00288941	Up	0.000276096	NA	NA	NA	K04733//interleukin-1 receptor-associated kinase 4 [EC:2.7.11.1];K03868//RING-box protein 1	gi|449439517|ref|XP_004137532.1|//PREDICTED: putative GEM-like protein 8 isoform X1 [Cucumis sativus];gi|778657529|ref|XP_011651054.1|//PREDICTED: GEM-like protein 4 isoform X2 [Cucumis sativus]
Csa2G382620	1521	48.4888	20.2824	-1.25743	0.0130622	Down	0.00172589	GO:0005634//nucleus;GO:0005737//cytoplasm	GO:0016874//ligase activity	NA	K03695//ATP-dependent Clp protease ATP-binding subunit ClpB;K08332	gi|778672650|ref|XP_011649846.1|//PREDICTED: U-box domain-containing protein 12-like [Cucumis sativus]
Csa1G652810	6867	324.579	900.437	1.47206	0.000671574	Up	4.79254e-05	NA	NA	NA	K19525//vacuolar protein sorting-associated protein 13A/C	gi|700211553|gb|KGN66649.1|//hypothetical protein Csa_1G652810 [Cucumis sativus]
Csa2G352930	1109	186.459	1067.45	2.51724	6.4253e-06	Up	2.17115e-07	GO:0016021//integral component of membrane;GO:0009507//chloroplast	GO:0052654//L-leucine transaminase activity;GO:0052656//L-isoleucine transaminase activity;GO:0052655//L-valine transaminase activity	GO:0009081//branched-chain amino acid metabolic process;GO:0071669//plant-type cell wall organization or biogenesis	K00826//branched-chain amino acid aminotransferase [EC:2.6.1.42]	gi|449450320|ref|XP_004142911.1|//PREDICTED: branched-chain-amino-acid aminotransferase 2, chloroplastic-like [Cucumis sativus]
Csa5G627080	558	17.28	93.6423	2.43806	8.85075e-12	Up	7.037e-14	GO:0005634//nucleus;GO:0005737//cytoplasm	GO:0032440//2-alkenal reductase [NAD(P)] activity;GO:0005509//calcium ion binding	GO:0055114//oxidation-reduction process;GO:0048767//root hair elongation	K13448//calcium-binding protein CML	gi|449449242|ref|XP_004142374.1|//PREDICTED: probable calcium-binding protein CML25 [Cucumis sativus]
Csa1G168350	441	36644.4	14781.6	-1.30979	3.1915e-07	Down	6.83881e-09	GO:0016021//integral component of membrane	NA	NA	K14332//photosystem I subunit PsaO	gi|449443468|ref|XP_004139499.1|//PREDICTED: photosystem I subunit O [Cucumis sativus]
Csa3G002400	1413	7.9276	24.0308	1.59993	0.0228374	Up	0.00342445	NA	NA	NA	K00666//fatty-acyl-CoA synthase [EC:6.2.1.-];K01904//4-coumarate--CoA ligase [EC:6.2.1.12]	gi|778674647|ref|XP_004146208.2|//PREDICTED: probable acyl-activating enzyme 2 [Cucumis sativus]
Csa7G048620	792	27.1154	76.3313	1.49316	0.00259811	Up	0.000244356	NA	NA	NA	K09903//uridylate kinase [EC:2.7.4.22]	gi|778724110|ref|XP_004137029.2|//PREDICTED: trihelix transcription factor ASIL2 [Cucumis sativus]
Csa4G053780	2217	10.9706	58.9783	2.42655	1.17608e-07	Up	2.22364e-09	GO:0016021//integral component of membrane	GO:0016760//cellulose synthase (UDP-forming) activity	GO:0030244//cellulose biosynthetic process;GO:0071555//cell wall organization	K10999//cellulose synthase A [EC:2.4.1.12];K20923//mixed-linked glucan synthase [EC:2.4.1.-]	gi|778691125|ref|XP_004148987.2|//PREDICTED: cellulose synthase-like protein G2 [Cucumis sativus]
Csa5G077210	1356	273.695	1026.92	1.90768	7.85158e-12	Up	6.16646e-14	NA	NA	NA	NA	gi|700194525|gb|KGN49702.1|//hypothetical protein Csa_5G077210 [Cucumis sativus]
Csa5G646740	570	9258.11	32606.9	1.81639	7.89447e-05	Up	3.89231e-06	NA	NA	NA	K13993//HSP20 family protein	gi|449447525|ref|XP_004141518.1|//PREDICTED: 22.0 kDa class IV heat shock protein [Cucumis sativus]
Csa7G075030	333	206.708	71.4763	-1.53206	1.02475e-08	Down	1.45066e-10	GO:0016021//integral component of membrane	NA	NA	NA	gi|778725257|ref|XP_011658926.1|//PREDICTED: transmembrane protein 45B [Cucumis sativus]
Csa6G000060	3954	277.531	632.808	1.18912	0.00027046	Up	1.65079e-05	GO:0009506//plasmodesma;GO:0005829//cytosol	GO:0017168//5-oxoprolinase (ATP-hydrolyzing) activity	GO:0006751//glutathione catabolic process	K01469//5-oxoprolinase (ATP-hydrolysing) [EC:3.5.2.9]	gi|700190402|gb|KGN45606.1|//hypothetical protein Csa_6G000060 [Cucumis sativus]
Csa2G049980	1500	7.40939	36.2852	2.29195	0.00177105	Up	0.000155322	NA	GO:0016491//oxidoreductase activity	NA	K08248//(R)-mandelonitrile lyase [EC:4.1.2.10]	gi|778667404|ref|XP_011648921.1|//PREDICTED: (R)-mandelonitrile lyase 1-like [Cucumis sativus]
Csa2G351740	885	475.764	52.6457	-3.17586	1.42814e-23	Down	1.66167e-26	NA	GO:0005488//binding	GO:0006325//chromatin organization;GO:0031323//regulation of cellular metabolic process;GO:0006351//transcription, DNA-templated;GO:0080090//regulation of primary metabolic process;GO:0060255//regulation of macromolecule metabolic process	K01179//endoglucanase [EC:3.2.1.4];K08869//aarF domain-containing kinase;K17613//calcineurin-binding protein cabin-1	gi|449450578|ref|XP_004143039.1|//PREDICTED: transcription factor MYB1R1-like [Cucumis sativus]
Csa5G207960	1338	11815.2	4338.25	-1.44546	9.55477e-08	Down	1.76949e-09	GO:0016021//integral component of membrane;GO:0031969//chloroplast membrane	GO:0016720//delta12-fatty acid dehydrogenase activity;GO:0016717//oxidoreductase activity, acting on paired donors, with oxidation of a pair of donors resulting in the reduction of molecular oxygen to two molecules of water	GO:0006636//unsaturated fatty acid biosynthetic process;GO:0055114//oxidation-reduction process	K10257//acyl-lipid omega-3 desaturase [EC:1.14.19.25 1.14.19.35 1.14.19.36]	gi|566006141|ref|NP_001274404.1|//omega-3 fatty acid desaturase [Cucumis sativus]
Csa2G433350	1464	1162.04	375.35	-1.63034	0.000308362	Down	1.90456e-05	NA	GO:0047077//Photinus-luciferin 4-monooxygenase (ATP-hydrolyzing) activity;GO:0016874//ligase activity	GO:0055114//oxidation-reduction process	K01904//4-coumarate--CoA ligase [EC:6.2.1.12]	gi|700208250|gb|KGN63369.1|//hypothetical protein Csa_2G433350 [Cucumis sativus]
Csa4G361850	1233	58.7756	223.031	1.92395	9.52154e-06	Up	3.41127e-07	NA	GO:0004190//aspartic-type endopeptidase activity	GO:0006508//proteolysis	K00924	gi|449449906|ref|XP_004142705.1|//PREDICTED: aspartic proteinase Asp1-like [Cucumis sativus]
Csa7G278230	1044	424.484	1019.1	1.26351	0.000196144	Up	1.11922e-05	GO:0016021//integral component of membrane	GO:0061630//ubiquitin protein ligase activity;GO:0008270//zinc ion binding	GO:0043161//proteasome-mediated ubiquitin-dependent protein catabolic process	K13148//integrator complex subunit 11 [EC:3.1.27.-]	gi|778726317|ref|XP_011659087.1|//PREDICTED: E3 ubiquitin-protein ligase At4g11680-like isoform X1 [Cucumis sativus]
Csa3G791490	1896	108.612	250.113	1.20339	1.22192e-05	Up	4.59101e-07	NA	NA	NA	K01590//histidine decarboxylase [EC:4.1.1.22]	gi|778684618|ref|XP_011652058.1|//PREDICTED: protein downstream neighbor of Son isoform X1 [Cucumis sativus]
Csa2G357320	2235	4568.85	1506.15	-1.60097	1.86092e-06	Down	5.36198e-08	NA	NA	GO:0009902//chloroplast relocation	K20478//golgin subfamily B member 1	gi|449466342|ref|XP_004150885.1|//PREDICTED: protein WEAK CHLOROPLAST MOVEMENT UNDER BLUE LIGHT 1-like [Cucumis sativus]
Csa1G071890	1755	52.8639	154.875	1.55075	1.65177e-05	Up	6.40623e-07	NA	GO:0005509//calcium ion binding;GO:0008137//NADH dehydrogenase (ubiquinone) activity	GO:0055114//oxidation-reduction process	K17871//NADH:ubiquinone reductase (non-electrogenic) [EC:1.6.5.9]	gi|449457690|ref|XP_004146581.1|//PREDICTED: external alternative NAD(P)H-ubiquinone oxidoreductase B2, mitochondrial [Cucumis sativus]
Csa6G501350	1497	1556.58	410.498	-1.92293	1.59829e-13	Down	7.98097e-16	NA	GO:0016705//oxidoreductase activity, acting on paired donors, with incorporation or reduction of molecular oxygen;GO:0020037//heme binding;GO:0005506//iron ion binding;GO:0004497//monooxygenase activity	GO:0055114//oxidation-reduction process	K20562//biphenyl-4-hydroxylase	gi|449472021|ref|XP_004153472.1|//PREDICTED: cytochrome P450 CYP736A12-like [Cucumis sativus]
Csa6G095940	636	196.069	74.312	-1.3997	0.00204822	Down	0.000184198	GO:0005737//cytoplasm	GO:0000287//magnesium ion binding;GO:0004427//inorganic diphosphatase activity	GO:0006796//phosphate-containing compound metabolic process	K01507//inorganic pyrophosphatase [EC:3.6.1.1]	gi|449445531|ref|XP_004140526.1|//PREDICTED: soluble inorganic pyrophosphatase 1 [Cucumis sativus]
Csa6G490090	792	99.7722	34.8511	-1.51743	0.0246968	Down	0.00375116	NA	GO:0016787//hydrolase activity	NA	K08233//polyneuridine-aldehyde esterase [EC:3.1.1.78]	gi|778718287|ref|XP_004141935.2|//PREDICTED: salicylic acid-binding protein 2-like [Cucumis sativus]
Csa6G504490	1404	8.0412	23.1016	1.52251	0.0230522	Up	0.00346672	GO:0016020//membrane	GO:0005524//ATP binding	NA	K08900//mitochondrial chaperone BCS1	gi|778719549|ref|XP_011658026.1|//PREDICTED: mitochondrial chaperone BCS1-like [Cucumis sativus]
Csa5G139250	318	31.6625	143.6	2.18121	2.64933e-06	Up	8.09171e-08	NA	NA	NA	NA	gi|449456413|ref|XP_004145944.1|//PREDICTED: protein yippee-like At4g27740 [Cucumis sativus]
Csa3G634360	1401	112.366	47.9754	-1.22783	0.00194953	Down	0.000174199	GO:0009505//plant-type cell wall;GO:0009506//plasmodesma;GO:0046658//anchored component of plasma membrane	GO:0004553//hydrolase activity, hydrolyzing O-glycosyl compounds;GO:0030247//polysaccharide binding	GO:0005975//carbohydrate metabolic process;GO:0010584//pollen exine formation;GO:0009793//embryo development ending in seed dormancy	K19892//glucan endo-1,3-beta-glucosidase 4 [EC:3.2.1.39];K19891//glucan endo-1,3-beta-glucosidase 1/2/3 [EC:3.2.1.39]	gi|449453302|ref|XP_004144397.1|//PREDICTED: probable glucan endo-1,3-beta-glucosidase A6 [Cucumis sativus]
Csa2G228410	366	20.0774	6.41943	-1.64505	0.0360256	Down	0.00611109	NA	NA	NA	NA	gi|700206586|gb|KGN61705.1|//hypothetical protein Csa_2G228410 [Cucumis sativus]
Csa5G159100	747	68.1651	30.2098	-1.17402	0.0101137	Down	0.00125129	GO:0016020//membrane	GO:0016709//oxidoreductase activity, acting on paired donors, with incorporation or reduction of molecular oxygen, NAD(P)H as one donor, and incorporation of one atom of oxygen;GO:0005488//binding	GO:0044710//single-organism metabolic process	K20770//(+)-delta-cadinene 8-hydroxylase [EC:1.14.-.-];K00512//steroid 17alpha-monooxygenase / 17alpha-hydroxyprogesterone deacetylase [EC:1.14.14.19 1.14.14.32];K05280//flavonoid 3'-monooxygenase [EC:1.14.13.21]	gi|700195028|gb|KGN50205.1|//hypothetical protein Csa_5G159100 [Cucumis sativus]
Csa3G020090	642	7904.88	24360.2	1.62371	5.4986e-07	Up	1.29555e-08	NA	NA	NA	K13993//HSP20 family protein	gi|700200737|gb|KGN55870.1|//Mitochondrial small heat shock protein [Cucumis sativus]
Csa3G171840	387	56.2464	21.2801	-1.40226	0.0069499	Down	0.000790779	GO:0009506//plasmodesma	GO:0004871//signal transducer activity	GO:0019722//calcium-mediated signaling	NA	gi|778679218|ref|XP_004147646.2|//PREDICTED: protein RALF-like 32 [Cucumis sativus]
Csa3G133180	1217	102.805	24.0921	-2.09328	0.00544011	Down	0.000597101	NA	GO:0046872//metal ion binding;GO:0030570//pectate lyase activity	GO:0045490//pectin catabolic process	K01728//pectate lyase [EC:4.2.2.2]	gi|449432456|ref|XP_004134015.1|//PREDICTED: probable pectate lyase 8 [Cucumis sativus]
Csa5G154230	1542	1538.08	3340	1.11871	0.00424052	Up	0.00044056	NA	GO:0016874//ligase activity	GO:0008152//metabolic process	K12261//2-hydroxyacyl-CoA lyase 1 [EC:4.1.-.-];K01904//4-coumarate--CoA ligase [EC:6.2.1.12]	gi|449452338|ref|XP_004143916.1|//PREDICTED: oxalate--CoA ligase-like [Cucumis sativus]
Csa7G063950	843	333.944	151.41	-1.14114	0.0117295	Down	0.00151147	NA	GO:0016757//transferase activity, transferring glycosyl groups	NA	K13493//cytokinin-N-glucosyltransferase [EC:2.4.1.-];K13030//cyanohydrin beta-glucosyltransferase [EC:2.4.1.85]	gi|700188498|gb|KGN43731.1|//hypothetical protein Csa_7G063950 [Cucumis sativus]
Csa5G177670	1047	31.1522	11.7844	-1.40246	0.0225812	Down	0.00337184	NA	NA	NA	NA	gi|449451874|ref|XP_004143685.1|//PREDICTED: probable membrane-associated kinase regulator 4 [Cucumis sativus]
Csa2G404730	1353	137.636	412.505	1.58356	2.01977e-11	Up	1.70379e-13	NA	GO:0010285//L,L-diaminopimelate aminotransferase activity;GO:0030170//pyridoxal phosphate binding	GO:0009089//lysine biosynthetic process via diaminopimelate	K10206//LL-diaminopimelate aminotransferase [EC:2.6.1.83]	gi|778673048|ref|XP_011649917.1|//PREDICTED: probable LL-diaminopimelate aminotransferase, chloroplastic [Cucumis sativus]
Csa7G452940	2514	624.884	309.186	-1.01511	0.0132346	Down	0.00175482	GO:0005634//nucleus	GO:0008289//lipid binding;GO:0003677//DNA binding	GO:0010014//meristem initiation;GO:0048263//determination of dorsal identity;GO:0080060//integument development;GO:0009965//leaf morphogenesis;GO:0010087//phloem or xylem histogenesis;GO:0010075//regulation of meristem growth	K09338//homeobox-leucine zipper protein	gi|449447807|ref|XP_004141659.1|//PREDICTED: homeobox-leucine zipper protein ATHB-15 isoform X2 [Cucumis sativus]
Csa1G039910	570	2.18569	12.3535	2.49876	0.00171035	Up	0.000149086	NA	NA	GO:0044699//single-organism process;GO:0008152//metabolic process	K09264//MADS-box transcription factor, plant	gi|700208981|gb|KGN64077.1|//hypothetical protein Csa_1G039910 [Cucumis sativus]
Csa3G710760	2688	528.125	196.983	-1.4228	3.62196e-05	Down	1.5698e-06	GO:0016020//membrane	GO:0000166//nucleotide binding;GO:0004672//protein kinase activity	GO:0016310//phosphorylation	K13428//LRR receptor-like serine/threonine-protein kinase EFR [EC:2.7.11.1];K13437//receptor kinase-like protein;K13420//LRR receptor-like serine/threonine-protein kinase FLS2 [EC:2.7.11.1]	gi|700203515|gb|KGN58648.1|//hypothetical protein Csa_3G710760 [Cucumis sativus]
Csa6G366250	1389	96.9576	308.346	1.66912	6.55678e-06	Up	2.23147e-07	NA	GO:0035251//UDP-glucosyltransferase activity	GO:0009812//flavonoid metabolic process	K13691//pathogen-inducible salicylic acid glucosyltransferase [EC:2.4.1.-]	gi|700192423|gb|KGN47627.1|//hypothetical protein Csa_6G366250 [Cucumis sativus]
Csa3G778270	834	4194.49	1377.44	-1.6065	3.78617e-07	Down	8.40677e-09	NA	GO:0016491//oxidoreductase activity	GO:0055114//oxidation-reduction process	K13070//momilactone-A synthase [EC:1.1.1.295];K09841//xanthoxin dehydrogenase [EC:1.1.1.288]	gi|778684386|ref|XP_004136700.2|//PREDICTED: secoisolariciresinol dehydrogenase-like [Cucumis sativus]
Csa1G535790	915	631.369	236.801	-1.41481	1.48252e-05	Down	5.66358e-07	GO:0005739//mitochondrion;GO:0009507//chloroplast	GO:0003690//double-stranded DNA binding	GO:0006355//regulation of transcription, DNA-templated	K15032//mTERF domain-containing protein, mitochondrial	gi|449475105|ref|XP_004154376.1|//PREDICTED: transcription termination factor 3, mitochondrial [Cucumis sativus]
Csa6G042460	762	200.285	66.3643	-1.59358	1.68913e-05	Down	6.57571e-07	GO:0016021//integral component of membrane	NA	NA	NA	gi|449446257|ref|XP_004140888.1|//PREDICTED: uncharacterized protein LOC101205096 [Cucumis sativus]
Csa5G611100	1458	729.336	1465.64	1.00687	1.45903e-08	Up	2.15738e-10	GO:0016021//integral component of membrane	GO:0015238//drug transmembrane transporter activity;GO:0015297//antiporter activity	GO:0006855//drug transmembrane transport	K03327//multidrug resistance protein, MATE family	gi|449434574|ref|XP_004135071.1|//PREDICTED: MATE efflux family protein 7-like [Cucumis sativus]
Csa5G139850	669	1597.35	510.597	-1.64542	8.79121e-08	Down	1.60251e-09	NA	NA	NA	NA	gi|778699002|ref|XP_011654638.1|//PREDICTED: probable membrane-associated kinase regulator 6 [Cucumis sativus]
Csa5G166440	669	34.4614	11.7666	-1.55029	0.00496504	Down	0.000534848	GO:0005634//nucleus	NA	GO:0006355//regulation of transcription, DNA-templated;GO:0009734//auxin-activated signaling pathway	K14484//auxin-responsive protein IAA	gi|700195123|gb|KGN50300.1|//hypothetical protein Csa_5G166440 [Cucumis sativus]
Csa4G629470	1238	1670.26	4796.18	1.52182	7.73172e-06	Up	2.69131e-07	NA	GO:0080130//L-phenylalanine:2-oxoglutarate aminotransferase activity;GO:0004838//L-tyrosine:2-oxoglutarate aminotransferase activity;GO:0030170//pyridoxal phosphate binding	GO:0010189//vitamin E biosynthetic process;GO:0006520//cellular amino acid metabolic process	K00815//tyrosine aminotransferase [EC:2.6.1.5]	gi|449456617|ref|XP_004146045.1|//PREDICTED: probable aminotransferase TAT2 [Cucumis sativus]
Csa6G079220	1389	39.2826	13.3973	-1.55194	0.0254729	Down	0.00389744	GO:0016021//integral component of membrane	GO:0016705//oxidoreductase activity, acting on paired donors, with incorporation or reduction of molecular oxygen;GO:0020037//heme binding;GO:0005506//iron ion binding;GO:0004497//monooxygenase activity	GO:0055114//oxidation-reduction process	K04123//ent-kaurenoic acid hydroxylase [EC:1.14.13.79]	gi|700191073|gb|KGN46277.1|//hypothetical protein Csa_6G079220 [Cucumis sativus]
Csa3G843800	801	903.841	253.989	-1.83131	0.000817449	Down	6.1268e-05	NA	GO:0016491//oxidoreductase activity	GO:0055114//oxidation-reduction process	K00059//3-oxoacyl-[acyl-carrier protein] reductase [EC:1.1.1.100]	gi|449446901|ref|XP_004141209.1|//PREDICTED: short-chain type dehydrogenase/reductase-like [Cucumis sativus]
Csa2G138770	606	5.48804	22.9684	2.06529	0.00473292	Up	0.000504215	NA	NA	NA	K06689//ubiquitin-conjugating enzyme E2 D [EC:2.3.2.23]	gi|449442475|ref|XP_004139007.1|//PREDICTED: ubiquitin-conjugating enzyme E2 5A-like [Cucumis sativus]
Csa6G067420	393	231.536	40.9775	-2.49833	3.63457e-10	Down	3.8765e-12	NA	NA	NA	NA	gi|700190980|gb|KGN46184.1|//hypothetical protein Csa_6G067420 [Cucumis sativus]
Csa5G628130	597	559.53	1164.09	1.05691	5.22354e-06	Up	1.72708e-07	GO:0016021//integral component of membrane	NA	NA	K17991//peroxygenase [EC:1.11.2.3]	gi|449449236|ref|XP_004142371.1|//PREDICTED: probable peroxygenase 5 [Cucumis sativus]
Csa1G076620	588	225.324	85.0564	-1.40551	0.000180283	Down	1.01473e-05	GO:0005737//cytoplasm	GO:0002161//aminoacyl-tRNA editing activity;GO:0051500//D-tyrosyl-tRNA(Tyr) deacylase activity;GO:0016788//hydrolase activity, acting on ester bonds	GO:0019478//D-amino acid catabolic process;GO:0006399//tRNA metabolic process;GO:0006450//regulation of translational fidelity	K07560//D-tyrosyl-tRNA(Tyr) deacylase [EC:3.1.-.-]	gi|778658836|ref|XP_011653368.1|//PREDICTED: D-tyrosyl-tRNA(Tyr) deacylase isoform X1 [Cucumis sativus];gi|778658839|ref|XP_004148783.2|//PREDICTED: D-tyrosyl-tRNA(Tyr) deacylase isoform X2 [Cucumis sativus]
Csa5G524750	552	3530.61	1470.78	-1.26333	1.13968e-06	Down	3.01122e-08	GO:0005840//ribosome	GO:0003735//structural constituent of ribosome	GO:0006412//translation	K02935//large subunit ribosomal protein L7/L12	gi|449450097|ref|XP_004142800.1|//PREDICTED: 50S ribosomal protein L12, chloroplastic-like [Cucumis sativus]
Csa3G822260	2298	6927.56	2804.69	-1.30451	0.000495368	Down	3.31894e-05	NA	GO:0008270//zinc ion binding;GO:0003871//5-methyltetrahydropteroyltriglutamate-homocysteine S-methyltransferase activity	GO:0032259//methylation;GO:0009086//methionine biosynthetic process	K00549//5-methyltetrahydropteroyltriglutamate--homocysteine methyltransferase [EC:2.1.1.14]	gi|449437751|ref|XP_004136654.1|//PREDICTED: 5-methyltetrahydropteroyltriglutamate--homocysteine methyltransferase [Cucumis sativus]
Csa4G154310	225	44.9662	14.9375	-1.5899	0.00273122	Down	0.000259126	GO:0005739//mitochondrion;GO:0015935//small ribosomal subunit;GO:0009507//chloroplast	GO:0003735//structural constituent of ribosome;GO:0019843//rRNA binding	GO:0006412//translation	K02982//small subunit ribosomal protein S3	gi|700198673|gb|KGN53831.1|//30S ribosomal protein S3, chloroplastic [Cucumis sativus]
Csa1G123470	312	253.088	86.3854	-1.55078	0.00408021	Down	0.000418168	NA	NA	NA	NA	gi|700209736|gb|KGN64832.1|//Cystatin Hv-CPI6 [Cucumis sativus]
Csa5G494420	639	41.3985	167.808	2.01916	0.000235063	Up	1.39828e-05	NA	NA	NA	NA	gi|700196046|gb|KGN51223.1|//hypothetical protein Csa_5G494420 [Cucumis sativus]
Csa6G495800	498	2.2109	11.0969	2.32745	0.0128095	Up	0.00168599	NA	NA	NA	NA	gi|778722424|ref|XP_011658483.1|//PREDICTED: uncharacterized protein LOC105436027 [Cucumis sativus]
Csa4G000860	213	1.05352	6.11005	2.53597	0.00559976	Up	0.000617339	NA	NA	NA	NA	gi|700197609|gb|KGN52767.1|//hypothetical protein Csa_4G000860 [Cucumis sativus]
Csa5G576680	402	149.72	357.839	1.25704	0.0482773	Up	0.00879412	GO:0016021//integral component of membrane	GO:0008270//zinc ion binding	NA	K16282//E3 ubiquitin-protein ligase RHA2 [EC:2.3.2.27]	gi|778704098|ref|XP_011655474.1|//PREDICTED: probable E3 ubiquitin-protein ligase RHA2B [Cucumis sativus]
Csa7G405850	393	1519.5	658.781	-1.20572	0.00316405	Down	0.000307941	NA	NA	NA	K09510//DnaJ homolog subfamily B member 4;K09512//DnaJ homolog subfamily B member 6;K09514//DnaJ homolog subfamily B member 8	gi|449436763|ref|XP_004136162.1|//PREDICTED: dnaJ homolog subfamily C member 21-like [Cucumis sativus]
Csa4G006220	2673	47.4837	19.5083	-1.28335	0.0097966	Down	0.0012035	GO:0005774//vacuolar membrane;GO:0005887//integral component of plasma membrane	GO:0046872//metal ion binding;GO:0005524//ATP binding;GO:0008553//hydrogen-exporting ATPase activity, phosphorylative mechanism	GO:0006754//ATP biosynthetic process;GO:1902600//hydrogen ion transmembrane transport;GO:0051453//regulation of intracellular pH	K01535//H+-transporting ATPase [EC:3.6.3.6]	gi|700197757|gb|KGN52915.1|//hypothetical protein Csa_4G006220 [Cucumis sativus]
Csa1G569400	396	683.621	2847.57	2.05846	1.07399e-07	Up	2.00458e-09	NA	NA	NA	NA	gi|449435651|ref|XP_004135608.1|//PREDICTED: uncharacterized protein LOC101205077 isoform X1 [Cucumis sativus]
Csa5G199280	879	538.422	231.217	-1.21949	0.0188482	Down	0.00270932	GO:0005887//integral component of plasma membrane;GO:0009506//plasmodesma;GO:0005773//vacuole;GO:0009507//chloroplast	GO:0015250//water channel activity;GO:0015254//glycerol channel activity	GO:0006833//water transport;GO:0009414//response to water deprivation;GO:0034220//ion transmembrane transport;GO:0009992//cellular water homeostasis;GO:0015793//glycerol transport	K09872//aquaporin PIP	gi|525507292|ref|NP_001267686.1|//uncharacterized protein LOC101215145 [Cucumis sativus]
Csa4G639810	2004	104.673	344.292	1.71775	9.52787e-15	Up	3.88007e-17	NA	NA	NA	K18588//coenzyme Q-binding protein COQ10	gi|700200035|gb|KGN55193.1|//hypothetical protein Csa_4G639810 [Cucumis sativus]
Csa5G011650	750	1.24641	9.39948	2.91481	0.000903725	Up	6.88298e-05	NA	NA	NA	K00059//3-oxoacyl-[acyl-carrier protein] reductase [EC:1.1.1.100]	gi|700194398|gb|KGN49575.1|//hypothetical protein Csa_5G011650 [Cucumis sativus]
Csa4G644120	1368	1617.61	407.36	-1.98949	1.08953e-06	Down	2.86817e-08	NA	GO:0004185//serine-type carboxypeptidase activity	GO:0006508//proteolysis	K16296//serine carboxypeptidase-like clade I [EC:3.4.16.-]	gi|778696460|ref|XP_004141409.2|//PREDICTED: serine carboxypeptidase-like 1 isoform X1 [Cucumis sativus]
Csa6G101970	1152	135.645	334.797	1.30345	0.00617043	Up	0.000691022	NA	GO:0016787//hydrolase activity	NA	K12867//pre-mRNA-splicing factor SYF1	gi|700191280|gb|KGN46484.1|//hypothetical protein Csa_6G101970 [Cucumis sativus]
Csa2G335550	1854	1084.57	224.388	-2.27305	4.52121e-12	Down	3.28783e-14	GO:0016021//integral component of membrane;GO:0005886//plasma membrane	GO:0005524//ATP binding;GO:0042626//ATPase activity, coupled to transmembrane movement of substances	NA	K05681//ATP-binding cassette, subfamily G (WHITE), member 2	gi|700207087|gb|KGN62206.1|//hypothetical protein Csa_2G335550 [Cucumis sativus]
Csa1G042560	273	120.822	19.2779	-2.64787	1.16823e-05	Down	4.33266e-07	NA	GO:0008233//peptidase activity	GO:0006508//proteolysis	NA	gi|449439421|ref|XP_004137484.1|//PREDICTED: non-specific lipid-transfer protein 2-like [Cucumis sativus]
Csa6G139750	804	92205.5	26887.2	-1.77793	2.7946e-07	Down	5.8393e-09	GO:0009535//chloroplast thylakoid membrane;GO:0016021//integral component of membrane;GO:0009522//photosystem I	GO:0046872//metal ion binding;GO:0016168//chlorophyll binding	GO:0009765//photosynthesis, light harvesting;GO:0018298//protein-chromophore linkage	K08912//light-harvesting complex II chlorophyll a/b binding protein 1	gi|659112876|ref|XP_008456347.1|//PREDICTED: chlorophyll a-b binding protein of LHCII type 1 [Cucumis melo]
Csa5G167220	1008	3.42963	32.2777	3.23441	2.28122e-06	Up	6.74624e-08	GO:0005576//extracellular region	GO:0020037//heme binding;GO:0046872//metal ion binding;GO:0004601//peroxidase activity	GO:0006979//response to oxidative stress;GO:0098869//cellular oxidant detoxification;GO:0042744//hydrogen peroxide catabolic process;GO:0055114//oxidation-reduction process	K00430//peroxidase [EC:1.11.1.7]	gi|449451970|ref|XP_004143733.1|//PREDICTED: peroxidase 2-like [Cucumis sativus]
Csa3G828930	906	43.2486	147.352	1.76854	1.9005e-05	Up	7.50913e-07	GO:0016021//integral component of membrane	GO:0005524//ATP binding	NA	K08900//mitochondrial chaperone BCS1	gi|700204471|gb|KGN59604.1|//hypothetical protein Csa_3G828930 [Cucumis sativus]
Csa3G746610	540	118.311	36.8567	-1.68258	1.66853e-06	Down	4.73065e-08	NA	NA	NA	NA	gi|449440167|ref|XP_004137856.1|//PREDICTED: uncharacterized protein At3g50808 [Cucumis sativus]
Csa3G734330	555	17.286	61.7566	1.83699	4.18709e-05	Up	1.8594e-06	GO:0016021//integral component of membrane	GO:0008270//zinc ion binding	NA	K19041//E3 ubiquitin-protein ligase RNF38/44 [EC:2.3.2.27]	gi|449440341|ref|XP_004137943.1|//PREDICTED: RING-H2 finger protein ATL33 [Cucumis sativus]
Csa3G651700	1593	811.335	251.195	-1.69149	0.000742747	Down	5.42288e-05	NA	GO:0016787//hydrolase activity	GO:0006629//lipid metabolic process	K03147//phosphomethylpyrimidine synthase [EC:4.1.99.17]	gi|449461707|ref|XP_004148583.1|//PREDICTED: uncharacterized protein LOC101204315 isoform X1 [Cucumis sativus]
Csa6G395130	1398	133.065	760.185	2.51422	1.25803e-16	Up	3.78134e-19	NA	GO:0016624//oxidoreductase activity, acting on the aldehyde or oxo group of donors, disulfide as acceptor	GO:0055114//oxidation-reduction process	K00166//2-oxoisovalerate dehydrogenase E1 component alpha subunit [EC:1.2.4.4]	gi|778715701|ref|XP_011657437.1|//PREDICTED: 2-oxoisovalerate dehydrogenase subunit alpha 1, mitochondrial [Cucumis sativus]
Csa3G651820	1287	561.405	162.385	-1.78962	4.2235e-11	Down	3.74703e-13	GO:0016021//integral component of membrane	GO:0016705//oxidoreductase activity, acting on paired donors, with incorporation or reduction of molecular oxygen;GO:0020037//heme binding;GO:0005506//iron ion binding;GO:0004497//monooxygenase activity	GO:0055114//oxidation-reduction process	K07410//cytochrome P450 family 1 subfamily B polypeptide 1 [EC:1.14.14.1];K20562//biphenyl-4-hydroxylase;K00512//steroid 17alpha-monooxygenase / 17alpha-hydroxyprogesterone deacetylase [EC:1.14.14.19 1.14.14.32];K05280//flavonoid 3'-monooxygenase [EC:1.14.13.21]	gi|778682573|ref|XP_004148565.2|//PREDICTED: cytochrome P450 71A1-like, partial [Cucumis sativus]
Csa4G009340	2502	12.4147	45.2711	1.86655	0.000229876	Up	1.35814e-05	NA	GO:0008270//zinc ion binding	NA	K11000//callose synthase [EC:2.4.1.-]	gi|778689787|ref|XP_004152153.2|//PREDICTED: putative pentatricopeptide repeat-containing protein At5g13230, mitochondrial [Cucumis sativus]
Csa6G042370	783	2242.11	495.785	-2.17707	1.51907e-15	Down	5.4497e-18	GO:0009507//chloroplast	GO:0046906//tetrapyrrole binding;GO:0019899//enzyme binding	GO:0010019//chloroplast-nucleus signaling pathway	NA	gi|449446253|ref|XP_004140886.1|//PREDICTED: tetrapyrrole-binding protein, chloroplastic [Cucumis sativus]
Csa5G604000	939	491.403	178.479	-1.46115	4.49175e-07	Down	1.01694e-08	GO:0005634//nucleus	GO:0003677//DNA binding;GO:0008270//zinc ion binding	GO:0006325//chromatin organization;GO:0006355//regulation of transcription, DNA-templated	K08869//aarF domain-containing kinase;K17613//calcineurin-binding protein cabin-1	gi|449434861|ref|XP_004135214.1|//PREDICTED: transcription factor MYB1R1 [Cucumis sativus]
Csa1G525270	1161	409.519	184.535	-1.15004	0.0021205	Down	0.000192446	GO:0016021//integral component of membrane;GO:0005773//vacuole	GO:0005385//zinc ion transmembrane transporter activity	GO:0098655//cation transmembrane transport;GO:0010043//response to zinc ion;GO:0061088//regulation of sequestering of zinc ion	K14689//solute carrier family 30 (zinc transporter), member 2	gi|449455080|ref|XP_004145281.1|//PREDICTED: metal tolerance protein B [Cucumis sativus]
Csa7G070810	183	467.242	195.052	-1.26031	0.000568723	Down	3.9345e-05	GO:0009522//photosystem I	NA	GO:0015979//photosynthesis	NA	gi|700188608|gb|KGN43841.1|//hypothetical protein Csa_7G070810 [Cucumis sativus]
Csa4G652670	1107	115.06	37.2388	-1.62751	0.000204426	Down	1.17801e-05	GO:0016021//integral component of membrane	GO:0004674//protein serine/threonine kinase activity;GO:0005524//ATP binding	GO:0006468//protein phosphorylation	K04733//interleukin-1 receptor-associated kinase 4 [EC:2.7.11.1]	gi|778696988|ref|XP_011654235.1|//PREDICTED: probable receptor-like protein kinase At1g80640 [Cucumis sativus]
Csa2G176690	321	233.083	831.671	1.83517	0.00160073	Up	0.00013666	NA	NA	NA	NA	gi|700206487|gb|KGN61606.1|//hypothetical protein Csa_2G176690 [Cucumis sativus]
Csa3G646660	486	183.049	31.81	-2.52468	1.25128e-12	Down	8.06807e-15	NA	NA	NA	NA	gi|778682541|ref|XP_011651730.1|//PREDICTED: uncharacterized protein LOC101209455 isoform X1 [Cucumis sativus]
Csa1G072440	696	188.059	395.904	1.07397	0.00408486	Up	0.000419042	GO:0016021//integral component of membrane	NA	NA	NA	gi|700209537|gb|KGN64633.1|//hypothetical protein Csa_1G072440 [Cucumis sativus]
Csa2G348810	2052	5.65183	25.7016	2.18507	0.00067127	Up	4.78712e-05	NA	GO:0016798//hydrolase activity, acting on glycosyl bonds	GO:0008152//metabolic process	K01176//alpha-amylase [EC:3.2.1.1];K06066//CBF1 interacting corepressor	gi|700207175|gb|KGN62294.1|//hypothetical protein Csa_2G348810 [Cucumis sativus]
Csa3G384790	1353	1373.97	677.612	-1.01982	0.00292497	Down	0.00028077	NA	NA	NA	K19996//phosphatidylinositol transfer protein SFH5	gi|778681012|ref|XP_011651440.1|//PREDICTED: patellin-6-like [Cucumis sativus]
Csa6G491650	474	23.7458	9.06604	-1.38913	0.0179858	Down	0.00254959	NA	NA	NA	K14505//cyclin D3, plant	gi|778718493|ref|XP_011657878.1|//PREDICTED: cyclin-D3-3 [Cucumis sativus]
Csa3G316280	498	47.7124	150.888	1.66104	3.61674e-05	Up	1.56579e-06	NA	NA	NA	K12486//stromal membrane-associated protein;K01537//Ca2+-transporting ATPase [EC:3.6.3.8]	gi|449456194|ref|XP_004145835.1|//PREDICTED: probable ADP-ribosylation factor GTPase-activating protein AGD11 [Cucumis sativus]
Csa6G057170	768	58478.2	17295.9	-1.75747	1.64662e-12	Down	1.0884e-14	GO:0010287//plastoglobule;GO:0009535//chloroplast thylakoid membrane;GO:0016021//integral component of membrane;GO:0009941//chloroplast envelope;GO:0009522//photosystem I	GO:0031409//pigment binding;GO:0046872//metal ion binding;GO:0016168//chlorophyll binding	GO:0009768//photosynthesis, light harvesting in photosystem I;GO:0009416//response to light stimulus;GO:0018298//protein-chromophore linkage	K08917//light-harvesting complex II chlorophyll a/b binding protein 6	gi|449446427|ref|XP_004140973.1|//PREDICTED: chlorophyll a-b binding protein CP24 10A, chloroplastic [Cucumis sativus]
Csa2G337760	2499	139.11	51.4803	-1.43413	1.24825e-06	Down	3.36464e-08	GO:0009505//plant-type cell wall;GO:0005773//vacuole	GO:0030246//carbohydrate binding;GO:0004565//beta-galactosidase activity	GO:0005975//carbohydrate metabolic process	K12309//beta-galactosidase [EC:3.2.1.23]	gi|700207112|gb|KGN62231.1|//hypothetical protein Csa_2G337760 [Cucumis sativus]
Csa6G080320	3063	21.1802	101.612	2.26229	4.33248e-10	Up	4.72588e-12	NA	NA	NA	K13466//EIX receptor 1/2;K10406//kinesin family member C2/C3;K13420//LRR receptor-like serine/threonine-protein kinase FLS2 [EC:2.7.11.1]	gi|778711358|ref|XP_004153632.2|//PREDICTED: receptor-like protein 12 [Cucumis sativus]
Csa4G045060	456	125.192	384.526	1.61894	1.1721e-05	Up	4.36222e-07	NA	GO:0043565//sequence-specific DNA binding;GO:0003700//transcription factor activity, sequence-specific DNA binding	GO:0006355//regulation of transcription, DNA-templated	K09060//plant G-box-binding factor	gi|778690698|ref|XP_011653153.1|//PREDICTED: ocs element-binding factor 1 [Cucumis sativus]
Csa3G603030	1773	268.715	812.44	1.59618	4.51576e-12	Up	3.24008e-14	NA	GO:0005524//ATP binding;GO:0004672//protein kinase activity	GO:0006468//protein phosphorylation	K02206//cyclin-dependent kinase 2 [EC:2.7.11.22];K08818//cell division cycle 2-like [EC:2.7.11.22]	gi|700203132|gb|KGN58265.1|//hypothetical protein Csa_3G603030 [Cucumis sativus]
Csa6G522760	1059	61.058	10.3787	-2.55656	1.80426e-09	Down	2.22176e-11	NA	GO:0003824//catalytic activity	NA	NA	gi|778721345|ref|XP_004134587.2|//PREDICTED: uncharacterized protein ycf23-like [Cucumis sativus]
Csa3G150210	1290	307.747	80.4757	-1.93512	2.15092e-11	Down	1.82484e-13	GO:0005886//plasma membrane	GO:0046872//metal ion binding;GO:0004722//protein serine/threonine phosphatase activity	GO:0006470//protein dephosphorylation	K10147//protein phosphatase 1D [EC:3.1.3.16];K14803//protein phosphatase PTC2/3 [EC:3.1.3.16];K19477//cGMP-dependent protein kinase 2 [EC:2.7.11.12]	gi|449432751|ref|XP_004134162.1|//PREDICTED: probable protein phosphatase 2C 35 [Cucumis sativus]
Csa5G640530	333	1.97427	18.1421	3.19995	2.1616e-05	Up	8.73988e-07	NA	NA	NA	NA	gi|700197342|gb|KGN52519.1|//hypothetical protein Csa_5G640530 [Cucumis sativus]
Csa1G529620	1641	1440.36	567.982	-1.34251	0.000229876	Down	1.35689e-05	NA	NA	NA	NA	gi|778661689|ref|XP_004151448.2|//PREDICTED: uncharacterized protein LOC101203517 [Cucumis sativus]
Csa2G379120	1134	741.154	244.407	-1.60049	0.000603421	Down	4.21549e-05	GO:0016021//integral component of membrane	GO:0008375//acetylglucosaminyltransferase activity	NA	NA	gi|778672257|ref|XP_011649768.1|//PREDICTED: uncharacterized protein LOC101204840 isoform X1 [Cucumis sativus]
Csa3G037080	2649	205.897	86.8791	-1.24484	0.000367494	Down	2.34995e-05	GO:0016021//integral component of membrane	GO:0005524//ATP binding;GO:0004672//protein kinase activity	GO:0006468//protein phosphorylation	K20718//LRR receptor-like serine/threonine-protein kinase ERECTA [EC:2.7.11.1];K04730//interleukin-1 receptor-associated kinase 1 [EC:2.7.11.1]	gi|449460501|ref|XP_004147984.1|//PREDICTED: probable LRR receptor-like serine/threonine-protein kinase At1g12460 [Cucumis sativus]
Csa3G744990	1488	1154.54	3103.47	1.42656	6.85656e-13	Up	4.25481e-15	NA	GO:0016758//transferase activity, transferring hexosyl groups	GO:0008152//metabolic process	K13496//UDP-glucosyl transferase 73C [EC:2.4.1.-]	gi|449467717|ref|XP_004151569.1|//PREDICTED: UDP-glycosyltransferase 73C6-like [Cucumis sativus]
Csa5G157260	888	281.024	109.966	-1.35364	0.00213319	Down	0.000193804	NA	GO:0046872//metal ion binding;GO:0016491//oxidoreductase activity	NA	K20513//ferruginol synthase [EC:1.14.13.190];K20556//cytochrome P450 family 76 subfamily C;K20618//cytochrome P450 family 76 subfamily A	gi|700194990|gb|KGN50167.1|//hypothetical protein Csa_5G157260 [Cucumis sativus]
Csa1G597180	1413	351.205	175.529	-1.0006	4.60295e-05	Down	2.09093e-06	GO:0005737//cytoplasm	GO:0008270//zinc ion binding;GO:0005525//GTP binding;GO:0003934//GTP cyclohydrolase I activity	GO:0046654//tetrahydrofolate biosynthetic process;GO:0006729//tetrahydrobiopterin biosynthetic process	K01495//GTP cyclohydrolase I [EC:3.5.4.16]	gi|778663184|ref|XP_004144045.2|//PREDICTED: GTP cyclohydrolase 1-like [Cucumis sativus]
Csa4G001740	1005	704.849	342.217	-1.0424	3.23766e-07	Down	7.00053e-09	NA	NA	NA	NA	gi|700197649|gb|KGN52807.1|//hypothetical protein Csa_4G001740 [Cucumis sativus]
Csa7G049270	2325	6.5078	18.9488	1.54186	0.0278178	Up	0.00436141	GO:0005874//microtubule;GO:0005819//spindle	NA	GO:0060236//regulation of mitotic spindle organization;GO:0032147//activation of protein kinase activity	K16812//targeting protein for Xklp2	gi|778724158|ref|XP_011658755.1|//PREDICTED: protein TPX2 [Cucumis sativus]
Csa3G836450	1344	2889.08	1191.56	-1.27776	2.01977e-11	Down	1.6989e-13	NA	GO:0003755//peptidyl-prolyl cis-trans isomerase activity	GO:0006457//protein folding;GO:0000413//protein peptidyl-prolyl isomerization	NA	gi|449446650|ref|XP_004141084.1|//PREDICTED: peptidyl-prolyl cis-trans isomerase CYP38, chloroplastic [Cucumis sativus]
Csa6G012800	564	4.56634	73.8211	4.01492	7.99642e-14	Up	3.68284e-16	GO:0044424//intracellular part	NA	GO:0050794//regulation of cellular process;GO:0050790//regulation of catalytic activity	K14496//abscisic acid receptor PYR/PYL family	gi|449441286|ref|XP_004138413.1|//PREDICTED: abscisic acid receptor PYL4 [Cucumis sativus]
Csa3G707170	1512	43.6749	14.9804	-1.54373	0.0112868	Down	0.00144019	NA	GO:0005524//ATP binding	NA	K08900//mitochondrial chaperone BCS1	gi|449468065|ref|XP_004151742.1|//PREDICTED: mitochondrial chaperone BCS1-like [Cucumis sativus]
Csa1G599510	1269	464.851	107.869	-2.10748	3.2669e-17	Down	8.39412e-20	GO:0016021//integral component of membrane	NA	NA	K05609//ubiquitin carboxyl-terminal hydrolase L3 [EC:3.4.19.12]	gi|449452648|ref|XP_004144071.1|//PREDICTED: uncharacterized protein LOC101217988 [Cucumis sativus]
Csa3G119520	1323	6.57836	1.77146	-1.89279	0.0441531	Down	0.0078815	GO:0016020//membrane	GO:0020037//heme binding;GO:0005506//iron ion binding;GO:0033772//flavonoid 3',5'-hydroxylase activity	GO:0051792//medium-chain fatty acid biosynthetic process;GO:0044550//secondary metabolite biosynthetic process;GO:0055114//oxidation-reduction process;GO:0080110//sporopollenin biosynthetic process	K20496//laurate 7-monooxygenase [EC:1.14.13.206]	gi|700201286|gb|KGN56419.1|//hypothetical protein Csa_3G119520 [Cucumis sativus]
Csa6G492250	1503	2.60641	11.6824	2.1642	0.0100729	Up	0.00124526	GO:0016021//integral component of membrane	GO:0016705//oxidoreductase activity, acting on paired donors, with incorporation or reduction of molecular oxygen;GO:0020037//heme binding;GO:0005524//ATP binding;GO:0004672//protein kinase activity;GO:0005506//iron ion binding;GO:0004497//monooxygenase activity	GO:0006468//protein phosphorylation;GO:0055114//oxidation-reduction process	K00517;K13260//isoflavone 2'-hydroxylase [EC:1.14.13.89]	gi|778718524|ref|XP_004141996.2|//PREDICTED: cytochrome P450 81E8-like [Cucumis sativus]
Csa4G056700	711	14.336	36.9909	1.36753	0.0422314	Up	0.00743749	NA	NA	NA	K04733//interleukin-1 receptor-associated kinase 4 [EC:2.7.11.1];K21027//tRNA-5-taurinomethyluridine 2-sulfurtransferase [EC:2.8.1.14];K13162//poly(rC)-binding protein 2/3/4;K20000//maturase K;K01255//leucyl aminopeptidase [EC:3.4.11.1]	gi|449459990|ref|XP_004147729.1|//PREDICTED: uncharacterized protein LOC101209793 isoform X1 [Cucumis sativus]
Csa4G646180	1338	15.0984	50.4337	1.74	0.00447282	Up	0.000468164	NA	NA	NA	K14411//RNA-binding protein Musashi	gi|449447132|ref|XP_004141323.1|//PREDICTED: protein IQ-DOMAIN 1 [Cucumis sativus]
Csa4G639130	3480	120.173	245.497	1.03059	1.12249e-05	Up	4.14125e-07	NA	NA	NA	NA	gi|700200016|gb|KGN55174.1|//hypothetical protein Csa_4G639130 [Cucumis sativus]
Csa2G338830	900	179.205	392.992	1.13289	0.000399565	Up	2.58409e-05	GO:0005634//nucleus	GO:0003677//DNA binding	GO:0006355//regulation of transcription, DNA-templated	K12581//CCR4-NOT transcription complex subunit 7/8;K03094//S-phase kinase-associated protein 1;K13126//polyadenylate-binding protein;K05941//glutathione gamma-glutamylcysteinyltransferase [EC:2.3.2.15];K01054//acylglycerol lipase [EC:3.1.1.23]	gi|449459190|ref|XP_004147329.1|//PREDICTED: NAC domain-containing protein 2 [Cucumis sativus]
Csa1G231010	1275	165.851	55.2554	-1.5857	0.000162181	Down	8.98688e-06	NA	GO:0004674//protein serine/threonine kinase activity;GO:0005524//ATP binding	GO:0006468//protein phosphorylation	K04733//interleukin-1 receptor-associated kinase 4 [EC:2.7.11.1]	gi|449464976|ref|XP_004150205.1|//PREDICTED: probable receptor-like protein kinase At5g15080 [Cucumis sativus]
Csa6G407140	192	3.73862	14.9311	1.99774	0.0115931	Up	0.00149051	NA	NA	NA	NA	gi|700192649|gb|KGN47853.1|//hypothetical protein Csa_6G407140 [Cucumis sativus]
Csa7G184670	420	70.2325	233.014	1.73021	0.00517381	Up	0.000560598	GO:0009941//chloroplast envelope;GO:0009570//chloroplast stroma	GO:0005524//ATP binding;GO:0042803//protein homodimerization activity;GO:0016887//ATPase activity	GO:0019538//protein metabolic process;GO:0034214//protein hexamerization	K03696//ATP-dependent Clp protease ATP-binding subunit ClpC	gi|700188863|gb|KGN44096.1|//hypothetical protein Csa_7G184670 [Cucumis sativus]
Csa3G748800	690	718.55	269.336	-1.41568	1.03744e-10	Down	9.95845e-13	NA	GO:0004601//peroxidase activity;GO:0051920//peroxiredoxin activity	GO:0098869//cellular oxidant detoxification;GO:0055114//oxidation-reduction process	K03386//peroxiredoxin (alkyl hydroperoxide reductase subunit C) [EC:1.11.1.15];K11187//peroxiredoxin 5, atypical 2-Cys peroxiredoxin [EC:1.11.1.15]	gi|449440193|ref|XP_004137869.1|//PREDICTED: peroxiredoxin-2E-2, chloroplastic [Cucumis sativus]
Csa3G399960	492	57.9892	18.69	-1.63352	0.000363931	Down	2.32188e-05	GO:0016021//integral component of membrane	NA	NA	NA	gi|449468530|ref|XP_004151974.1|//PREDICTED: uncharacterized protein LOC101218420 [Cucumis sativus]
Csa2G004720	438	1255.11	2945.89	1.2309	3.33189e-05	Up	1.4247e-06	GO:0005730//nucleolus	GO:0003713//transcription coactivator activity;GO:0043565//sequence-specific DNA binding;GO:0003700//transcription factor activity, sequence-specific DNA binding	GO:0009414//response to water deprivation;GO:0009873//ethylene-activated signaling pathway;GO:0009408//response to heat;GO:0009737//response to abscisic acid;GO:0045893//positive regulation of transcription, DNA-templated	K03627//putative transcription factor	gi|449443143|ref|XP_004139340.1|//PREDICTED: multiprotein-bridging factor 1c [Cucumis sativus]
Csa5G150420	915	147.252	607.564	2.04474	2.35944e-11	Up	2.02463e-13	GO:0005634//nucleus	GO:0003677//DNA binding;GO:0003700//transcription factor activity, sequence-specific DNA binding	GO:0006355//regulation of transcription, DNA-templated	K09286//EREBP-like factor	gi|449452245|ref|XP_004143870.1|//PREDICTED: ethylene-responsive transcription factor ERF061-like [Cucumis sativus]
Csa5G607990	1838	830.497	411.096	-1.0145	0.000138232	Down	7.4722e-06	GO:0016021//integral component of membrane;GO:0009941//chloroplast envelope;GO:0005737//cytoplasm;GO:0009570//chloroplast stroma	GO:0005524//ATP binding	GO:0042026//protein refolding	K04077//chaperonin GroEL	gi|700196834|gb|KGN52011.1|//hypothetical protein Csa_5G607990 [Cucumis sativus]
Csa5G187320	1498	759.163	287.588	-1.40041	0.00700437	Down	0.000798675	NA	GO:0008270//zinc ion binding	GO:0048856//anatomical structure development;GO:0010088//phloem development;GO:0048364//root development	NA	gi|778701116|ref|XP_011654967.1|//PREDICTED: protein DA1-related 2 [Cucumis sativus]
Csa5G604100	1959	120.989	40.3066	-1.58578	6.91461e-06	Down	2.39013e-07	GO:0005886//plasma membrane	GO:0004674//protein serine/threonine kinase activity;GO:0000166//nucleotide binding	GO:0016310//phosphorylation;GO:0007166//cell surface receptor signaling pathway	K04733//interleukin-1 receptor-associated kinase 4 [EC:2.7.11.1]	gi|700196688|gb|KGN51865.1|//hypothetical protein Csa_5G604100 [Cucumis sativus]
Csa7G023960	879	33.9726	12.3838	-1.45592	0.0298146	Down	0.0047641	NA	NA	NA	NA	gi|449472407|ref|XP_004153584.1|//PREDICTED: uncharacterized protein LOC101217079 [Cucumis sativus]
Csa5G567800	627	924.98	397.19	-1.21959	8.82193e-05	Down	4.43446e-06	NA	GO:0004857//enzyme inhibitor activity	GO:0043086//negative regulation of catalytic activity	K01051//pectinesterase [EC:3.1.1.11]	gi|449464804|ref|XP_004150119.1|//PREDICTED: 21 kDa protein-like [Cucumis sativus]
Csa1G407160	1995	215.729	93.0382	-1.21333	0.00122728	Down	9.96007e-05	GO:0016021//integral component of membrane	GO:0005524//ATP binding;GO:0004672//protein kinase activity	GO:0006468//protein phosphorylation	K04733//interleukin-1 receptor-associated kinase 4 [EC:2.7.11.1]	gi|449464274|ref|XP_004149854.1|//PREDICTED: probable inactive receptor kinase At2g26730 [Cucumis sativus]
Csa7G450720	351	31.8483	69.2062	1.11968	0.0313593	Up	0.00510347	NA	NA	NA	NA	gi|449448104|ref|XP_004141806.1|//PREDICTED: uncharacterized protein LOC101209615 [Cucumis sativus]
Csa6G133750	1893	228.116	63.4251	-1.84664	3.04624e-08	Down	4.91782e-10	GO:0016021//integral component of membrane;GO:0005886//plasma membrane	GO:0005524//ATP binding;GO:0004672//protein kinase activity	GO:0006468//protein phosphorylation	K04733//interleukin-1 receptor-associated kinase 4 [EC:2.7.11.1]	gi|449444334|ref|XP_004139930.1|//PREDICTED: probable inactive receptor kinase At5g58300 [Cucumis sativus]
Csa3G734210	633	359.848	104.004	-1.79076	1.62709e-05	Down	6.29474e-07	GO:0005634//nucleus	GO:0003677//DNA binding	GO:0010338//leaf formation;GO:0006351//transcription, DNA-templated	K09422//myb proto-oncogene protein, plant	gi|449440030|ref|XP_004137788.1|//PREDICTED: transcription factor AS1 [Cucumis sativus]
Csa1G039050	1518	40.8371	18.4536	-1.14598	0.0384778	Down	0.0066222	NA	GO:0046872//metal ion binding	NA	NA	gi|778657003|ref|XP_011650095.1|//PREDICTED: zinc finger protein ZAT4-like [Cucumis sativus]
Csa4G268070	1263	1414.26	457.242	-1.62902	8.57472e-09	Down	1.20138e-10	GO:0016021//integral component of membrane	NA	NA	K05609//ubiquitin carboxyl-terminal hydrolase L3 [EC:3.4.19.12]	gi|449463849|ref|XP_004149643.1|//PREDICTED: uncharacterized protein LOC101217856 [Cucumis sativus]
Csa5G604150	396	513.321	147.745	-1.79675	0.000908269	Down	6.92738e-05	GO:0005829//cytosol;GO:0005886//plasma membrane	GO:0015035//protein disulfide oxidoreductase activity;GO:0016671//oxidoreductase activity, acting on a sulfur group of donors, disulfide as acceptor	GO:0000103//sulfate assimilation;GO:0006662//glycerol ether metabolic process;GO:0006457//protein folding;GO:0034599//cellular response to oxidative stress;GO:0055114//oxidation-reduction process;GO:0045454//cell redox homeostasis	K03671//thioredoxin 1	gi|449434841|ref|XP_004135204.1|//PREDICTED: thioredoxin H-type [Cucumis sativus]
Csa3G133910	1293	12.6781	92.5788	2.86835	4.47052e-07	Up	1.00997e-08	NA	GO:0050661//NADP binding;GO:0004499//N,N-dimethylaniline monooxygenase activity;GO:0050660//flavin adenine dinucleotide binding	GO:0055114//oxidation-reduction process	K11816//indole-3-pyruvate monooxygenase [EC:1.14.13.168]	gi|700201658|gb|KGN56791.1|//hypothetical protein Csa_3G133910 [Cucumis sativus]
Csa3G017050	1269	135.606	297.684	1.13435	0.000908985	Up	6.94067e-05	GO:0016021//integral component of membrane;GO:0005622//intracellular	GO:0016740//transferase activity	GO:0008152//metabolic process	K19755//radial spoke head protein 1	gi|449459020|ref|XP_004147244.1|//PREDICTED: uncharacterized protein LOC101208169 [Cucumis sativus]
Csa6G425840	639	1685.61	491.362	-1.77842	0.000100646	Down	5.21115e-06	GO:0016021//integral component of membrane	NA	NA	NA	gi|449444813|ref|XP_004140168.1|//PREDICTED: protein YLS9-like [Cucumis sativus]
Csa5G375760	1284	629.352	266.072	-1.24205	3.73914e-05	Down	1.63417e-06	NA	GO:0046872//metal ion binding;GO:0003950//NAD+ ADP-ribosyltransferase activity	NA	NA	gi|449445138|ref|XP_004140330.1|//PREDICTED: uncharacterized protein LOC101220433 [Cucumis sativus]
Csa6G185290	939	143.271	371.563	1.37487	0.000239887	Up	1.43046e-05	NA	GO:0036381//pyridoxal 5'-phosphate synthase (glutamine hydrolysing) activity	GO:0042819//vitamin B6 biosynthetic process;GO:0042823//pyridoxal phosphate biosynthetic process	K06215//pyridoxal 5'-phosphate synthase pdxS subunit [EC:4.3.3.6]	gi|449450818|ref|XP_004143159.1|//PREDICTED: probable pyridoxal 5'-phosphate synthase subunit PDX1 [Cucumis sativus]
Csa1G426970	306	47.7503	17.4585	-1.45158	0.00364315	Down	0.000367547	NA	NA	NA	NA	gi|700210400|gb|KGN65496.1|//hypothetical protein Csa_1G426970 [Cucumis sativus]
Csa6G423470	2007	132.775	36.8926	-1.84758	0.00815893	Down	0.000961177	NA	GO:0008131//primary amine oxidase activity;GO:0005507//copper ion binding;GO:0048038//quinone binding	GO:0009308//amine metabolic process;GO:0055114//oxidation-reduction process	K00276//primary-amine oxidase [EC:1.4.3.21]	gi|449444989|ref|XP_004140256.1|//PREDICTED: primary amine oxidase-like [Cucumis sativus]
Csa2G250960	1716	5563.87	2326.37	-1.25801	0.0040896	Down	0.000419767	GO:0016021//integral component of membrane	GO:0015238//drug transmembrane transporter activity;GO:0015297//antiporter activity	GO:0006855//drug transmembrane transport	K20456//oxysterol-binding protein 1	gi|778669499|ref|XP_011649258.1|//PREDICTED: MATE efflux family protein 4, chloroplastic-like [Cucumis sativus]
Csa4G246400	1161	61.2394	15.7802	-1.95634	0.00132095	Down	0.000108227	GO:0016020//membrane	GO:0016614//oxidoreductase activity, acting on CH-OH group of donors;GO:0050660//flavin adenine dinucleotide binding	GO:0055114//oxidation-reduction process	K17756//long-chain-alcohol oxidase [EC:1.1.3.20]	gi|778730921|ref|XP_011659885.1|//PREDICTED: long-chain-alcohol oxidase FAO4A-like [Cucumis sativus]
Csa7G414390	1152	229	91.486	-1.32372	0.00424052	Down	0.000440231	GO:0005618//cell wall;GO:0005576//extracellular region	GO:0045330//aspartyl esterase activity;GO:0030599//pectinesterase activity	GO:0045490//pectin catabolic process;GO:0042545//cell wall modification	K01051//pectinesterase [EC:3.1.1.11]	gi|449436731|ref|XP_004136146.1|//PREDICTED: probable pectinesterase 53 [Cucumis sativus]
Csa1G042760	753	29.0993	7.14245	-2.02649	0.000742784	Down	5.42976e-05	NA	NA	NA	K04733//interleukin-1 receptor-associated kinase 4 [EC:2.7.11.1]	gi|449439451|ref|XP_004137499.1|//PREDICTED: thaumatin-like protein [Cucumis sativus]
Csa3G901020	2232	9.06729	80.7615	3.15493	7.50853e-12	Up	5.82423e-14	GO:0016020//membrane	NA	GO:0006810//transport	K11446//histone demethylase JARID1 [EC:1.14.11.-]	gi|700205224|gb|KGN60357.1|//hypothetical protein Csa_3G901020 [Cucumis sativus]
Csa2G380630	1188	5.7779	1.27185	-2.18362	0.0210467	Down	0.00309165	NA	NA	NA	K06997//PLP dependent protein	gi|778674385|ref|XP_011650198.1|//PREDICTED: UPF0481 protein At3g47200-like [Cucumis sativus]
Csa1G062950	597	89.48	35.2853	-1.3425	0.000993676	Down	7.74631e-05	NA	NA	NA	K17710//pentatricopeptide repeat domain-containing protein 1	gi|700209424|gb|KGN64520.1|//hypothetical protein Csa_1G062950 [Cucumis sativus]
Csa7G014510	1443	934.734	327.519	-1.51298	0.000861244	Down	6.51768e-05	GO:0016021//integral component of membrane	GO:0016709//oxidoreductase activity, acting on paired donors, with incorporation or reduction of molecular oxygen, NAD(P)H as one donor, and incorporation of one atom of oxygen;GO:0009540//zeaxanthin epoxidase [overall] activity;GO:0052663//antheraxanthin epoxidase activity;GO:0052662//zeaxanthin epoxidase activity;GO:0071949//FAD binding	GO:0044550//secondary metabolite biosynthetic process;GO:0055114//oxidation-reduction process	K00480//salicylate hydroxylase [EC:1.14.13.1];K09838//zeaxanthin epoxidase [EC:1.14.15.21]	gi|778723034|ref|XP_004144856.2|//PREDICTED: zeaxanthin epoxidase, chloroplastic isoform X1 [Cucumis sativus]
Csa2G006880	1011	25.7657	80.0268	1.63503	9.72037e-05	Up	4.96215e-06	GO:0016020//membrane	GO:0009055//electron carrier activity	NA	K04733//interleukin-1 receptor-associated kinase 4 [EC:2.7.11.1]	gi|778666119|ref|XP_004139412.2|//PREDICTED: blue copper protein-like [Cucumis sativus]
Csa3G073820	1746	1015.1	401.329	-1.33877	4.51576e-12	Down	3.23417e-14	NA	GO:0008017//microtubule binding	GO:0000226//microtubule cytoskeleton organization;GO:0000910//cytokinesis	K16732//protein regulator of cytokinesis 1	gi|778676005|ref|XP_011650516.1|//PREDICTED: 65-kDa microtubule-associated protein 1 [Cucumis sativus]
Csa6G081480	1677	739.374	270.166	-1.45246	4.39081e-10	Down	4.81079e-12	NA	NA	NA	NA	gi|700191103|gb|KGN46307.1|//hypothetical protein Csa_6G081480 [Cucumis sativus]
Csa3G890080	1698	506.681	120.566	-2.07125	0.000222197	Down	1.30558e-05	GO:0005618//cell wall	GO:0045330//aspartyl esterase activity;GO:0030599//pectinesterase activity;GO:0046910//pectinesterase inhibitor activity	GO:0045490//pectin catabolic process;GO:0043086//negative regulation of catalytic activity;GO:0042545//cell wall modification	K01051//pectinesterase [EC:3.1.1.11]	gi|449436956|ref|XP_004136258.1|//PREDICTED: probable pectinesterase/pectinesterase inhibitor 20 [Cucumis sativus]
Csa6G055940	1215	5.68717	35.0564	2.62389	5.46818e-05	Up	2.55555e-06	NA	NA	NA	K09286//EREBP-like factor	gi|449446496|ref|XP_004141007.1|//PREDICTED: ethylene-responsive transcription factor ABR1-like [Cucumis sativus]
Csa2G367230	534	26.0589	6.61945	-1.97699	0.0114071	Down	0.00145886	GO:0016020//membrane	NA	NA	K17338//receptor expression-enhancing protein 1/2/3/4	gi|778671546|ref|XP_011649651.1|//PREDICTED: putative HVA22-like protein g isoform X1 [Cucumis sativus]
Csa3G776890	1467	337.941	91.717	-1.88151	3.25413e-13	Down	1.83003e-15	GO:0005737//cytoplasm	GO:0005525//GTP binding;GO:0003924//GTPase activity	GO:0051301//cell division	K03531//cell division protein FtsZ	gi|449462974|ref|XP_004149210.1|//PREDICTED: cell division protein FtsZ homolog 2-2, chloroplastic [Cucumis sativus]
Csa6G168250	1317	663.015	1398.97	1.07725	0.0161138	Up	0.00223267	GO:0005783//endoplasmic reticulum	GO:0003756//protein disulfide isomerase activity	GO:0006457//protein folding;GO:0034976//response to endoplasmic reticulum stress;GO:0045454//cell redox homeostasis	K09584//protein disulfide-isomerase A6 [EC:5.3.4.1]	gi|449450884|ref|XP_004143192.1|//PREDICTED: protein disulfide isomerase-like 2-3 [Cucumis sativus]
Csa6G365210	1149	3745.56	1437.11	-1.38202	1.16032e-07	Down	2.18823e-09	GO:0031463//Cul3-RING ubiquitin ligase complex	GO:0004842//ubiquitin-protein transferase activity	GO:0016567//protein ubiquitination	NA	gi|449452895|ref|XP_004144194.1|//PREDICTED: F-box/kelch-repeat protein At1g67480 [Cucumis sativus]
Csa3G799120	744	937.069	454.123	-1.04507	6.48357e-06	Down	2.19399e-07	NA	NA	NA	K14664//IAA-amino acid hydrolase [EC:3.5.1.-];K10773//endonuclease III [EC:4.2.99.18]	gi|700204143|gb|KGN59276.1|//hypothetical protein Csa_3G799120 [Cucumis sativus]
Csa2G357250	2616	21.696	4.91335	-2.14265	0.000993676	Down	7.74477e-05	NA	NA	NA	K05387//glutamate receptor, ionotropic, plant	gi|700207383|gb|KGN62502.1|//hypothetical protein Csa_2G357250 [Cucumis sativus]
Csa6G493920	2286	1464.7	684.645	-1.09718	0.000631087	Down	4.43325e-05	NA	GO:0004252//serine-type endopeptidase activity	GO:0006508//proteolysis	K04733//interleukin-1 receptor-associated kinase 4 [EC:2.7.11.1];K13199//plasminogen activator inhibitor 1 RNA-binding protein;K12663//Delta(3,5)-Delta(2,4)-dienoyl-CoA isomerase [EC:5.3.3.-];K01183//chitinase [EC:3.2.1.14]	gi|449448266|ref|XP_004141887.1|//PREDICTED: subtilisin-like protease SBT1.7 [Cucumis sativus]
Csa1G050360	1707	435.676	6019.86	3.7884	3.29782e-07	Up	7.22652e-09	GO:0009514//glyoxysome	GO:0004474//malate synthase activity	GO:0006099//tricarboxylic acid cycle;GO:0006097//glyoxylate cycle	K01638//malate synthase [EC:2.3.3.9]	gi|449469625|ref|XP_004152519.1|//PREDICTED: malate synthase, glyoxysomal [Cucumis sativus]
Csa3G146550	387	113.152	33.3023	-1.76456	0.000113256	Down	5.97384e-06	NA	NA	NA	NA	gi|659076399|ref|XP_008438658.1|//PREDICTED: uncharacterized protein LOC103483701 [Cucumis melo]
Csa2G352370	2151	349.187	823.866	1.23841	8.55626e-06	Up	3.01151e-07	NA	NA	GO:0044699//single-organism process	K12125//protein EARLY FLOWERING 3	gi|449450572|ref|XP_004143036.1|//PREDICTED: protein EARLY FLOWERING 3 [Cucumis sativus]
Csa6G008590	1014	629.166	237.738	-1.40407	2.91622e-09	Down	3.76068e-11	NA	GO:0050661//NADP binding;GO:0016620//oxidoreductase activity, acting on the aldehyde or oxo group of donors, NAD or NADP as acceptor;GO:0051287//NAD binding	GO:0006006//glucose metabolic process;GO:0055114//oxidation-reduction process	K00134//glyceraldehyde 3-phosphate dehydrogenase [EC:1.2.1.12]	gi|449441394|ref|XP_004138467.1|//PREDICTED: glyceraldehyde-3-phosphate dehydrogenase, cytosolic [Cucumis sativus]
Csa6G011060	627	85.9375	36.325	-1.24233	0.00763363	Down	0.000885971	NA	GO:0018024//histone-lysine N-methyltransferase activity	GO:0034968//histone lysine methylation	K11420//euchromatic histone-lysine N-methyltransferase [EC:2.1.1.43]	gi|449441598|ref|XP_004138569.1|//PREDICTED: uncharacterized protein LOC101218050 [Cucumis sativus]
Csa7G341200	702	307.981	830.129	1.4305	3.02413e-06	Up	9.30976e-08	NA	NA	NA	NA	gi|449443734|ref|XP_004139632.1|//PREDICTED: uncharacterized protein LOC101203142 [Cucumis sativus]
Csa7G450540	912	2015.73	726.747	-1.47178	8.3376e-07	Down	2.08757e-08	GO:0009507//chloroplast	NA	NA	NA	gi|778729717|ref|XP_011659627.1|//PREDICTED: uncharacterized protein At5g02240 [Cucumis sativus]
Csa5G150450	528	1187.25	233.984	-2.34314	1.36074e-06	Down	3.75363e-08	NA	NA	NA	NA	gi|700194850|gb|KGN50027.1|//hypothetical protein Csa_5G150450 [Cucumis sativus]
Csa1G574240	519	87.5646	196.221	1.16406	0.00479668	Up	0.000512062	GO:0016020//membrane	GO:0046872//metal ion binding;GO:0016491//oxidoreductase activity	NA	K07428//cytochrome P450 family 4 subfamily X [EC:1.14.14.1]	gi|700211060|gb|KGN66156.1|//hypothetical protein Csa_1G574240 [Cucumis sativus]
Csa2G020960	1140	111.085	41.6897	-1.41389	3.10917e-05	Down	1.31138e-06	NA	GO:0016788//hydrolase activity, acting on ester bonds	NA	K10396//kinesin family member 5;K01206//alpha-L-fucosidase [EC:3.2.1.51]	gi|449442851|ref|XP_004139194.1|//PREDICTED: GDSL esterase/lipase At1g54790 isoform X2 [Cucumis sativus]
Csa2G009330	327	78.7996	30.8767	-1.35167	0.0216611	Down	0.00320291	NA	NA	NA	K03768//peptidyl-prolyl cis-trans isomerase B (cyclophilin B) [EC:5.2.1.8]	gi|449443003|ref|XP_004139270.1|//PREDICTED: uncharacterized protein LOC101211332 [Cucumis sativus]
Csa1G064800	1455	1.80662	10.4991	2.53891	0.00232125	Up	0.000213956	GO:0016020//membrane	NA	NA	K04733//interleukin-1 receptor-associated kinase 4 [EC:2.7.11.1]	gi|700209462|gb|KGN64558.1|//hypothetical protein Csa_1G064800 [Cucumis sativus]
Csa4G293840	1052	167.109	39.1527	-2.0936	1.23215e-06	Down	3.30931e-08	GO:0016021//integral component of membrane;GO:0005886//plasma membrane	GO:0022857//transmembrane transporter activity	GO:0055085//transmembrane transport	K07874//Ras-related protein Rab-1A;K00801//farnesyl-diphosphate farnesyltransferase [EC:2.5.1.21]	gi|449448663|ref|XP_004142085.1|//PREDICTED: WAT1-related protein At2g37460-like [Cucumis sativus]
Csa1G423020	1641	42.5136	108.539	1.35221	0.00221141	Up	0.000202626	NA	GO:0047077//Photinus-luciferin 4-monooxygenase (ATP-hydrolyzing) activity;GO:0016874//ligase activity	GO:0055114//oxidation-reduction process	K01904//4-coumarate--CoA ligase [EC:6.2.1.12]	gi|449457149|ref|XP_004146311.1|//PREDICTED: 4-coumarate--CoA ligase 1-like [Cucumis sativus]
Csa5G165200	1626	16.0646	55.929	1.79971	0.000113465	Up	5.99038e-06	GO:0016021//integral component of membrane	GO:0016740//transferase activity	NA	K18789//xylogalacturonan beta-1,3-xylosyltransferase [EC:2.4.2.41]	gi|778700146|ref|XP_004152424.2|//PREDICTED: probable glycosyltransferase At5g03795 [Cucumis sativus]
Csa2G190800	1290	166.014	56.0966	-1.56532	0.0105301	Down	0.00131607	NA	NA	NA	NA	gi|778668838|ref|XP_004150404.2|//PREDICTED: protein TPX2 isoform X2 [Cucumis sativus]
Csa4G004780	774	124.411	36.2513	-1.77901	0.00346823	Down	0.000346829	GO:0016021//integral component of membrane;GO:0005737//cytoplasm	GO:0004622//lysophospholipase activity;GO:0008474//palmitoyl-(protein) hydrolase activity	GO:0002084//protein depalmitoylation	K06130//lysophospholipase II [EC:3.1.1.5]	gi|778689460|ref|XP_004152217.2|//PREDICTED: acyl-protein thioesterase 2 [Cucumis sativus]
Csa7G447860	1242	1599.45	545.98	-1.55065	4.58897e-06	Down	1.49058e-07	GO:0016021//integral component of membrane	GO:0016757//transferase activity, transferring glycosyl groups	NA	NA	gi|449447980|ref|XP_004141744.1|//PREDICTED: uncharacterized protein At1g04910-like [Cucumis sativus]
Csa1G045650	1575	90.6401	255.684	1.49614	6.71146e-09	Up	9.14297e-11	GO:0016020//membrane	GO:0005524//ATP binding	NA	K08900//mitochondrial chaperone BCS1	gi|449469669|ref|XP_004152541.1|//PREDICTED: probable mitochondrial chaperone BCS1-B [Cucumis sativus]
Csa3G638530	1578	4761.15	2138.56	-1.15467	0.000396226	Down	2.55673e-05	GO:0016021//integral component of membrane	NA	NA	NA	gi|449453443|ref|XP_004144467.1|//PREDICTED: plastidal glycolate/glycerate translocator 1, chloroplastic [Cucumis sativus]
Csa3G730910	1803	168.971	482.926	1.51503	5.32303e-07	Up	1.24644e-08	GO:0016020//membrane	GO:0000166//nucleotide binding;GO:0004672//protein kinase activity	GO:0016310//phosphorylation	K04733//interleukin-1 receptor-associated kinase 4 [EC:2.7.11.1]	gi|700203594|gb|KGN58727.1|//hypothetical protein Csa_3G730910 [Cucumis sativus]
Csa3G159450	735	1197.34	139.804	-3.09835	1.89215e-25	Down	1.83463e-28	GO:0016021//integral component of membrane	GO:0051119//sugar transmembrane transporter activity	GO:0034219//carbohydrate transmembrane transport	K15382//solute carrier family 50 (sugar transporter)	gi|449432868|ref|XP_004134220.1|//PREDICTED: bidirectional sugar transporter SWEET17 [Cucumis sativus]
Csa3G827220	555	57.8495	309.936	2.4216	2.18254e-15	Up	8.14735e-18	NA	NA	NA	NA	gi|700204446|gb|KGN59579.1|//hypothetical protein Csa_3G827220 [Cucumis sativus]
Csa2G247590	894	26.4939	8.94641	-1.56628	0.00829141	Down	0.000981364	NA	NA	NA	NA	gi|700206679|gb|KGN61798.1|//hypothetical protein Csa_2G247590 [Cucumis sativus]
Csa3G904100	1194	389.445	146.231	-1.41317	0.00181126	Down	0.000159551	NA	GO:0000287//magnesium ion binding;GO:0004749//ribose phosphate diphosphokinase activity;GO:0016757//transferase activity, transferring glycosyl groups;GO:0016301//kinase activity	GO:0016310//phosphorylation;GO:0009165//nucleotide biosynthetic process;GO:0009156//ribonucleoside monophosphate biosynthetic process	K00948//ribose-phosphate pyrophosphokinase [EC:2.7.6.1]	gi|449461533|ref|XP_004148496.1|//PREDICTED: ribose-phosphate pyrophosphokinase 1 [Cucumis sativus]
Csa6G451500	1524	64.6509	27.542	-1.23104	0.00815601	Down	0.000960042	NA	NA	NA	K06892//feruloyl-CoA ortho-hydroxylase [EC:1.14.11.-]	gi|449451122|ref|XP_004143311.1|//PREDICTED: uncharacterized protein LOC101210769 [Cucumis sativus]
Csa2G287080	639	50.7129	105.272	1.0537	0.00491097	Up	0.000527119	GO:0016021//integral component of membrane	NA	NA	K13449//pathogenesis-related protein 1;K20412//peptidase inhibitor 16	gi|449460618|ref|XP_004148042.1|//PREDICTED: STS14 protein [Cucumis sativus]
Csa2G420990	1731	137.822	600.809	2.1241	0.0262351	Up	0.00403823	GO:0009514//glyoxysome	GO:0046872//metal ion binding;GO:0046912//transferase activity, transferring acyl groups, acyl groups converted into alkyl on transfer;GO:0004451//isocitrate lyase activity	GO:0006099//tricarboxylic acid cycle;GO:0006097//glyoxylate cycle	K01637//isocitrate lyase [EC:4.1.3.1]	gi|449468341|ref|XP_004151880.1|//PREDICTED: isocitrate lyase [Cucumis sativus]
Csa6G517310	594	15.6654	35.7506	1.19039	0.0407771	Up	0.00709304	GO:0005634//nucleus	GO:0043565//sequence-specific DNA binding;GO:0003700//transcription factor activity, sequence-specific DNA binding	GO:0006355//regulation of transcription, DNA-templated	K09419//heat shock transcription factor, other eukaryote	gi|778720797|ref|XP_011658207.1|//PREDICTED: heat stress transcription factor B-2a-like [Cucumis sativus]
Csa4G361870	1095	2.97671	13.8091	2.21383	0.00471434	Up	0.000501443	NA	GO:0051082//unfolded protein binding	GO:0006457//protein folding	K09519//DnaJ homolog subfamily B member 13	gi|449449902|ref|XP_004142703.1|//PREDICTED: dnaJ protein ERDJ3B [Cucumis sativus]
Csa5G175820	1254	12.0459	30.1866	1.32536	0.0313285	Up	0.00509409	GO:0016021//integral component of membrane	GO:0019139//cytokinin dehydrogenase activity;GO:0016614//oxidoreductase activity, acting on CH-OH group of donors;GO:0050660//flavin adenine dinucleotide binding	GO:0009690//cytokinin metabolic process;GO:0055114//oxidation-reduction process	K00279//cytokinin dehydrogenase [EC:1.5.99.12]	gi|700195281|gb|KGN50458.1|//hypothetical protein Csa_5G175820 [Cucumis sativus]
Csa5G484630	1101	61.2697	139.992	1.19209	0.000971308	Up	7.51543e-05	GO:0031012//extracellular matrix;GO:0016020//membrane	GO:0004222//metalloendopeptidase activity;GO:0008270//zinc ion binding	GO:0006508//proteolysis	K07761//metalloendoproteinase 5-MMP [EC:3.4.24.-]	gi|449452078|ref|XP_004143787.1|//PREDICTED: metalloendoproteinase 1-like [Cucumis sativus]
Csa1G383520	2328	6.91463	1.09812	-2.65462	0.00346349	Down	0.000346064	GO:0016021//integral component of membrane	NA	NA	K02984//small subunit ribosomal protein S3Ae;K13420//LRR receptor-like serine/threonine-protein kinase FLS2 [EC:2.7.11.1]	gi|778660549|ref|XP_011656430.1|//PREDICTED: leucine-rich repeat extensin-like protein 4 [Cucumis sativus]
Csa6G510310	1641	131.264	41.2735	-1.66919	1.487e-05	Down	5.6879e-07	NA	GO:0008270//zinc ion binding	NA	NA	gi|449434422|ref|XP_004134995.1|//PREDICTED: uncharacterized protein LOC101214932 [Cucumis sativus]
Csa3G769100	369	60.048	24.4122	-1.29851	0.0295642	Down	0.00471834	NA	NA	NA	NA	gi|700203960|gb|KGN59093.1|//hypothetical protein Csa_3G769100 [Cucumis sativus]
Csa2G227860	2412	82.5088	22.6919	-1.86237	6.42165e-05	Down	3.07288e-06	NA	NA	GO:0051513//regulation of monopolar cell growth	NA	gi|449455350|ref|XP_004145416.1|//PREDICTED: protein LONGIFOLIA 1 [Cucumis sativus]
Csa4G015740	768	58.1265	26.1546	-1.15213	0.0261878	Down	0.00402789	NA	NA	GO:0006355//regulation of transcription, DNA-templated	K14509//ethylene receptor [EC:2.7.13.-];K13963//serpin B;K17604//zinc finger SWIM domain-containing protein 3	gi|449468782|ref|XP_004152100.1|//PREDICTED: protein FAR1-RELATED SEQUENCE 5 [Cucumis sativus]
Csa6G154500	744	899.267	3377.86	1.90929	7.55279e-09	Up	1.04722e-10	GO:0005829//cytosol	GO:0042803//protein homodimerization activity;GO:0004066//asparagine synthase (glutamine-hydrolyzing) activity	GO:0006541//glutamine metabolic process;GO:0006529//asparagine biosynthetic process	K01953//asparagine synthase (glutamine-hydrolysing) [EC:6.3.5.4];K13783//MFS transporter, OPA family, solute carrier family 37 (glycerol-3-phosphate transporter), member 1/2	gi|449463092|ref|XP_004149268.1|//PREDICTED: stem-specific protein TSJT1 isoform X1 [Cucumis sativus]
Csa3G193880	276	12.197	3.85937	-1.66008	0.041063	Down	0.00716468	NA	NA	NA	NA	gi|700202337|gb|KGN57470.1|//hypothetical protein Csa_3G193880 [Cucumis sativus]
Csa4G617390	2696	1367.72	3736.79	1.45003	0.00455799	Up	0.000481277	GO:0005774//vacuolar membrane;GO:0005783//endoplasmic reticulum;GO:0005794//Golgi apparatus;GO:0009507//chloroplast	GO:0032440//2-alkenal reductase [NAD(P)] activity;GO:0005524//ATP binding	GO:0055114//oxidation-reduction process	K09486//hypoxia up-regulated 1	gi|449463613|ref|XP_004149526.1|//PREDICTED: heat shock 70 kDa protein 17 [Cucumis sativus]
Csa3G134650	171	19.4497	2.84196	-2.77479	5.61656e-05	Down	2.63579e-06	GO:0016021//integral component of membrane	NA	NA	NA	gi|700201683|gb|KGN56816.1|//hypothetical protein Csa_3G134650 [Cucumis sativus]
Csa3G853160	1590	2.02015	16.2527	3.00815	0.000121484	Up	6.49616e-06	GO:0016021//integral component of membrane	GO:0016705//oxidoreductase activity, acting on paired donors, with incorporation or reduction of molecular oxygen;GO:0020037//heme binding;GO:0005506//iron ion binding;GO:0004497//monooxygenase activity	GO:0055114//oxidation-reduction process	K00512//steroid 17alpha-monooxygenase / 17alpha-hydroxyprogesterone deacetylase [EC:1.14.14.19 1.14.14.32]	gi|449460175|ref|XP_004147821.1|//PREDICTED: cytochrome P450 CYP82D47-like [Cucumis sativus]
Csa5G608590	552	4.92448	18.4959	1.90916	0.00986212	Up	0.00121394	GO:0044424//intracellular part	NA	NA	NA	gi|700196894|gb|KGN52071.1|//hypothetical protein Csa_5G608590 [Cucumis sativus]
CsaUNG033660	1110	143.261	491.29	1.77792	2.18496e-06	Up	6.42979e-08	NA	NA	NA	NA	gi|449473482|ref|XP_004153894.1|//PREDICTED: uncharacterized protein LOC101211866 [Cucumis sativus]
Csa7G222880	609	716.07	249.284	-1.52231	0.000764068	Down	5.63411e-05	NA	NA	NA	NA	gi|778730266|ref|XP_011659743.1|//PREDICTED: uncharacterized protein LOC101206992 [Cucumis sativus]
Csa3G733360	1320	2156.39	799.262	-1.43188	7.73342e-14	Down	3.52422e-16	GO:0016021//integral component of membrane;GO:0005739//mitochondrion;GO:0009706//chloroplast inner membrane	NA	NA	K04733//interleukin-1 receptor-associated kinase 4 [EC:2.7.11.1];K07562//nonsense-mediated mRNA decay protein 3	gi|449440303|ref|XP_004137924.1|//PREDICTED: uncharacterized protein LOC101202748 [Cucumis sativus]
Csa6G403060	417	22.0956	59.0597	1.41841	0.000671881	Up	4.79799e-05	NA	GO:0016846//carbon-sulfur lyase activity	GO:0008152//metabolic process	NA	gi|778715899|ref|XP_004146757.2|//PREDICTED: centromere protein V [Cucumis sativus]
Csa6G518000	364	450.108	1027.99	1.19148	0.00395304	Up	0.000403794	NA	NA	NA	NA	gi|449433824|ref|XP_004134697.1|//PREDICTED: auxin-repressed 12.5 kDa protein [Cucumis sativus]
Csa3G177930	234	103.265	45.8919	-1.17004	0.030195	Down	0.00484537	NA	NA	NA	NA	gi|700202166|gb|KGN57299.1|//hypothetical protein Csa_3G177930 [Cucumis sativus]
Csa3G110010	438	12.6117	4.3526	-1.53482	0.0470802	Down	0.00853182	GO:0016021//integral component of membrane	NA	NA	NA	gi|449431856|ref|XP_004133716.1|//PREDICTED: uncharacterized protein LOC101206733 [Cucumis sativus]
Csa2G023900	375	7.63388	1.73725	-2.13561	0.0227544	Down	0.00340758	NA	GO:0016702//oxidoreductase activity, acting on single donors with incorporation of molecular oxygen, incorporation of two atoms of oxygen;GO:0046872//metal ion binding	GO:0006633//fatty acid biosynthetic process;GO:0055114//oxidation-reduction process;GO:0031408//oxylipin biosynthetic process	K15718//linoleate 9S-lipoxygenase [EC:1.13.11.58]	gi|778666860|ref|XP_011648829.1|//PREDICTED: linoleate 9S-lipoxygenase 6 [Cucumis sativus]
Csa2G094380	2043	4809.22	1587.46	-1.59908	1.35617e-07	Down	2.61675e-09	NA	GO:0005525//GTP binding;GO:0003924//GTPase activity	NA	K14754//interferon-induced GTP-binding protein Mx1	gi|700206228|gb|KGN61347.1|//Interferon-induced GTP-binding protein mx [Cucumis sativus]
Csa7G284940	363	3.7977	11.606	1.61167	0.0452938	Up	0.00813563	GO:0016021//integral component of membrane	GO:0005524//ATP binding;GO:0016887//ATPase activity	GO:0006810//transport	NA	gi|700189186|gb|KGN44419.1|//hypothetical protein Csa_7G284940 [Cucumis sativus]
Csa3G177970	600	74.8454	249.112	1.73481	0.000611269	Up	4.27921e-05	NA	NA	NA	K16911//ATP-dependent RNA helicase DDX21 [EC:3.6.4.13]	gi|449460842|ref|XP_004148153.1|//PREDICTED: uncharacterized protein LOC101215783 [Cucumis sativus]
Csa6G014570	657	155.638	328.779	1.07892	0.00815601	Up	0.000959686	NA	NA	NA	NA	gi|778709689|ref|XP_011656439.1|//PREDICTED: uncharacterized protein LOC105435745 [Cucumis sativus]
Csa6G484610	1110	274.145	119.922	-1.19284	1.20983e-06	Down	3.22004e-08	GO:0016021//integral component of membrane	GO:0022857//transmembrane transporter activity	GO:0055085//transmembrane transport	K00801//farnesyl-diphosphate farnesyltransferase [EC:2.5.1.21]	gi|778717850|ref|XP_011657768.1|//PREDICTED: WAT1-related protein At5g64700-like [Cucumis sativus]
Csa2G000570	588	1134.12	556.724	-1.02653	0.00036776	Down	2.35344e-05	GO:0005840//ribosome	GO:0003735//structural constituent of ribosome	GO:0006412//translation	K02903//large subunit ribosomal protein L28e	gi|700205430|gb|KGN60549.1|//hypothetical protein Csa_2G000570 [Cucumis sativus]
Csa6G084580	675	1315.19	292.004	-2.17121	1.28877e-26	Down	1.06215e-29	NA	GO:0042349//guiding stereospecific synthesis activity	GO:0009699//phenylpropanoid biosynthetic process	K01870//isoleucyl-tRNA synthetase [EC:6.1.1.5];K19027//zinc finger FYVE domain-containing protein 26;K14440//SWI/SNF-related matrix-associated actin-dependent regulator of chromatin subfamily A-like protein 1 [EC:3.6.4.12]	gi|778711460|ref|XP_004140684.2|//PREDICTED: dirigent protein 7-like [Cucumis sativus]
Csa4G054810	786	61.7683	165.639	1.42311	0.0031724	Up	0.000310077	GO:0016021//integral component of membrane	GO:0051119//sugar transmembrane transporter activity	GO:0008643//carbohydrate transport	K15382//solute carrier family 50 (sugar transporter)	gi|449462513|ref|XP_004148985.1|//PREDICTED: bidirectional sugar transporter SWEET7 [Cucumis sativus]
Csa3G728010	1569	126.792	261.771	1.04584	0.0076067	Up	0.000881739	GO:0016021//integral component of membrane	GO:0005509//calcium ion binding	NA	K03935//NADH dehydrogenase (ubiquinone) Fe-S protein 2 [EC:1.6.5.3 1.6.99.3]	gi|700203550|gb|KGN58683.1|//hypothetical protein Csa_3G728010 [Cucumis sativus]
Csa2G005990	444	21.5882	49.4387	1.1954	0.0130872	Up	0.00173083	NA	NA	NA	K20628//expansin;K14771//U3 small nucleolar RNA-associated protein 19	gi|700205534|gb|KGN60653.1|//hypothetical protein Csa_2G005990 [Cucumis sativus]
Csa7G432220	285	154.343	488.328	1.66171	1.85342e-11	Up	1.5365e-13	NA	NA	NA	NA	gi|700190008|gb|KGN45241.1|//hypothetical protein Csa_7G432220 [Cucumis sativus]
Csa4G618500	1392	2.84158	476.225	7.38881	3.54153e-37	Up	3.43388e-41	NA	GO:0016758//transferase activity, transferring hexosyl groups	GO:0008152//metabolic process	K12938//anthocyanidin 5,3-O-glucosyltransferase [EC:2.4.1.-];K08237//hydroquinone glucosyltransferase [EC:2.4.1.218]	gi|778695491|ref|XP_004146061.2|//PREDICTED: anthocyanidin 3-O-glucosyltransferase 2-like [Cucumis sativus]
Csa4G618520	1470	322.402	1222.31	1.92268	5.80895e-12	Up	4.36509e-14	NA	GO:0016758//transferase activity, transferring hexosyl groups	GO:0008152//metabolic process	K08237//hydroquinone glucosyltransferase [EC:2.4.1.218]	gi|449456653|ref|XP_004146063.1|//PREDICTED: anthocyanidin 3-O-glucosyltransferase 2-like [Cucumis sativus]
Csa1G011510	3300	42.5744	97.5646	1.19637	0.000337851	Up	2.11945e-05	GO:0016021//integral component of membrane	GO:0004674//protein serine/threonine kinase activity;GO:0005524//ATP binding;GO:0016787//hydrolase activity	GO:0006468//protein phosphorylation	K04730//interleukin-1 receptor-associated kinase 1 [EC:2.7.11.1];K13415//protein brassinosteroid insensitive 1 [EC:2.7.10.1 2.7.11.1]	gi|778656010|ref|XP_011660222.1|//PREDICTED: probable LRR receptor-like serine/threonine-protein kinase At1g74360 [Cucumis sativus]
Csa5G189900	342	159.723	51.2454	-1.64008	0.00134488	Down	0.00011084	GO:0005623//cell	GO:0015035//protein disulfide oxidoreductase activity	GO:0006662//glycerol ether metabolic process;GO:0055114//oxidation-reduction process;GO:0045454//cell redox homeostasis	K03671//thioredoxin 1	gi|449464458|ref|XP_004149946.1|//PREDICTED: thioredoxin H-type [Cucumis sativus]
Csa6G454360	840	34.4744	10.0057	-1.7847	0.00107962	Down	8.53141e-05	NA	NA	NA	K09841//xanthoxin dehydrogenase [EC:1.1.1.288]	gi|778717587|ref|XP_011657719.1|//PREDICTED: secoisolariciresinol dehydrogenase-like [Cucumis sativus]
Csa2G010290	1377	434.411	1123.22	1.37051	6.69794e-05	Up	3.22769e-06	NA	NA	NA	K07151//dolichyl-diphosphooligosaccharide--protein glycosyltransferase [EC:2.4.99.18];K06694//26S proteasome non-ATPase regulatory subunit 10;K09553//stress-induced-phosphoprotein 1	gi|778666464|ref|XP_004139242.2|//PREDICTED: ankyrin-1 [Cucumis sativus]
Csa5G551250	1842	37.0061	79.8113	1.10883	0.0141433	Up	0.00189943	GO:0016020//membrane	NA	NA	K01183//chitinase [EC:3.2.1.14];K14638//solute carrier family 15 (peptide/histidine transporter), member 3/4	gi|449450151|ref|XP_004142827.1|//PREDICTED: MACPF domain-containing protein At1g14780 [Cucumis sativus]
Csa3G779010	666	61.2158	137.795	1.17055	0.0130921	Up	0.00173211	GO:0016021//integral component of membrane	NA	NA	NA	gi|449437456|ref|XP_004136508.1|//PREDICTED: protein YLS9 [Cucumis sativus]
Csa7G396370	576	2.93757	21.6144	2.8793	0.000111099	Up	5.83222e-06	GO:0016021//integral component of membrane	NA	NA	K05770//benzodiazapine receptor	gi|449436787|ref|XP_004136174.1|//PREDICTED: translocator protein homolog [Cucumis sativus]
Csa5G630970	2007	35.0631	13.5595	-1.37064	0.0183156	Down	0.00260523	GO:0005768//endosome;GO:0016021//integral component of membrane;GO:0005802//trans-Golgi network;GO:0005886//plasma membrane	GO:0016760//cellulose synthase (UDP-forming) activity	NA	K20887//xyloglucan glycosyltransferase 4 [EC:2.4.1.-]	gi|449449190|ref|XP_004142348.1|//PREDICTED: xyloglucan glycosyltransferase 4 [Cucumis sativus]
Csa5G602120	933	23.4741	4.87632	-2.26721	0.000966678	Down	7.45221e-05	GO:0048046//apoplast;GO:0005618//cell wall;GO:0005887//integral component of plasma membrane	GO:0004553//hydrolase activity, hydrolyzing O-glycosyl compounds;GO:0016762//xyloglucan:xyloglucosyl transferase activity	GO:0009831//plant-type cell wall modification involved in multidimensional cell growth;GO:0010411//xyloglucan metabolic process;GO:0042546//cell wall biogenesis	K08235//xyloglucan:xyloglucosyl transferase [EC:2.4.1.207]	gi|449434909|ref|XP_004135238.1|//PREDICTED: probable xyloglucan endotransglucosylase/hydrolase protein 33 [Cucumis sativus]
Csa7G343320	1164	1079.23	516.241	-1.06388	1.21131e-06	Down	3.22985e-08	NA	GO:0016297//acyl-[acyl-carrier-protein] hydrolase activity	GO:0006633//fatty acid biosynthetic process	K10782//fatty acyl-ACP thioesterase A [EC:3.1.2.14]	gi|700189382|gb|KGN44615.1|//hypothetical protein Csa_7G343320 [Cucumis sativus]
Csa2G006080	423	94.6086	435.481	2.20257	7.38988e-16	Up	2.54366e-18	NA	GO:0046872//metal ion binding	NA	K15407//queuine tRNA-ribosyltransferase subunit QTRTD1 [EC:2.4.2.29];K13811//3'-phosphoadenosine 5'-phosphosulfate synthase [EC:2.7.7.4 2.7.1.25]	gi|700205543|gb|KGN60662.1|//hypothetical protein Csa_2G006080 [Cucumis sativus]
Csa4G646340	471	27104.6	56362.1	1.05618	0.00533741	Up	0.000583955	NA	NA	NA	K13993//HSP20 family protein	gi|449447155|ref|XP_004141334.1|//PREDICTED: 17.9 kDa class II heat shock protein-like [Cucumis sativus]
Csa6G493910	252	57.6333	133.929	1.2165	0.00981849	Up	0.0012068	NA	NA	NA	NA	gi|778718556|ref|XP_011657884.1|//PREDICTED: uncharacterized protein LOC105435909 [Cucumis sativus]
Csa7G351900	405	76.3041	205.342	1.4282	0.000561595	Up	3.87701e-05	NA	NA	NA	K01166//ribonuclease T2 [EC:3.1.27.1]	gi|778727014|ref|XP_004149779.2|//PREDICTED: ribonuclease MC-like [Cucumis sativus]
Csa7G037500	723	102.655	370.519	1.85174	8.40559e-10	Up	9.86161e-12	GO:0005737//cytoplasm	GO:0005094//Rho GDP-dissociation inhibitor activity	GO:0050790//regulation of catalytic activity	K12462//Rho GDP-dissociation inhibitor	gi|449453577|ref|XP_004144533.1|//PREDICTED: rho GDP-dissociation inhibitor 1-like [Cucumis sativus]
Csa7G431390	2352	39.8584	80.8433	1.02024	0.00908349	Up	0.00109463	NA	GO:0016787//hydrolase activity	NA	NA	gi|778728876|ref|XP_004135881.2|//PREDICTED: nudix hydrolase 3 [Cucumis sativus]
Csa6G087740	861	48.453	20.3838	-1.24916	0.0160094	Down	0.0022151	NA	GO:0000166//nucleotide binding;GO:0003676//nucleic acid binding	NA	K12741//heterogeneous nuclear ribonucleoprotein A1/A3	gi|449445662|ref|XP_004140591.1|//PREDICTED: RNA-binding protein 24 [Cucumis sativus]
Csa1G004880	1041	148.849	30.579	-2.28324	3.59332e-14	Down	1.533e-16	NA	NA	NA	K17868//diphthine methyl ester acylhydrolase [EC:3.1.1.97]	gi|778655625|ref|XP_011656736.1|//PREDICTED: diphthine methyltransferase homolog [Cucumis sativus]
Csa2G278170	1038	1.06389	5.4211	2.34924	0.0122764	Up	0.00159681	NA	GO:0004674//protein serine/threonine kinase activity;GO:0005524//ATP binding	GO:0006468//protein phosphorylation	K20716//mitogen-activated protein kinase kinase kinase 17/18	gi|449463988|ref|XP_004149711.1|//PREDICTED: mitogen-activated protein kinase kinase kinase 3-like [Cucumis sativus]
Csa3G149310	1581	63.7683	25.0098	-1.35035	0.0408556	Down	0.00711462	GO:0009506//plasmodesma;GO:0005887//integral component of plasma membrane	GO:0005358//high-affinity hydrogen:glucose symporter activity	GO:0046323//glucose import;GO:0015992//proton transport;GO:1904659//glucose transmembrane transport	K16055//trehalose 6-phosphate synthase/phosphatase [EC:2.4.1.15 3.1.3.12];K08150//MFS transporter, SP family, solute carrier family 2 (myo-inositol transporter), member 13	gi|449433333|ref|XP_004134452.1|//PREDICTED: sugar transport protein 13-like [Cucumis sativus]
Csa5G601620	2052	15.2545	54.1986	1.82902	4.47662e-05	Up	2.00967e-06	GO:0005634//nucleus;GO:0005737//cytoplasm	GO:0004842//ubiquitin-protein transferase activity;GO:0016874//ligase activity	GO:0016567//protein ubiquitination	K04733//interleukin-1 receptor-associated kinase 4 [EC:2.7.11.1];K08332	gi|449434911|ref|XP_004135239.1|//PREDICTED: U-box domain-containing protein 19-like [Cucumis sativus]
Csa7G008460	291	65.9708	21.6178	-1.60961	0.00207985	Down	0.000187748	NA	NA	GO:0009733//response to auxin	K14488//SAUR family protein	gi|700187966|gb|KGN43199.1|//hypothetical protein Csa_7G008460 [Cucumis sativus]
Csa4G304760	663	12.4697	244.103	4.29099	1.3507e-20	Up	2.02994e-23	NA	NA	NA	K00799//glutathione S-transferase [EC:2.5.1.18]	gi|778693631|ref|XP_004147931.2|//PREDICTED: probable glutathione S-transferase [Cucumis sativus]
Csa1G068570	1725	24.3051	95.1545	1.96902	1.94335e-06	Up	5.65155e-08	NA	NA	NA	K14175//(3S,6E)-nerolidol synthase [EC:4.2.3.48];K15086//(3S)-linalool synthase [EC:4.2.3.25]	gi|700209493|gb|KGN64589.1|//hypothetical protein Csa_1G068570 [Cucumis sativus]
Csa6G082530	1392	147.417	48.2107	-1.61248	8.64925e-06	Down	3.04843e-07	GO:0005576//extracellular region	NA	GO:0009405//pathogenesis	NA	gi|778722035|ref|XP_004145086.2|//PREDICTED: uncharacterized protein LOC105434387 [Cucumis sativus]
Csa4G608070	1197	63.8149	23.5959	-1.43536	0.0207159	Down	0.00303147	NA	GO:0016787//hydrolase activity	GO:0006629//lipid metabolic process	NA	gi|449453782|ref|XP_004144635.1|//PREDICTED: GDSL esterase/lipase At4g10955 isoform X2 [Cucumis sativus]
Csa2G279220	1035	614.035	277.185	-1.14747	6.35907e-06	Down	2.14569e-07	GO:0005739//mitochondrion	NA	NA	K12486//stromal membrane-associated protein	gi|449463947|ref|XP_004149691.1|//PREDICTED: uncharacterized protein LOC101209805 isoform X1 [Cucumis sativus]
Csa1G329910	216	37.3991	14.1317	-1.40406	0.0126575	Down	0.00166206	NA	NA	NA	NA	gi|700210234|gb|KGN65330.1|//hypothetical protein Csa_1G329910 [Cucumis sativus]
Csa6G046240	702	134.646	485.933	1.85158	1.05889e-13	Up	5.03086e-16	GO:0005634//nucleus	GO:0003677//DNA binding	GO:0006355//regulation of transcription, DNA-templated	K05674//ATP-binding cassette, subfamily C (CFTR/MRP), member 10;K08869//aarF domain-containing kinase;K17613//calcineurin-binding protein cabin-1	gi|449446301|ref|XP_004140910.1|//PREDICTED: transcription factor DIVARICATA [Cucumis sativus]
Csa3G835270	360	12.2492	3.8671	-1.66336	0.0396938	Down	0.00686996	GO:0016020//membrane	NA	NA	NA	gi|700204506|gb|KGN59639.1|//hypothetical protein Csa_3G835270 [Cucumis sativus]
Csa2G406070	336	61.1347	302.938	2.30896	7.56871e-11	Up	6.86163e-13	NA	NA	NA	NA	gi|700208038|gb|KGN63157.1|//hypothetical protein Csa_2G406070 [Cucumis sativus]
Csa1G005560	2568	318.589	700.126	1.13592	0.000104542	Up	5.45848e-06	NA	GO:0004805//trehalose-phosphatase activity;GO:0003825//alpha,alpha-trehalose-phosphate synthase (UDP-forming) activity	GO:0005992//trehalose biosynthetic process;GO:0016311//dephosphorylation	K16055//trehalose 6-phosphate synthase/phosphatase [EC:2.4.1.15 3.1.3.12]	gi|449440688|ref|XP_004138116.1|//PREDICTED: probable alpha,alpha-trehalose-phosphate synthase [UDP-forming] 10 [Cucumis sativus]
Csa7G000020	291	104.907	37.735	-1.47514	0.0153624	Down	0.00209206	GO:0005634//nucleus	GO:0003677//DNA binding	NA	NA	gi|449466753|ref|XP_004151090.1|//PREDICTED: protein RADIALIS-like 3 [Cucumis sativus]
Csa2G362470	1797	2613.97	927.168	-1.49534	0.000315565	Down	1.95517e-05	NA	NA	NA	K03695//ATP-dependent Clp protease ATP-binding subunit ClpB	gi|778674348|ref|XP_011650192.1|//PREDICTED: pentatricopeptide repeat-containing protein At1g19720 [Cucumis sativus]
Csa3G121800	492	173.944	444.078	1.35219	4.29425e-06	Up	1.38027e-07	GO:0005737//cytoplasm	GO:0061630//ubiquitin protein ligase activity;GO:0005524//ATP binding;GO:0031625//ubiquitin protein ligase binding;GO:0016874//ligase activity	GO:0006511//ubiquitin-dependent protein catabolic process;GO:0016567//protein ubiquitination	K10576//ubiquitin-conjugating enzyme E2 H [EC:2.3.2.23]	gi|700201372|gb|KGN56505.1|//hypothetical protein Csa_3G121800 [Cucumis sativus]
Csa4G050280	2418	218.707	60.3093	-1.85855	0.00814348	Down	0.000957383	GO:0012505//endomembrane system;GO:0016021//integral component of membrane	GO:0005451//monovalent cation:proton antiporter activity	GO:1902600//hydrogen ion transmembrane transport;GO:0006885//regulation of pH	NA	gi|449457684|ref|XP_004146578.1|//PREDICTED: cation/H(+) antiporter 18-like [Cucumis sativus]
Csa3G020080	561	14890.4	35310.8	1.24573	0.00716476	Up	0.000819743	NA	NA	NA	K13993//HSP20 family protein	gi|778675417|ref|XP_004147203.2|//PREDICTED: small heat shock protein, chloroplastic-like isoform X2 [Cucumis sativus]
Csa2G294910	906	52.6409	17.6114	-1.57968	0.00394874	Down	0.000402781	NA	GO:0016787//hydrolase activity	GO:0016042//lipid catabolic process	NA	gi|700206945|gb|KGN62064.1|//hypothetical protein Csa_2G294910 [Cucumis sativus]
Csa5G285030	219	5.23314	63.234	3.59495	1.8219e-06	Up	5.22889e-08	NA	GO:0030414//peptidase inhibitor activity	GO:0010466//negative regulation of peptidase activity	NA	gi|700195661|gb|KGN50838.1|//hypothetical protein Csa_5G285030 [Cucumis sativus]
Csa5G266320	4818	10.2771	127.437	3.63229	8.39383e-19	Up	1.70912e-21	NA	NA	NA	K10706//senataxin [EC:3.6.4.-]	gi|778701798|ref|XP_011655089.1|//PREDICTED: uncharacterized protein LOC105435477 [Cucumis sativus]
Csa7G374730	462	458.787	221.317	-1.05171	0.0463601	Down	0.0083836	NA	NA	NA	NA	gi|700189497|gb|KGN44730.1|//hypothetical protein Csa_7G374730 [Cucumis sativus]
Csa7G328830	891	58.5818	123.167	1.07209	0.0096506	Up	0.00117995	NA	GO:0043565//sequence-specific DNA binding;GO:0003700//transcription factor activity, sequence-specific DNA binding	GO:0006355//regulation of transcription, DNA-templated	K13425//WRKY transcription factor 22;K13459//disease resistance protein RPS2;K16225//probable WRKY transcription factor 52	gi|525507306|ref|NP_001267693.1|//probable WRKY transcription factor 46-like [Cucumis sativus]
Csa6G505240	3396	52.9678	20.4612	-1.37223	0.0130062	Down	0.00171507	GO:0016021//integral component of membrane;GO:0005886//plasma membrane	GO:0005524//ATP binding;GO:0004672//protein kinase activity	GO:0006468//protein phosphorylation	K13420//LRR receptor-like serine/threonine-protein kinase FLS2 [EC:2.7.11.1]	gi|449434496|ref|XP_004135032.1|//PREDICTED: probable LRR receptor-like serine/threonine-protein kinase At4g36180 [Cucumis sativus]
Csa6G121960	744	940.538	395.123	-1.25118	9.63142e-11	Down	9.15188e-13	NA	NA	NA	K18812//cyclin D6, plant	gi|700191475|gb|KGN46679.1|//hypothetical protein Csa_6G121960 [Cucumis sativus]
Csa3G781040	381	293.511	679.558	1.21118	3.64148e-10	Up	3.90153e-12	NA	GO:0016787//hydrolase activity	NA	K08311//putative (di)nucleoside polyphosphate hydrolase [EC:3.6.1.-]	gi|700204070|gb|KGN59203.1|//hypothetical protein Csa_3G781040 [Cucumis sativus]
Csa3G211980	903	71.0151	185.354	1.38409	1.66853e-06	Up	4.73209e-08	NA	NA	NA	NA	gi|700202421|gb|KGN57554.1|//hypothetical protein Csa_3G211980 [Cucumis sativus]
Csa7G067350	399	2441.29	753.728	-1.69552	0.000156495	Down	8.61114e-06	NA	NA	NA	NA	gi|778724610|ref|XP_011658838.1|//PREDICTED: uncharacterized protein LOC105436096 [Cucumis sativus]
Csa5G622600	633	620.702	302.633	-1.03633	4.57946e-05	Down	2.06967e-06	NA	NA	NA	K14790//nucleolar protein 9	gi|449449340|ref|XP_004142423.1|//PREDICTED: uncharacterized protein LOC101205440 [Cucumis sativus]
Csa2G035370	654	203.852	502.427	1.3014	0.0373815	Up	0.00638459	GO:0009506//plasmodesma;GO:0005618//cell wall;GO:0005576//extracellular region	GO:0004784//superoxide dismutase activity;GO:0045735//nutrient reservoir activity;GO:0030145//manganese ion binding;GO:0046564//oxalate decarboxylase activity	GO:0019430//removal of superoxide radicals;GO:0010497//plasmodesmata-mediated intercellular transport;GO:2000280//regulation of root development;GO:0055114//oxidation-reduction process;GO:0033609//oxalate metabolic process	K11426//SET and MYND domain-containing protein	gi|449453984|ref|XP_004144736.1|//PREDICTED: germin-like protein 5-1 [Cucumis sativus]
Csa2G013300	1290	363.211	915.816	1.33425	3.60786e-05	Up	1.55844e-06	GO:0016021//integral component of membrane;GO:0005789//endoplasmic reticulum membrane	NA	NA	K04733//interleukin-1 receptor-associated kinase 4 [EC:2.7.11.1];K17302//coatomer subunit beta'	gi|778666672|ref|XP_011648789.1|//PREDICTED: vesicle-associated protein 2-2 isoform X1 [Cucumis sativus]
Csa6G107910	1296	16.4642	38.3633	1.22039	0.02385	Up	0.0036075	NA	GO:0046983//protein dimerization activity	NA	K13422//transcription factor MYC2	gi|449445714|ref|XP_004140617.1|//PREDICTED: transcription factor MYC2-like [Cucumis sativus]
Csa3G697970	1164	91.2574	23.9067	-1.93253	0.0112876	Down	0.00144084	GO:0016021//integral component of membrane	NA	NA	K13420//LRR receptor-like serine/threonine-protein kinase FLS2 [EC:2.7.11.1]	gi|778682826|ref|XP_004149603.2|//PREDICTED: DNA-damage-repair/toleration protein DRT100-like [Cucumis sativus]
Csa6G408800	942	47.5146	102.866	1.11432	0.00317604	Up	0.000310875	GO:0005634//nucleus	NA	GO:0009738//abscisic acid-activated signaling pathway;GO:0009414//response to water deprivation;GO:0009651//response to salt stress;GO:0010029//regulation of seed germination;GO:0010228//vegetative to reproductive phase transition of meristem	NA	gi|449444911|ref|XP_004140217.1|//PREDICTED: EID1-like F-box protein 3 [Cucumis sativus]
Csa6G149370	1395	67.7239	32.8448	-1.044	0.00420646	Down	0.000435391	NA	GO:0004185//serine-type carboxypeptidase activity	GO:0006508//proteolysis	K09646//serine carboxypeptidase 1 [EC:3.4.16.-]	gi|778722139|ref|XP_011658413.1|//PREDICTED: serine carboxypeptidase-like 51 [Cucumis sativus]
Csa3G099680	795	44450.9	10557.6	-2.07393	2.77691e-11	Down	2.40979e-13	GO:0010287//plastoglobule;GO:0009535//chloroplast thylakoid membrane;GO:0016021//integral component of membrane;GO:0009941//chloroplast envelope;GO:0009522//photosystem I	GO:0031409//pigment binding;GO:0046872//metal ion binding;GO:0016168//chlorophyll binding	GO:0009768//photosynthesis, light harvesting in photosystem I;GO:0009416//response to light stimulus;GO:0018298//protein-chromophore linkage	K08914//light-harvesting complex II chlorophyll a/b binding protein 3	gi|449463148|ref|XP_004149296.1|//PREDICTED: chlorophyll a-b binding protein 13, chloroplastic [Cucumis sativus]
Csa3G902260	1200	394.441	172.007	-1.19734	5.3561e-05	Down	2.49278e-06	NA	GO:0005096//GTPase activator activity	GO:0007275//multicellular organism development;GO:0043547//positive regulation of GTPase activity	K12493//ADP-ribosylation factor GTPase-activating protein 2/3	gi|778687919|ref|XP_011652650.1|//PREDICTED: probable ADP-ribosylation factor GTPase-activating protein AGD9 [Cucumis sativus]
Csa5G168880	177	1.70699	16.7845	3.2976	3.61674e-05	Up	1.5643e-06	NA	NA	NA	NA	gi|700195174|gb|KGN50351.1|//hypothetical protein Csa_5G168880 [Cucumis sativus]
Csa1G042570	660	101.861	43.773	-1.21849	0.0148533	Down	0.00201115	GO:0016021//integral component of membrane;GO:0005789//endoplasmic reticulum membrane	NA	NA	K20721//reticulon-1;K20720//reticulon-4	gi|449439423|ref|XP_004137485.1|//PREDICTED: reticulon-like protein B9 [Cucumis sativus]
Csa3G728090	708	597.228	251.339	-1.24865	3.64988e-08	Down	5.99849e-10	GO:0005737//cytoplasm	GO:0003746//translation elongation factor activity	GO:0006414//translational elongation	K02356//elongation factor P	gi|449439803|ref|XP_004137675.1|//PREDICTED: uncharacterized protein LOC101222385 [Cucumis sativus]
Csa5G149880	1806	363.58	161.007	-1.17515	1.10535e-05	Down	4.06193e-07	NA	GO:0004555//alpha,alpha-trehalase activity	GO:0005993//trehalose catabolic process	K01194//alpha,alpha-trehalase [EC:3.2.1.28]	gi|778699376|ref|XP_004143867.2|//PREDICTED: probable trehalase [Cucumis sativus]
Csa3G865340	339	43.8419	14.6731	-1.57914	0.0338312	Down	0.00561584	GO:0048046//apoplast;GO:0005829//cytosol;GO:0005886//plasma membrane	GO:0015035//protein disulfide oxidoreductase activity;GO:0016671//oxidoreductase activity, acting on a sulfur group of donors, disulfide as acceptor;GO:0008047//enzyme activator activity	GO:0000103//sulfate assimilation;GO:0006662//glycerol ether metabolic process;GO:0006457//protein folding;GO:0034599//cellular response to oxidative stress;GO:0055114//oxidation-reduction process;GO:0043085//positive regulation of catalytic activity;GO:0045454//cell redox homeostasis	K03671//thioredoxin 1	gi|449460227|ref|XP_004147847.1|//PREDICTED: thioredoxin H-type-like [Cucumis sativus]
Csa3G731080	825	50.935	21.0061	-1.27785	0.0440656	Down	0.00785733	NA	GO:0005525//GTP binding	NA	NA	gi|700203613|gb|KGN58746.1|//hypothetical protein Csa_3G731080 [Cucumis sativus]
Csa4G000660	993	202.178	74.9427	-1.43177	2.58923e-07	Down	5.39762e-09	GO:0005634//nucleus	NA	NA	K18810//cyclin D1/2/4, plant	gi|449465087|ref|XP_004150260.1|//PREDICTED: cyclin-D4-1-like [Cucumis sativus]
Csa5G604960	198	142.13	45.0342	-1.65812	3.32055e-05	Down	1.41663e-06	NA	NA	NA	NA	gi|700196725|gb|KGN51902.1|//Pentapeptide repeat [Cucumis sativus]
Csa1G605740	2376	10.3931	29.7258	1.51609	0.0186281	Up	0.00266954	GO:0016021//integral component of membrane	GO:0004674//protein serine/threonine kinase activity;GO:0005524//ATP binding	GO:0006468//protein phosphorylation	K04733//interleukin-1 receptor-associated kinase 4 [EC:2.7.11.1]	gi|700211349|gb|KGN66445.1|//hypothetical protein Csa_1G605740 [Cucumis sativus]
Csa4G296100	780	883.323	296.431	-1.57524	0.00102433	Down	8.02502e-05	GO:0016020//membrane;GO:0005618//cell wall;GO:0005576//extracellular region	NA	GO:0009664//plant-type cell wall organization	K20628//expansin	gi|700199098|gb|KGN54256.1|//hypothetical protein Csa_4G296100 [Cucumis sativus]
Csa3G848870	1959	930.405	444.628	-1.06526	0.000154598	Down	8.49177e-06	NA	GO:0005524//ATP binding;GO:0016787//hydrolase activity;GO:0004715//non-membrane spanning protein tyrosine kinase activity	GO:0018108//peptidyl-tyrosine phosphorylation	K04733//interleukin-1 receptor-associated kinase 4 [EC:2.7.11.1];K04730//interleukin-1 receptor-associated kinase 1 [EC:2.7.11.1]	gi|700204696|gb|KGN59829.1|//hypothetical protein Csa_3G848870 [Cucumis sativus]
Csa5G167110	483	180.516	373.044	1.04721	5.27975e-06	Up	1.74823e-07	GO:0005634//nucleus	GO:0003677//DNA binding;GO:0003700//transcription factor activity, sequence-specific DNA binding	GO:0006355//regulation of transcription, DNA-templated	K00850//6-phosphofructokinase 1 [EC:2.7.1.11];K09286//EREBP-like factor	gi|449451860|ref|XP_004143678.1|//PREDICTED: ethylene-responsive transcription factor ERF106 [Cucumis sativus]
Csa6G011680	1500	286.799	131.035	-1.13009	0.000251045	Down	1.51038e-05	NA	NA	NA	K03695//ATP-dependent Clp protease ATP-binding subunit ClpB	gi|700190588|gb|KGN45792.1|//hypothetical protein Csa_6G011680 [Cucumis sativus]
Csa6G008860	1791	6.68742	17.1165	1.35586	0.0489987	Up	0.00896461	NA	GO:0005089//Rho guanyl-nucleotide exchange factor activity	GO:0043547//positive regulation of GTPase activity	K10418//dynein light chain LC8-type;K20826//RNA polymerase II-associated protein 1	gi|449441612|ref|XP_004138576.1|//PREDICTED: rop guanine nucleotide exchange factor 5 [Cucumis sativus]
Csa1G039020	888	179.133	396.314	1.14561	0.0004014	Up	2.6018e-05	GO:0005886//plasma membrane	NA	NA	K18211//synaptosomal-associated protein 25	gi|449439301|ref|XP_004137424.1|//PREDICTED: SNAP25 homologous protein SNAP33 [Cucumis sativus]
Csa5G647470	1689	271.809	619.509	1.18853	0.000218363	Up	1.27459e-05	GO:0005623//cell	GO:0047134//protein-disulfide reductase activity;GO:0016853//isomerase activity	GO:0055114//oxidation-reduction process;GO:0045454//cell redox homeostasis	K17609//nucleoredoxin [EC:1.8.1.8]	gi|449447547|ref|XP_004141529.1|//PREDICTED: probable nucleoredoxin 1 [Cucumis sativus]
Csa2G401260	1161	1070.52	430.339	-1.31476	1.07126e-05	Down	3.91589e-07	NA	GO:0016787//hydrolase activity	NA	K14759//isochorismate synthase / 2-succinyl-5-enolpyruvyl-6-hydroxy-3-cyclohexene-1-carboxylate synthase / 2-succinyl-6-hydroxy-2,4-cyclohexadiene-1-carboxylate synthase / O-succinylbenzoate synthase [EC:5.4.4.2 2.2.1.9 4.2.99.20 4.2.1.113];K13703//abhydrolase domain-containing protein 11	gi|700207947|gb|KGN63066.1|//hypothetical protein Csa_2G401260 [Cucumis sativus]
Csa1G045600	2289	1594.65	510.402	-1.64354	1.04591e-07	Down	1.94711e-09	GO:0043231//intracellular membrane-bounded organelle;GO:0005887//integral component of plasma membrane	GO:0046872//metal ion binding;GO:0005524//ATP binding;GO:0008553//hydrogen-exporting ATPase activity, phosphorylative mechanism	GO:0006754//ATP biosynthetic process;GO:1902600//hydrogen ion transmembrane transport;GO:0051453//regulation of intracellular pH	K01535//H+-transporting ATPase [EC:3.6.3.6]	gi|700209166|gb|KGN64262.1|//hypothetical protein Csa_1G045600 [Cucumis sativus]
Csa1G572950	423	158.487	327.556	1.04737	7.86015e-05	Up	3.87158e-06	GO:0000790//nuclear chromatin;GO:0000786//nucleosome	GO:0003677//DNA binding;GO:0046982//protein heterodimerization activity	GO:0006342//chromatin silencing	K11251//histone H2A	gi|449435726|ref|XP_004135645.1|//PREDICTED: histone H2AX [Cucumis sativus]
Csa2G237750	2694	401.343	1009.28	1.33042	3.29782e-07	Up	7.2032e-09	NA	GO:0031683//G-protein beta/gamma-subunit complex binding;GO:0004871//signal transducer activity;GO:0005525//GTP binding;GO:0003924//GTPase activity	GO:0007186//G-protein coupled receptor signaling pathway	K04630//guanine nucleotide-binding protein G(i) subunit alpha	gi|449470614|ref|XP_004153011.1|//PREDICTED: extra-large guanine nucleotide-binding protein 1-like isoform X2 [Cucumis sativus]
Csa3G646670	849	64.0772	13.8178	-2.21328	9.80545e-05	Down	5.03416e-06	GO:0016021//integral component of membrane	GO:0008270//zinc ion binding	NA	K19038//E3 ubiquitin-protein ligase ATL41 [EC:2.3.2.27];K16286//E3 ubiquitin-protein ligase EL5 [EC:2.3.2.27]	gi|449453413|ref|XP_004144452.1|//PREDICTED: RING-H2 finger protein ATL3-like [Cucumis sativus]
Csa7G041940	828	4.10823	23.0023	2.48519	0.000148839	Up	8.13163e-06	NA	GO:0003723//RNA binding;GO:0004525//ribonuclease III activity	GO:0006396//RNA processing;GO:0090502//RNA phosphodiester bond hydrolysis, endonucleolytic	K11592//endoribonuclease Dicer [EC:3.1.26.-]	gi|449453708|ref|XP_004144598.1|//PREDICTED: ribonuclease 3-like protein 3 [Cucumis sativus]
Csa3G181440	3774	109.3	47.919	-1.18963	0.0100034	Down	0.00123491	GO:0016020//membrane	GO:0004674//protein serine/threonine kinase activity;GO:0000166//nucleotide binding	GO:0044763//single-organism cellular process;GO:0006468//protein phosphorylation;GO:0044710//single-organism metabolic process	K04733//interleukin-1 receptor-associated kinase 4 [EC:2.7.11.1]	gi|700202224|gb|KGN57357.1|//hypothetical protein Csa_3G181440 [Cucumis sativus]
Csa3G113300	582	2963.26	11611.8	1.97034	0.000229876	Up	1.3585e-05	NA	NA	NA	K13993//HSP20 family protein	gi|449431898|ref|XP_004133737.1|//PREDICTED: 22.0 kDa class IV heat shock protein-like [Cucumis sativus]
Csa2G009580	426	46.4045	18.9796	-1.28982	0.0187735	Down	0.00269493	NA	GO:0003713//transcription coactivator activity	GO:0006355//regulation of transcription, DNA-templated	K00700//1,4-alpha-glucan branching enzyme [EC:2.4.1.18]	gi|700205652|gb|KGN60771.1|//hypothetical protein Csa_2G009580 [Cucumis sativus]
Csa7G318990	723	555.952	1364.52	1.29536	1.78767e-06	Up	5.10464e-08	NA	NA	NA	NA	gi|449443818|ref|XP_004139673.1|//PREDICTED: pathogen-related protein [Cucumis sativus]
Csa6G516870	336	56.2161	128.385	1.19142	0.00776718	Up	0.000905613	NA	NA	NA	NA	gi|700193975|gb|KGN49179.1|//hypothetical protein Csa_6G516870 [Cucumis sativus]
Csa2G372750	1659	8741.37	1974.4	-2.14645	1.59598e-16	Down	4.87452e-19	GO:0009507//chloroplast	GO:0050661//NADP binding;GO:0008883//glutamyl-tRNA reductase activity	GO:0006782//protoporphyrinogen IX biosynthetic process;GO:0055114//oxidation-reduction process;GO:0015995//chlorophyll biosynthetic process	K02492//glutamyl-tRNA reductase [EC:1.2.1.70]	gi|525507427|ref|NP_001267503.1|//glutamyl-tRNA reductase 1, chloroplastic [Cucumis sativus]
Csa1G042790	1338	99.1374	46.289	-1.09876	0.00226527	Down	0.00020778	GO:0005874//microtubule;GO:0005737//cytoplasm	GO:0005525//GTP binding;GO:0005200//structural constituent of cytoskeleton;GO:0003924//GTPase activity	GO:0007018//microtubule-based movement	K07375//tubulin beta	gi|659066850|ref|XP_008464297.1|//PREDICTED: tubulin beta chain-like [Cucumis melo]
Csa3G176240	426	60.2577	10.4455	-2.52826	0.000511636	Down	3.45274e-05	NA	GO:0004857//enzyme inhibitor activity	GO:0043086//negative regulation of catalytic activity	K01051//pectinesterase [EC:3.1.1.11]	gi|700202144|gb|KGN57277.1|//hypothetical protein Csa_3G176240 [Cucumis sativus]
Csa2G010390	429	3.85139	46.16	3.58319	1.05051e-06	Up	2.74767e-08	GO:0005618//cell wall;GO:0005576//extracellular region	NA	GO:0050832//defense response to fungus;GO:0042742//defense response to bacterium	NA	gi|449442941|ref|XP_004139239.1|//PREDICTED: pathogenesis-related protein PR-4 [Cucumis sativus]
Csa4G647490	1716	1565.87	764.228	-1.03489	1.00034e-05	Down	3.61787e-07	NA	GO:0016614//oxidoreductase activity, acting on CH-OH group of donors;GO:0019139//cytokinin dehydrogenase activity;GO:0050660//flavin adenine dinucleotide binding	GO:0009690//cytokinin metabolic process;GO:0055114//oxidation-reduction process	K00279//cytokinin dehydrogenase [EC:1.5.99.12]	gi|700200218|gb|KGN55376.1|//hypothetical protein Csa_4G647490 [Cucumis sativus]
Csa2G432220	1566	55.8589	11.6269	-2.26432	0.000606129	Down	4.24029e-05	GO:0016021//integral component of membrane	GO:0016705//oxidoreductase activity, acting on paired donors, with incorporation or reduction of molecular oxygen;GO:0020037//heme binding;GO:0005506//iron ion binding;GO:0004497//monooxygenase activity	GO:0055114//oxidation-reduction process	K07409//cytochrome P450 family 1 subfamily A polypeptide 2 [EC:1.14.14.1];K07408//cytochrome P450 family 1 subfamily A polypeptide 1 [EC:1.14.14.1]	gi|778673774|ref|XP_011650058.1|//PREDICTED: cytochrome P450 89A2-like [Cucumis sativus]
Csa7G407800	2595	17422.5	5673.92	-1.61854	6.53488e-12	Down	4.97395e-14	NA	GO:0047268//galactinol-raffinose galactosyltransferase activity	NA	K06611//stachyose synthetase [EC:2.4.1.67]	gi|525507270|ref|NP_001267675.1|//steryl-sulfatase [Cucumis sativus]
Csa3G117400	1110	38.9951	11.6194	-1.74676	0.000235107	Down	1.39967e-05	NA	GO:0046872//metal ion binding	NA	NA	gi|778676654|ref|XP_011650633.1|//PREDICTED: zinc finger protein ZAT1 [Cucumis sativus]
Csa2G361580	1701	3228.76	1476.78	-1.12852	2.9877e-07	Down	6.31854e-09	GO:0005829//cytosol	GO:0004347//glucose-6-phosphate isomerase activity	GO:0009817//defense response to fungus, incompatible interaction;GO:0006094//gluconeogenesis;GO:0006096//glycolytic process	K01810//glucose-6-phosphate isomerase [EC:5.3.1.9]	gi|449469989|ref|XP_004152701.1|//PREDICTED: glucose-6-phosphate isomerase, cytosolic [Cucumis sativus]
Csa2G292800	1866	470.491	229.316	-1.03683	0.00370149	Down	0.000374151	NA	GO:0004674//protein serine/threonine kinase activity;GO:0005524//ATP binding;GO:0005509//calcium ion binding	GO:0006468//protein phosphorylation	K00924	gi|449460636|ref|XP_004148051.1|//PREDICTED: CDPK-related kinase 5 [Cucumis sativus]
Csa6G495750	552	18.3236	54.8435	1.58162	0.00105478	Up	8.29934e-05	NA	NA	NA	NA	gi|449448206|ref|XP_004141857.1|//PREDICTED: uncharacterized protein LOC101222947 [Cucumis sativus]
Csa7G426490	276	890.428	300.229	-1.56843	0.00131025	Down	0.000107223	NA	NA	NA	NA	gi|700189875|gb|KGN45108.1|//hypothetical protein Csa_7G426490 [Cucumis sativus]
Csa6G439930	321	23654.9	10712.5	-1.14284	0.000368429	Down	2.3612e-05	NA	NA	NA	NA	gi|449450974|ref|XP_004143237.1|//PREDICTED: photosystem II 5 kDa protein, chloroplastic [Cucumis sativus]
Csa5G157920	1464	29.7594	9.90666	-1.58688	0.0164194	Down	0.00228377	GO:0016021//integral component of membrane	GO:0015238//drug transmembrane transporter activity;GO:0015297//antiporter activity	GO:0009987//cellular process;GO:0006855//drug transmembrane transport	K03327//multidrug resistance protein, MATE family	gi|449459742|ref|XP_004147605.1|//PREDICTED: MATE efflux family protein LAL5 [Cucumis sativus]
Csa2G348910	1662	31.4924	9.81559	-1.68186	0.0220989	Down	0.00328264	GO:0005794//Golgi apparatus;GO:0016021//integral component of membrane	GO:0016413//O-acetyltransferase activity	GO:0071554//cell wall organization or biogenesis	K04427//mitogen-activated protein kinase kinase kinase 7 [EC:2.7.11.25];K16573//gamma-tubulin complex component 6	gi|449450630|ref|XP_004143065.1|//PREDICTED: protein trichome birefringence-like 2 [Cucumis sativus]
Csa2G351520	1860	14977.5	6998.11	-1.09776	5.53181e-08	Down	9.59585e-10	NA	NA	NA	NA	gi|449450369|ref|XP_004142935.1|//PREDICTED: uncharacterized protein LOC101220363 [Cucumis sativus]
Csa6G417890	1176	108.182	248.568	1.20018	0.0004559	Up	3.01473e-05	NA	NA	NA	K11649//SWI/SNF related-matrix-associated actin-dependent regulator of chromatin subfamily C;K15030//translation initiation factor 3 subunit M	gi|449444947|ref|XP_004140235.1|//PREDICTED: F-box protein CPR30-like [Cucumis sativus]
Csa6G518030	171	20.2194	49.0426	1.2783	0.0165582	Up	0.0023095	NA	NA	NA	NA	gi|700194042|gb|KGN49246.1|//hypothetical protein Csa_6G518030 [Cucumis sativus]
Csa2G402090	651	1113.19	528.071	-1.07589	0.00124557	Down	0.000101387	GO:0005739//mitochondrion	GO:0003690//double-stranded DNA binding	GO:0006355//regulation of transcription, DNA-templated	NA	gi|778672961|ref|XP_011649898.1|//PREDICTED: uncharacterized protein LOC101218603 isoform X1 [Cucumis sativus]
Csa5G517740	1719	141.415	21.1392	-2.74194	1.64662e-12	Down	1.09365e-14	NA	NA	NA	NA	gi|449450032|ref|XP_004142768.1|//PREDICTED: uncharacterized protein LOC101216656 isoform X1 [Cucumis sativus]
Csa4G047870	2982	1138.65	452.451	-1.33149	1.62162e-05	Down	6.24999e-07	GO:0005874//microtubule;GO:0005871//kinesin complex	GO:0005524//ATP binding;GO:0003777//microtubule motor activity;GO:0008017//microtubule binding;GO:0016887//ATPase activity	GO:0007018//microtubule-based movement	K11498//centromeric protein E	gi|778690795|ref|XP_011653169.1|//PREDICTED: kinesin-like protein NACK2 [Cucumis sativus]
Csa4G095600	513	1955.55	860.434	-1.18444	1.11293e-05	Down	4.10057e-07	GO:0022625//cytosolic large ribosomal subunit	GO:0003735//structural constituent of ribosome	GO:0006412//translation	K02904//large subunit ribosomal protein L29	gi|449438829|ref|XP_004137190.1|//PREDICTED: 50S ribosomal protein L29, chloroplastic [Cucumis sativus]
Csa7G432210	318	93.847	340.541	1.85945	3.74733e-06	Up	1.18995e-07	NA	NA	NA	NA	gi|700190007|gb|KGN45240.1|//hypothetical protein Csa_7G432210 [Cucumis sativus]
Csa3G785430	1539	221.657	88.4354	-1.32563	1.05051e-06	Down	2.75017e-08	NA	GO:0051864//histone demethylase activity (H3-K36 specific);GO:0016740//transferase activity	GO:0070544//histone H3-K36 demethylation;GO:0055114//oxidation-reduction process	K11323//histone arginine demethylase JMJD6 [EC:1.14.11.-]	gi|449437518|ref|XP_004136539.1|//PREDICTED: F-box protein At5g06550 [Cucumis sativus]
Csa6G153490	330	116.767	8.60344	-3.76258	5.37728e-15	Down	2.13767e-17	NA	NA	NA	NA	gi|449463088|ref|XP_004149266.1|//PREDICTED: uncharacterized protein LOC101220151 [Cucumis sativus]
Csa7G253780	1551	145.556	415.374	1.51283	0.0065195	Up	0.000736119	GO:0016021//integral component of membrane	GO:0032440//2-alkenal reductase [NAD(P)] activity;GO:0022891//substrate-specific transmembrane transporter activity	GO:0008643//carbohydrate transport;GO:0055085//transmembrane transport;GO:0055114//oxidation-reduction process	K08150//MFS transporter, SP family, solute carrier family 2 (myo-inositol transporter), member 13	gi|778726170|ref|XP_004148312.2|//PREDICTED: polyol transporter 5-like [Cucumis sativus]
Csa3G823100	1677	1123.83	518.72	-1.11539	0.00170455	Down	0.000148333	NA	GO:0004326//tetrahydrofolylpolyglutamate synthase activity;GO:0005524//ATP binding	GO:0046901//tetrahydrofolylpolyglutamate biosynthetic process;GO:0006730//one-carbon metabolic process	K01930//folylpolyglutamate synthase [EC:6.3.2.17]	gi|449437789|ref|XP_004136673.1|//PREDICTED: folylpolyglutamate synthase isoform X1 [Cucumis sativus]
Csa7G047420	810	152.031	35.1753	-2.11174	0.00116809	Down	9.3608e-05	GO:0009506//plasmodesma;GO:0005576//extracellular region;GO:0016021//integral component of membrane	NA	GO:0019953//sexual reproduction;GO:0006949//syncytium formation	K20628//expansin	gi|449438082|ref|XP_004136819.1|//PREDICTED: expansin-B3-like [Cucumis sativus]
Csa1G039920	699	3.52092	13.3531	1.92315	0.0115172	Up	0.00147965	NA	NA	GO:0006950//response to stress	NA	gi|449439353|ref|XP_004137450.1|//PREDICTED: uncharacterized protein LOC101207475 [Cucumis sativus]
Csa3G842010	1164	589.334	189.594	-1.63617	1.66638e-09	Down	2.02773e-11	NA	NA	NA	K01640//hydroxymethylglutaryl-CoA lyase [EC:4.1.3.4]	gi|449446732|ref|XP_004141125.1|//PREDICTED: F-box protein At2g26850-like [Cucumis sativus]
Csa3G357110	981	8.84331	24.7906	1.48713	0.0254638	Up	0.00389482	GO:0005634//nucleus	GO:0003677//DNA binding;GO:0003700//transcription factor activity, sequence-specific DNA binding	GO:0006355//regulation of transcription, DNA-templated	K13434//pathogenesis-related genes transcriptional activator PTI6	gi|449463464|ref|XP_004149454.1|//PREDICTED: ethylene-responsive transcription factor CRF4 [Cucumis sativus]
Csa2G302230	279	3.52454	19.1027	2.43827	0.00276962	Up	0.000263306	NA	NA	NA	NA	gi|778670210|ref|XP_011649401.1|//PREDICTED: uncharacterized protein LOC105434623 [Cucumis sativus]
Csa3G882970	675	2283.24	1049.75	-1.12103	0.015058	Down	0.00204258	GO:0016021//integral component of membrane	NA	NA	K07232//cation transport protein ChaC	gi|778687275|ref|XP_011652541.1|//PREDICTED: putative glutathione-specific gamma-glutamylcyclotransferase 2 [Cucumis sativus]
Csa5G622730	1293	55.0201	113.611	1.04607	0.00161222	Up	0.000138266	NA	GO:0005524//ATP binding;GO:0004672//protein kinase activity	GO:0006468//protein phosphorylation	K04733//interleukin-1 receptor-associated kinase 4 [EC:2.7.11.1]	gi|449449348|ref|XP_004142427.1|//PREDICTED: lysM domain receptor-like kinase 3 [Cucumis sativus]
Csa7G452220	2691	37.1593	82.3728	1.14844	0.00319585	Up	0.000313589	NA	NA	NA	K04733//interleukin-1 receptor-associated kinase 4 [EC:2.7.11.1]	gi|700190334|gb|KGN45567.1|//hypothetical protein Csa_7G452220 [Cucumis sativus]
Csa4G098210	429	1.35963	19.3577	3.83163	1.32387e-06	Up	3.61343e-08	NA	NA	NA	NA	gi|700198507|gb|KGN53665.1|//hypothetical protein Csa_4G098210 [Cucumis sativus]
Csa1G088450	498	4.10095	25.666	2.64583	0.000178436	Up	1.00019e-05	NA	NA	NA	K13944	gi|700209659|gb|KGN64755.1|//hypothetical protein Csa_1G088450 [Cucumis sativus]
Csa3G239260	2457	582.864	281.336	-1.05086	0.000966678	Down	7.45617e-05	GO:0005655//nucleolar ribonuclease P complex	GO:0004526//ribonuclease P activity	GO:0090502//RNA phosphodiester bond hydrolysis, endonucleolytic	K10352//myosin heavy chain;K20283//golgin subfamily A member 4	gi|778680446|ref|XP_011651318.1|//PREDICTED: myosin heavy chain, striated muscle [Cucumis sativus]
Csa3G122420	1656	5.43896	21.5915	1.98906	0.00165435	Up	0.000143082	NA	NA	NA	K01176//alpha-amylase [EC:3.2.1.1];K17710//pentatricopeptide repeat domain-containing protein 1	gi|700201385|gb|KGN56518.1|//hypothetical protein Csa_3G122420 [Cucumis sativus]
Csa1G690140	1539	441.615	172.554	-1.35574	0.000127164	Down	6.83072e-06	NA	NA	NA	K19589//release factor glutamine methyltransferase [EC:2.1.1.297];K17285//selenium-binding protein 1	gi|778664334|ref|XP_011660274.1|//PREDICTED: pentatricopeptide repeat-containing protein At5g08510 [Cucumis sativus]
Csa7G008440	255	47.6239	8.59954	-2.46935	7.43556e-05	Down	3.63721e-06	NA	NA	GO:0009733//response to auxin	K14488//SAUR family protein	gi|778722813|ref|XP_011658572.1|//PREDICTED: auxin-induced protein 15A-like [Cucumis sativus]
Csa1G587990	1866	534.796	1666.25	1.63954	0.000178465	Up	1.0019e-05	GO:0005618//cell wall;GO:0005773//vacuole	GO:0030246//carbohydrate binding;GO:0004565//beta-galactosidase activity	GO:0005975//carbohydrate metabolic process	K12309//beta-galactosidase [EC:3.2.1.23]	gi|700211143|gb|KGN66239.1|//hypothetical protein Csa_1G587990 [Cucumis sativus]
Csa5G196560	1431	1181.44	467.189	-1.33846	1.43971e-07	Down	2.78492e-09	GO:0043231//intracellular membrane-bounded organelle	GO:0080043//quercetin 3-O-glucosyltransferase activity;GO:0080044//quercetin 7-O-glucosyltransferase activity	GO:0009813//flavonoid biosynthetic process;GO:0052696//flavonoid glucuronidation	K13493//cytokinin-N-glucosyltransferase [EC:2.4.1.-];K13030//cyanohydrin beta-glucosyltransferase [EC:2.4.1.85];K00699//glucuronosyltransferase [EC:2.4.1.17]	gi|449465059|ref|XP_004150246.1|//PREDICTED: 7-deoxyloganetic acid glucosyltransferase-like [Cucumis sativus]
Csa3G914020	5319	11.272	33.2766	1.56177	0.0380481	Up	0.00652981	NA	NA	NA	NA	gi|700205338|gb|KGN60471.1|//hypothetical protein Csa_3G914020 [Cucumis sativus]
Csa5G152830	264	320.274	899.235	1.48939	1.81694e-05	Up	7.11973e-07	NA	NA	NA	NA	gi|700194891|gb|KGN50068.1|//hypothetical protein Csa_5G152830 [Cucumis sativus]
Csa3G100800	1062	23.9388	50.685	1.08221	0.0302236	Up	0.00485288	GO:0005634//nucleus	GO:0003677//DNA binding	GO:0006355//regulation of transcription, DNA-templated	K12581//CCR4-NOT transcription complex subunit 7/8;K03094//S-phase kinase-associated protein 1;K13126//polyadenylate-binding protein;K05941//glutathione gamma-glutamylcysteinyltransferase [EC:2.3.2.15];K01054//acylglycerol lipase [EC:3.1.1.23]	gi|449463130|ref|XP_004149287.1|//PREDICTED: NAC transcription factor 25 [Cucumis sativus]
Csa3G133970	810	1515.17	757.496	-1.00016	0.000127445	Down	6.8582e-06	GO:0009507//chloroplast	GO:0016791//phosphatase activity	GO:0016311//dephosphorylation	NA	gi|449432486|ref|XP_004134030.1|//PREDICTED: haloacid dehalogenase-like hydrolase domain-containing protein At2g33255 [Cucumis sativus]
Csa6G109650	396	2922.41	347.184	-3.07339	2.81769e-17	Down	7.10331e-20	NA	NA	NA	K02883//large subunit ribosomal protein L18e;K11855//ubiquitin carboxyl-terminal hydrolase 36/42 [EC:3.4.19.12]	gi|449445453|ref|XP_004140487.1|//PREDICTED: putative lipid-binding protein At4g00165 [Cucumis sativus]
Csa6G011690	1806	1024.44	358.658	-1.51416	0.000353806	Down	2.23721e-05	NA	NA	NA	K03695//ATP-dependent Clp protease ATP-binding subunit ClpB	gi|700190589|gb|KGN45793.1|//hypothetical protein Csa_6G011690 [Cucumis sativus]
Csa5G505740	2103	1958.78	672.78	-1.54175	5.10038e-10	Down	5.71187e-12	GO:0005887//integral component of plasma membrane	GO:0008271//secondary active sulfate transmembrane transporter activity	GO:1902358//sulfate transmembrane transport	K18059//sulfate transporter 4	gi|449464222|ref|XP_004149828.1|//PREDICTED: sulfate transporter 4.1, chloroplastic-like [Cucumis sativus]
Csa5G139070	306	3346.74	1548.75	-1.11165	0.000829841	Down	6.24382e-05	NA	NA	NA	NA	gi|778698698|ref|XP_011654590.1|//PREDICTED: uncharacterized protein LOC105435419 [Cucumis sativus]
Csa4G430830	1716	276.817	50.0162	-2.46847	3.91662e-16	Down	1.28834e-18	GO:0005634//nucleus;GO:0005886//plasma membrane;GO:0005737//cytoplasm	GO:0005524//ATP binding;GO:0004683//calmodulin-dependent protein kinase activity;GO:0005509//calcium ion binding;GO:0009931//calcium-dependent protein serine/threonine kinase activity;GO:0005516//calmodulin binding	GO:0009738//abscisic acid-activated signaling pathway;GO:0018105//peptidyl-serine phosphorylation;GO:0035556//intracellular signal transduction;GO:0046777//protein autophosphorylation	K00924	gi|449453165|ref|XP_004144329.1|//PREDICTED: CDPK-related kinase 1-like isoform X1 [Cucumis sativus]
Csa1G342430	411	169.235	496.506	1.55279	2.05036e-05	Up	8.23046e-07	NA	NA	NA	NA	gi|449465739|ref|XP_004150585.1|//PREDICTED: uncharacterized protein LOC101222988 [Cucumis sativus]
Csa5G603340	510	67.6673	208.076	1.62058	2.04932e-06	Up	6.00119e-08	GO:0042646//plastid nucleoid	GO:0016301//kinase activity	GO:0016310//phosphorylation;GO:0010468//regulation of gene expression;GO:0009642//response to light intensity	NA	gi|449434881|ref|XP_004135224.1|//PREDICTED: uncharacterized protein LOC101210245 [Cucumis sativus]
Csa7G024000	1128	1596.46	763.071	-1.06498	1.89599e-06	Down	5.49668e-08	GO:0005783//endoplasmic reticulum;GO:0016021//integral component of membrane;GO:0005886//plasma membrane	GO:0004366//glycerol-3-phosphate O-acyltransferase activity	GO:0008152//metabolic process	K13506//glycerol-3-phosphate O-acyltransferase 3/4 [EC:2.3.1.15]	gi|449473234|ref|XP_004153825.1|//PREDICTED: glycerol-3-phosphate acyltransferase 3 [Cucumis sativus]
Csa1G162100	915	31.248	128.776	2.04302	6.84686e-08	Up	1.21797e-09	NA	GO:0043565//sequence-specific DNA binding;GO:0003700//transcription factor activity, sequence-specific DNA binding	GO:0006355//regulation of transcription, DNA-templated	K14431//transcription factor TGA	gi|778659426|ref|XP_011654412.1|//PREDICTED: transcription factor HBP-1b(c38) [Cucumis sativus]
Csa7G063980	1476	240.82	104.468	-1.20489	0.0154135	Down	0.00210949	GO:0043231//intracellular membrane-bounded organelle	GO:0080043//quercetin 3-O-glucosyltransferase activity;GO:0080044//quercetin 7-O-glucosyltransferase activity	GO:0009813//flavonoid biosynthetic process;GO:0052696//flavonoid glucuronidation	K00699//glucuronosyltransferase [EC:2.4.1.17];K13030//cyanohydrin beta-glucosyltransferase [EC:2.4.1.85]	gi|778724432|ref|XP_011658803.1|//PREDICTED: 7-deoxyloganetin glucosyltransferase-like [Cucumis sativus]
Csa6G517370	1917	26.0904	128.164	2.2964	2.38677e-08	Up	3.77218e-10	NA	GO:0008270//zinc ion binding	NA	K03798//cell division protease FtsH [EC:3.4.24.-];K17285//selenium-binding protein 1;K10683//BRCA1-associated RING domain protein 1;K11000//callose synthase [EC:2.4.1.-]	gi|700194025|gb|KGN49229.1|//hypothetical protein Csa_6G517370 [Cucumis sativus]
Csa2G286450	573	438.515	117.777	-1.89657	0.000250209	Down	1.50414e-05	NA	GO:0005509//calcium ion binding	NA	K13448//calcium-binding protein CML	gi|449460606|ref|XP_004148036.1|//PREDICTED: probable calcium-binding protein CML32 [Cucumis sativus]
Csa1G001340	957	29.3045	64.2062	1.13159	0.0326192	Up	0.00536406	NA	NA	NA	NA	gi|700208366|gb|KGN63462.1|//hypothetical protein Csa_1G001340 [Cucumis sativus]
Csa5G168830	378	22.2318	5.53915	-2.00488	0.0105459	Down	0.00131907	NA	NA	NA	NA	gi|449451834|ref|XP_004143665.1|//PREDICTED: uncharacterized protein LOC101218227 [Cucumis sativus]
Csa6G293930	330	80.5243	184.315	1.19468	0.000545333	Up	3.73831e-05	GO:0043231//intracellular membrane-bounded organelle;GO:0012505//endomembrane system;GO:0044425//membrane part;GO:0044444//cytoplasmic part	NA	NA	K09481//protein transport protein SEC61 subunit beta	gi|659127865|ref|XP_008463929.1|//PREDICTED: protein transport protein Sec61 subunit beta [Cucumis melo]
Csa5G631510	711	118.41	40.0482	-1.56398	9.27973e-05	Down	4.70577e-06	NA	GO:0005488//binding;GO:0016491//oxidoreductase activity	GO:0008152//metabolic process;GO:0050896//response to stimulus;GO:0009987//cellular process	K00430//peroxidase [EC:1.11.1.7]	gi|700197223|gb|KGN52400.1|//hypothetical protein Csa_5G631510 [Cucumis sativus]
Csa2G190790	387	125.809	38.1466	-1.7216	0.00133929	Down	0.000110013	GO:0016020//membrane;GO:0009536//plastid	NA	NA	K02710//photosystem II PsbI protein	gi|700206503|gb|KGN61622.1|//hypothetical protein Csa_2G190790 [Cucumis sativus]
Csa3G625630	936	13.6669	43.2779	1.66294	0.0409276	Up	0.00712914	NA	NA	GO:0006792//regulation of sulfur utilization	NA	gi|700203215|gb|KGN58348.1|//hypothetical protein Csa_3G625630 [Cucumis sativus]
Csa2G354640	468	846.211	1876.97	1.14932	0.00023403	Up	1.391e-05	NA	GO:0016651//oxidoreductase activity, acting on NAD(P)H	GO:0022900//electron transport chain	K03937//NADH dehydrogenase (ubiquinone) Fe-S protein 4	gi|449450293|ref|XP_004142898.1|//PREDICTED: NADH dehydrogenase [ubiquinone] iron-sulfur protein 4, mitochondrial [Cucumis sativus]
Csa3G116790	516	141.204	44.7462	-1.65794	0.00146521	Down	0.000122909	GO:0046658//anchored component of plasma membrane	GO:0009055//electron carrier activity	NA	K03006//DNA-directed RNA polymerase II subunit RPB1 [EC:2.7.7.6];K04733//interleukin-1 receptor-associated kinase 4 [EC:2.7.11.1]	gi|449431954|ref|XP_004133765.1|//PREDICTED: uclacyanin-2 [Cucumis sativus]
Csa1G043260	585	434.206	992.2	1.19225	4.44464e-05	Up	1.99316e-06	NA	GO:0046872//metal ion binding	NA	K12871//coiled-coil domain-containing protein 12	gi|700209127|gb|KGN64223.1|//hypothetical protein Csa_1G043260 [Cucumis sativus]
Csa3G731150	1584	452	155.338	-1.54091	1.97181e-10	Down	2.01702e-12	GO:0005634//nucleus;GO:0005886//plasma membrane;GO:0005737//cytoplasm	GO:0005524//ATP binding;GO:0004683//calmodulin-dependent protein kinase activity;GO:0005509//calcium ion binding;GO:0009931//calcium-dependent protein serine/threonine kinase activity;GO:0005516//calmodulin binding	GO:0009738//abscisic acid-activated signaling pathway;GO:0018105//peptidyl-serine phosphorylation;GO:0035556//intracellular signal transduction;GO:0046777//protein autophosphorylation	K13412//calcium-dependent protein kinase [EC:2.7.11.1]	gi|449439886|ref|XP_004137716.1|//PREDICTED: calcium-dependent protein kinase 13 [Cucumis sativus]
Csa3G002600	633	1393.71	3220.89	1.20853	0.00146011	Up	0.00012239	GO:0009570//chloroplast stroma	NA	NA	K14964//Set1/Ash2 histone methyltransferase complex subunit ASH2	gi|449456841|ref|XP_004146157.1|//PREDICTED: uncharacterized protein LOC101219661 [Cucumis sativus]
Csa2G171900	384	6818.78	3384.8	-1.01044	0.000700211	Down	5.03764e-05	GO:0009535//chloroplast thylakoid membrane	GO:0009055//electron carrier activity	GO:0009644//response to high light intensity;GO:0009773//photosynthetic electron transport in photosystem I;GO:0009414//response to water deprivation;GO:0071484//cellular response to light intensity;GO:0010117//photoprotection	NA	gi|449458862|ref|XP_004147165.1|//PREDICTED: protein PROTON GRADIENT REGULATION 5, chloroplastic [Cucumis sativus]
Csa6G093090	753	2973.44	1223.05	-1.28165	7.31952e-08	Down	1.31295e-09	NA	GO:0003755//peptidyl-prolyl cis-trans isomerase activity	GO:0006457//protein folding;GO:0000413//protein peptidyl-prolyl isomerization	K03768//peptidyl-prolyl cis-trans isomerase B (cyclophilin B) [EC:5.2.1.8]	gi|449445564|ref|XP_004140542.1|//PREDICTED: photosynthetic NDH subunit of lumenal location 5, chloroplastic [Cucumis sativus]
Csa3G836430	1239	1.29792	8.45493	2.70359	0.00270055	Up	0.000255038	NA	NA	NA	NA	gi|700204525|gb|KGN59658.1|//hypothetical protein Csa_3G836430 [Cucumis sativus]
Csa7G045570	1014	67.5638	442.045	2.70987	2.4581e-09	Up	3.12223e-11	GO:0016020//membrane	NA	NA	NA	gi|700188335|gb|KGN43568.1|//hypothetical protein Csa_7G045570 [Cucumis sativus]
Csa6G445150	748	221.612	54.7935	-2.01596	0.000422389	Down	2.76241e-05	GO:0005887//integral component of plasma membrane;GO:0009506//plasmodesma;GO:0005773//vacuole	GO:0015250//water channel activity;GO:0015254//glycerol channel activity	GO:0006833//water transport;GO:0034220//ion transmembrane transport;GO:0009992//cellular water homeostasis;GO:0015793//glycerol transport	K09872//aquaporin PIP	gi|562745018|gb|AHB33482.1|//plasma intrinsic protein 2-6 [Cucumis sativus];gi|449450992|ref|XP_004143246.1|//PREDICTED: aquaporin PIP2-1-like [Cucumis sativus]
Csa3G596250	234	323.141	133.368	-1.27675	0.0187069	Down	0.00268175	NA	NA	NA	NA	gi|700203092|gb|KGN58225.1|//hypothetical protein Csa_3G596250 [Cucumis sativus]
Csa1G434130	1497	510.662	242.234	-1.07597	0.0459375	Down	0.00827237	GO:0016021//integral component of membrane	GO:0008324//cation transmembrane transporter activity	GO:0098655//cation transmembrane transport	NA	gi|449463920|ref|XP_004149678.1|//PREDICTED: sodium transporter HKT1 [Cucumis sativus]
Csa4G618510	1464	38.7526	366.641	3.242	2.22196e-29	Up	9.69487e-33	NA	GO:0016758//transferase activity, transferring hexosyl groups	GO:0008152//metabolic process	K08237//hydroquinone glucosyltransferase [EC:2.4.1.218]	gi|778695494|ref|XP_004146062.2|//PREDICTED: anthocyanidin 3-O-glucosyltransferase 2-like [Cucumis sativus]
Csa6G235570	1398	9.83868	75.5303	2.94052	9.55985e-05	Up	4.86173e-06	NA	NA	NA	NA	gi|778722199|ref|XP_011658427.1|//PREDICTED: seed biotin-containing protein SBP65 [Cucumis sativus]
Csa1G561360	1235	919.046	308.279	-1.5759	4.80029e-06	Down	1.57085e-07	NA	GO:0016787//hydrolase activity	NA	K19882//O-palmitoleoyl-L-serine hydrolase [EC:3.1.1.98]	gi|449435591|ref|XP_004135578.1|//PREDICTED: pectin acetylesterase 10 [Cucumis sativus]
Csa4G011730	1488	199.287	527.572	1.40452	8.04522e-06	Up	2.81604e-07	GO:0009705//plant-type vacuole membrane;GO:0016021//integral component of membrane	GO:0022891//substrate-specific transmembrane transporter activity	GO:0055085//transmembrane transport	K08150//MFS transporter, SP family, solute carrier family 2 (myo-inositol transporter), member 13	gi|449468830|ref|XP_004152124.1|//PREDICTED: inositol transporter 1 [Cucumis sativus]
Csa2G008780	612	569.243	1392.55	1.29061	1.65436e-06	Up	4.67588e-08	NA	NA	NA	NA	gi|778666298|ref|XP_011648719.1|//PREDICTED: uncharacterized protein LOC105434545 [Cucumis sativus]
Csa4G046640	699	203.77	52.7291	-1.95027	6.31735e-08	Down	1.10868e-09	GO:0005737//cytoplasm	NA	NA	K06287//septum formation protein	gi|778690723|ref|XP_011653158.1|//PREDICTED: maf-like protein DDB_G0281937 [Cucumis sativus]
Csa2G404780	2028	8.78474	78.3889	3.15758	1.53925e-13	Up	7.61153e-16	GO:0016020//membrane	NA	NA	K01807//ribose 5-phosphate isomerase A [EC:5.3.1.6]	gi|700208007|gb|KGN63126.1|//hypothetical protein Csa_2G404780 [Cucumis sativus]
Csa2G060530	2451	842.06	299.556	-1.4911	6.94615e-09	Down	9.56371e-11	GO:0016020//membrane;GO:0005618//cell wall	GO:0004252//serine-type endopeptidase activity	GO:0006508//proteolysis	K04733//interleukin-1 receptor-associated kinase 4 [EC:2.7.11.1];K13199//plasminogen activator inhibitor 1 RNA-binding protein;K09338//homeobox-leucine zipper protein;K01183//chitinase [EC:3.2.1.14]	gi|778667576|ref|XP_011648950.1|//PREDICTED: subtilisin-like protease SBT2.5 [Cucumis sativus]
Csa1G470410	2076	78.13	164.26	1.07203	0.00456923	Up	0.000482685	GO:0016021//integral component of membrane	GO:0005524//ATP binding;GO:0004672//protein kinase activity	GO:0006468//protein phosphorylation	K04730//interleukin-1 receptor-associated kinase 1 [EC:2.7.11.1];K13415//protein brassinosteroid insensitive 1 [EC:2.7.10.1 2.7.11.1]	gi|778661186|ref|XP_004150222.2|//PREDICTED: probable LRR receptor-like serine/threonine-protein kinase At2g24230 [Cucumis sativus]
Csa2G348200	1620	232.452	71.5491	-1.69993	0.005515	Down	0.00060639	NA	GO:0005507//copper ion binding;GO:0008447//L-ascorbate oxidase activity	GO:0055114//oxidation-reduction process	K19791//iron transport multicopper oxidase	gi|449450472|ref|XP_004142986.1|//PREDICTED: L-ascorbate oxidase homolog [Cucumis sativus]
Csa5G640520	345	469.214	151.757	-1.62849	7.74039e-16	Down	2.73936e-18	NA	NA	NA	NA	gi|700197341|gb|KGN52518.1|//hypothetical protein Csa_5G640520 [Cucumis sativus]
Csa4G192030	678	3.82213	20.4648	2.42069	0.000584601	Up	4.06418e-05	NA	NA	NA	K09286//EREBP-like factor	gi|700198773|gb|KGN53931.1|//hypothetical protein Csa_4G192030 [Cucumis sativus]
Csa6G518130	1236	11867.1	4770.22	-1.31484	1.04343e-06	Down	2.72151e-08	GO:0016021//integral component of membrane	GO:0005215//transporter activity	GO:0034219//carbohydrate transmembrane transport	K15283//solute carrier family 35, member E1	gi|449433798|ref|XP_004134684.1|//PREDICTED: triose phosphate/phosphate translocator, chloroplastic isoform X1 [Cucumis sativus]
Csa1G435760	1782	1.58962	15.0823	3.2461	4.50767e-05	Up	2.0258e-06	NA	GO:0016702//oxidoreductase activity, acting on single donors with incorporation of molecular oxygen, incorporation of two atoms of oxygen	GO:0055114//oxidation-reduction process	K09840//9-cis-epoxycarotenoid dioxygenase [EC:1.13.11.51]	gi|449463907|ref|XP_004149672.1|//PREDICTED: probable 9-cis-epoxycarotenoid dioxygenase NCED5, chloroplastic [Cucumis sativus]
Csa5G148780	1278	726.645	1934.43	1.41259	0.00441348	Up	0.000461097	NA	NA	NA	K10450//kelch-like protein 12;K10457//kelch-like protein 20;K10443//kelch-like protein 2/3	gi|449452220|ref|XP_004143858.1|//PREDICTED: uncharacterized protein LOC101206530 [Cucumis sativus]
Csa7G044810	399	78.1311	749.896	3.26272	7.70401e-36	Up	1.12047e-39	GO:0005622//intracellular	GO:0008270//zinc ion binding	NA	K12135//zinc finger protein CONSTANS	gi|700188308|gb|KGN43541.1|//hypothetical protein Csa_7G044810 [Cucumis sativus]
Csa2G354750	1176	120.603	30.3748	-1.98932	4.28866e-09	Down	5.67607e-11	GO:0019005//SCF ubiquitin ligase complex	GO:0004842//ubiquitin-protein transferase activity	GO:0031146//SCF-dependent proteasomal ubiquitin-dependent protein catabolic process	K15196//transcription factor IIIB 90 kDa subunit	gi|778670997|ref|XP_004142892.2|//PREDICTED: F-box/kelch-repeat protein At5g43190 [Cucumis sativus]
Csa6G525490	1968	1313.85	430.601	-1.60938	1.58172e-15	Down	5.75116e-18	NA	NA	GO:0008152//metabolic process	K14760//acyl-activating enzyme 14 [EC:6.2.1.26]	gi|700194259|gb|KGN49463.1|//hypothetical protein Csa_6G525490 [Cucumis sativus];gi|778721580|ref|XP_011658323.1|//PREDICTED: 2-succinylbenzoate--CoA ligase, chloroplastic/peroxisomal isoform X1 [Cucumis sativus]
Csa1G611820	1386	319.555	93.3684	-1.77506	0.000174869	Down	9.78323e-06	NA	NA	NA	K01188//beta-glucosidase [EC:3.2.1.21]	gi|700211360|gb|KGN66456.1|//hypothetical protein Csa_1G611820 [Cucumis sativus]
Csa2G372830	1548	1338.23	589.254	-1.18337	0.000245092	Down	1.46744e-05	NA	GO:0003677//DNA binding;GO:0003700//transcription factor activity, sequence-specific DNA binding;GO:0016987//sigma factor activity	GO:0006355//regulation of transcription, DNA-templated;GO:0006352//DNA-templated transcription, initiation	K03093//RNA polymerase sigma factor	gi|778671949|ref|XP_004148429.2|//PREDICTED: RNA polymerase sigma factor sigC [Cucumis sativus]
Csa6G516960	573	406.95	865.075	1.08797	1.05382e-06	Up	2.76613e-08	NA	NA	NA	NA	gi|449433892|ref|XP_004134730.1|//PREDICTED: F-box protein At4g05010 [Cucumis sativus]
Csa1G051710	786	25.0939	3.18931	-2.97602	2.64212e-05	Down	1.08749e-06	GO:0016021//integral component of membrane;GO:0005886//plasma membrane	GO:0051119//sugar transmembrane transporter activity	GO:0034219//carbohydrate transmembrane transport	K15382//solute carrier family 50 (sugar transporter)	gi|449472119|ref|XP_004153501.1|//PREDICTED: bidirectional sugar transporter N3-like [Cucumis sativus]
Csa3G765090	4212	32.0253	15.7466	-1.02417	0.0472783	Down	0.00857688	GO:0005622//intracellular;GO:0016021//integral component of membrane	GO:0005525//GTP binding	GO:0009825//multidimensional cell growth;GO:0007264//small GTPase mediated signal transduction;GO:0010305//leaf vascular tissue pattern formation;GO:0009956//radial pattern formation;GO:0009965//leaf morphogenesis;GO:0010540//basipetal auxin transport;GO:0009933//meristem structural organization	K14319//Ran GTPase-activating protein 1	gi|778684182|ref|XP_004151177.2|//PREDICTED: protein TORNADO 1 [Cucumis sativus]
Csa5G487730	570	1646.66	818.403	-1.00866	0.000532639	Down	3.63321e-05	NA	NA	NA	NA	gi|449452088|ref|XP_004143792.1|//PREDICTED: uncharacterized protein LOC101209452 [Cucumis sativus]
Csa3G127140	282	340.158	704.355	1.0501	3.27742e-07	Up	7.10237e-09	NA	NA	NA	NA	gi|700201518|gb|KGN56651.1|//hypothetical protein Csa_3G127140 [Cucumis sativus]
Csa6G506010	981	90.0906	26.4379	-1.76877	0.00143629	Down	0.000119766	NA	NA	NA	K04733//interleukin-1 receptor-associated kinase 4 [EC:2.7.11.1]	gi|778719722|ref|XP_004135026.2|//PREDICTED: thaumatin-like protein 1 [Cucumis sativus]
Csa2G060410	2526	367.702	177.939	-1.04716	0.0344369	Down	0.00574808	NA	NA	NA	K03006//DNA-directed RNA polymerase II subunit RPB1 [EC:2.7.7.6]	gi|778667537|ref|XP_004148319.2|//PREDICTED: uncharacterized protein LOC101219989 [Cucumis sativus]
Csa3G736660	702	211.116	478.119	1.17934	0.0111661	Up	0.00142022	GO:0005737//cytoplasm	GO:0004364//glutathione transferase activity	GO:0006749//glutathione metabolic process;GO:0010731//protein glutathionylation	K00799//glutathione S-transferase [EC:2.5.1.18]	gi|449440047|ref|XP_004137796.1|//PREDICTED: glutathione S-transferase L3-like [Cucumis sativus]
Csa5G152150	615	30.7369	9.88129	-1.6372	0.00349282	Down	0.000349502	NA	NA	NA	NA	gi|778708243|ref|XP_004143964.2|//PREDICTED: uncharacterized protein LOC101212153 [Cucumis sativus]
Csa2G021600	1689	64.275	17.4204	-1.88348	0.00037602	Down	2.41176e-05	NA	NA	NA	K15271//ATP-dependent DNA helicase HFM1/MER3 [EC:3.6.4.12];K19090//CRISPR-associated protein Cas5t;K19589//release factor glutamine methyltransferase [EC:2.1.1.297]	gi|449443185|ref|XP_004139361.1|//PREDICTED: putative pentatricopeptide repeat-containing protein At3g05240 [Cucumis sativus]
Csa3G777680	1044	134.919	364.564	1.43408	1.47546e-09	Up	1.77396e-11	GO:0016021//integral component of membrane	NA	NA	NA	gi|449462992|ref|XP_004149218.1|//PREDICTED: probable F-box protein At1g60180 [Cucumis sativus]
Csa6G448100	867	82.2251	357.548	2.12048	1.06562e-08	Up	1.52918e-10	NA	GO:0008270//zinc ion binding	GO:1902456//regulation of stomatal opening	K10144//RING finger and CHY zinc finger domain-containing protein 1 [EC:2.3.2.27]	gi|449451062|ref|XP_004143281.1|//PREDICTED: RING finger and CHY zinc finger domain-containing protein 1-like [Cucumis sativus]
Csa3G837040	807	52.9782	257.17	2.27925	7.07391e-07	Up	1.72844e-08	NA	NA	NA	NA	gi|778685819|ref|XP_011652280.1|//PREDICTED: uncharacterized protein LOC105435007 [Cucumis sativus]
Csa3G165080	804	17.6598	4.12361	-2.09849	0.00450084	Down	0.000472842	NA	NA	NA	K09518//DnaJ homolog subfamily B member 12;K09511//DnaJ homolog subfamily B member 5	gi|778678966|ref|XP_004134496.2|//PREDICTED: uncharacterized protein LOC101213407 [Cucumis sativus]
Csa1G597090	456	115.41	35.9365	-1.68324	7.06141e-05	Down	3.43365e-06	NA	NA	NA	NA	gi|778663161|ref|XP_011660027.1|//PREDICTED: uncharacterized protein LOC101210029 [Cucumis sativus]
Csa6G217460	813	181.213	426.389	1.23448	7.02727e-09	Up	9.70947e-11	NA	NA	NA	NA	gi|700192025|gb|KGN47229.1|//hypothetical protein Csa_6G217460 [Cucumis sativus]
Csa2G360800	885	68.8741	144.031	1.06434	0.0327461	Up	0.00539668	GO:0016021//integral component of membrane	NA	NA	NA	gi|778671219|ref|XP_011649594.1|//PREDICTED: uncharacterized protein LOC101218655 isoform X1 [Cucumis sativus]
Csa2G003580	630	276.693	107.844	-1.35934	9.18856e-07	Down	2.33868e-08	GO:0005622//intracellular;GO:0005886//plasma membrane	GO:0005525//GTP binding	GO:0007264//small GTPase mediated signal transduction	K04392//Ras-related C3 botulinum toxin substrate 1	gi|449443159|ref|XP_004139348.1|//PREDICTED: rac-like GTP-binding protein ARAC7 isoform X2 [Cucumis sativus]
Csa1G257880	171	199.686	75.59	-1.40147	0.00238955	Down	0.000221381	NA	NA	NA	NA	gi|700210086|gb|KGN65182.1|//hypothetical protein Csa_1G257880 [Cucumis sativus]
Csa6G091830	576	6.8366	54.858	3.00435	5.49587e-08	Up	9.48528e-10	NA	NA	NA	K09286//EREBP-like factor	gi|700191206|gb|KGN46410.1|//hypothetical protein Csa_6G091830 [Cucumis sativus]
Csa3G732440	372	71.6553	31.7173	-1.1758	0.0355604	Down	0.0060044	NA	NA	NA	NA	gi|449439920|ref|XP_004137733.1|//PREDICTED: josephin-like protein [Cucumis sativus]
Csa1G250130	1565	586.546	1920.71	1.71132	0.000134304	Up	7.25333e-06	GO:0016021//integral component of membrane	GO:0034256//chlorophyll(ide) b reductase activity;GO:0047936//glucose 1-dehydrogenase [NAD(P)] activity	GO:0010304//PSII associated light-harvesting complex II catabolic process;GO:0015996//chlorophyll catabolic process;GO:0055114//oxidation-reduction process	K13606//chlorophyll(ide) b reductase [EC:1.1.1.294]	gi|449464672|ref|XP_004150053.1|//PREDICTED: probable chlorophyll(ide) b reductase NYC1, chloroplastic [Cucumis sativus]
Csa4G001970	819	10.9442	39.0054	1.8335	0.000958002	Up	7.36603e-05	GO:0005634//nucleus	GO:0003677//DNA binding;GO:0003700//transcription factor activity, sequence-specific DNA binding	GO:0006355//regulation of transcription, DNA-templated	K09286//EREBP-like factor	gi|449469058|ref|XP_004152238.1|//PREDICTED: ethylene-responsive transcription factor ERF073-like [Cucumis sativus]
Csa2G352420	924	254.828	618.402	1.27902	6.00182e-05	Up	2.84519e-06	NA	GO:0046872//metal ion binding	NA	K15172//transcription elongation factor SPT5;K07560//D-tyrosyl-tRNA(Tyr) deacylase [EC:3.1.-.-]	gi|700207293|gb|KGN62412.1|//hypothetical protein Csa_2G352420 [Cucumis sativus]
Csa3G127110	2187	526.818	260.882	-1.01391	0.000199495	Down	1.14124e-05	NA	NA	NA	K19090//CRISPR-associated protein Cas5t;K19589//release factor glutamine methyltransferase [EC:2.1.1.297];K11000//callose synthase [EC:2.4.1.-]	gi|700201515|gb|KGN56648.1|//hypothetical protein Csa_3G127110 [Cucumis sativus]
Csa1G042090	834	30.0172	13.1921	-1.18612	0.030968	Down	0.00501596	NA	NA	NA	NA	gi|449439373|ref|XP_004137460.1|//PREDICTED: protein MIZU-KUSSEI 1-like [Cucumis sativus]
Csa2G021550	954	33.0153	11.5772	-1.51184	0.00344487	Down	0.000343869	NA	GO:0046983//protein dimerization activity	NA	K18485//myogenic factor 6;K20558//transcription factor SPEECHLESS	gi|449442845|ref|XP_004139191.1|//PREDICTED: transcription factor bHLH94-like [Cucumis sativus]
Csa2G264010	1635	42.821	18.8626	-1.18279	0.0434738	Down	0.00771809	GO:0016021//integral component of membrane	GO:0016884//carbon-nitrogen ligase activity, with glutamine as amido-N-donor	NA	K01426//amidase [EC:3.5.1.4]	gi|778669655|ref|XP_004147067.2|//PREDICTED: putative amidase C869.01 [Cucumis sativus]
Csa3G004500	2136	73.7852	199.71	1.4365	0.000187062	Up	1.05924e-05	GO:0005887//integral component of plasma membrane	GO:0015293//symporter activity;GO:0015204//urea transmembrane transporter activity	GO:0071918//urea transmembrane transport	K20989//urea-proton symporter	gi|449456915|ref|XP_004146194.1|//PREDICTED: urea-proton symporter DUR3 [Cucumis sativus]
Csa6G302170	918	645.113	280.135	-1.20343	0.0262683	Down	0.00404588	NA	GO:0016787//hydrolase activity	NA	NA	gi|778714491|ref|XP_004148238.2|//PREDICTED: nudix hydrolase 9 isoform X1 [Cucumis sativus]
Csa5G139660	1950	62.2149	10.389	-2.58221	5.20494e-06	Down	1.71589e-07	GO:0016021//integral component of membrane	GO:0005524//ATP binding;GO:0004672//protein kinase activity	GO:0006468//protein phosphorylation	K04733//interleukin-1 receptor-associated kinase 4 [EC:2.7.11.1]	gi|778698957|ref|XP_004145918.2|//PREDICTED: probable inactive receptor kinase At4g23740 [Cucumis sativus]
Csa4G361860	1242	66.1489	221.72	1.74495	2.01077e-06	Up	5.87819e-08	NA	GO:0004190//aspartic-type endopeptidase activity	GO:0006508//proteolysis;GO:0030163//protein catabolic process	K00924	gi|449449755|ref|XP_004142630.1|//PREDICTED: aspartic proteinase Asp1-like [Cucumis sativus]
Csa6G423410	378	12.5807	1.38056	-3.18788	8.87494e-05	Down	4.47469e-06	NA	NA	NA	NA	gi|449444983|ref|XP_004140253.1|//PREDICTED: transcription factor PAR2-like [Cucumis sativus]
Csa1G065920	975	10.0285	68.1715	2.76506	2.92336e-09	Up	3.78405e-11	GO:0016020//membrane	NA	NA	K04733//interleukin-1 receptor-associated kinase 4 [EC:2.7.11.1]	gi|700209476|gb|KGN64572.1|//hypothetical protein Csa_1G065920 [Cucumis sativus]
Csa3G252490	1212	129489	44660.2	-1.53577	3.16865e-10	Down	3.30275e-12	NA	GO:0050661//NADP binding;GO:0016620//oxidoreductase activity, acting on the aldehyde or oxo group of donors, NAD or NADP as acceptor;GO:0051287//NAD binding	GO:0006006//glucose metabolic process;GO:0055114//oxidation-reduction process	K05298//glyceraldehyde-3-phosphate dehydrogenase (NADP+) (phosphorylating) [EC:1.2.1.13]	gi|700202557|gb|KGN57690.1|//hypothetical protein Csa_3G252490 [Cucumis sativus]
Csa3G681150	1455	39.2494	147.499	1.90996	2.82663e-08	Up	4.54958e-10	NA	GO:0004185//serine-type carboxypeptidase activity	GO:0051603//proteolysis involved in cellular protein catabolic process	K16297//serine carboxypeptidase-like clade II [EC:3.4.16.-]	gi|449464034|ref|XP_004149734.1|//PREDICTED: serine carboxypeptidase-like 35 [Cucumis sativus]
Csa2G368980	669	30.0998	62.3258	1.05007	0.0141433	Up	0.00189999	NA	NA	NA	NA	gi|449469857|ref|XP_004152635.1|//PREDICTED: methyl-CpG-binding domain-containing protein 8 isoform X2 [Cucumis sativus]
Csa5G146820	165	16.8305	45.7027	1.4412	0.010552	Up	0.00132035	NA	NA	NA	NA	gi|778699144|ref|XP_011654666.1|//PREDICTED: uncharacterized protein LOC105435431 [Cucumis sativus]
Csa3G047730	342	4.29209	55.4093	3.69038	5.83366e-10	Up	6.61791e-12	NA	GO:0008171//O-methyltransferase activity;GO:0046983//protein dimerization activity	GO:0032259//methylation	K13066//caffeic acid 3-O-methyltransferase [EC:2.1.1.68];K05279//flavonol 3-O-methyltransferase [EC:2.1.1.76]	gi|778675782|ref|XP_004148264.2|//PREDICTED: caffeic acid 3-O-methyltransferase [Cucumis sativus]
Csa6G511030	903	2916.19	934.577	-1.6417	3.77513e-23	Down	4.94151e-26	GO:0005737//cytoplasm	GO:0046872//metal ion binding;GO:0046914//transition metal ion binding	GO:0030001//metal ion transport;GO:0046916//cellular transition metal ion homeostasis	K07213//copper chaperone;K10752//histone-binding protein RBBP4	gi|449434040|ref|XP_004134804.1|//PREDICTED: DNA ligase 1 [Cucumis sativus]
Csa6G446380	1122	33.8975	168.288	2.31169	5.31597e-09	Up	7.16458e-11	NA	NA	NA	K13717//OTU domain-containing protein 3 [EC:3.4.19.12];K16743//abnormal spindle-like microcephaly-associated protein	gi|700192973|gb|KGN48177.1|//hypothetical protein Csa_6G446380 [Cucumis sativus]
Csa4G002510	2919	49.0791	16.0977	-1.60825	0.00127839	Down	0.000104369	GO:0016021//integral component of membrane	GO:0016760//cellulose synthase (UDP-forming) activity	GO:0006950//response to stress;GO:0030244//cellulose biosynthetic process;GO:0009628//response to abiotic stimulus	K00770//1,4-beta-D-xylan synthase [EC:2.4.2.24]	gi|778689369|ref|XP_011652946.1|//PREDICTED: cellulose synthase-like protein D5 [Cucumis sativus]
Csa3G836500	1155	246.795	672.404	1.44601	0.00520797	Up	0.000566068	GO:0005739//mitochondrion	GO:0008863//formate dehydrogenase (NAD+) activity;GO:0051287//NAD binding;GO:0004617//phosphoglycerate dehydrogenase activity	GO:0042183//formate catabolic process;GO:0055114//oxidation-reduction process;GO:0009070//serine family amino acid biosynthetic process	K00122//formate dehydrogenase [EC:1.2.1.2]	gi|449446660|ref|XP_004141089.1|//PREDICTED: formate dehydrogenase, mitochondrial [Cucumis sativus]
Csa2G357280	1317	942.426	456.038	-1.04723	0.0232867	Down	0.00350537	GO:0016021//integral component of membrane	GO:0020037//heme binding;GO:0005506//iron ion binding;GO:0010295//(+)-abscisic acid 8'-hydroxylase activity	GO:0010268//brassinosteroid homeostasis;GO:0007275//multicellular organism development;GO:0016132//brassinosteroid biosynthetic process;GO:0016125//sterol metabolic process;GO:0055114//oxidation-reduction process	K09843//(+)-abscisic acid 8'-hydroxylase [EC:1.14.13.93]	gi|778671122|ref|XP_011649583.1|//PREDICTED: abscisic acid 8'-hydroxylase 4-like [Cucumis sativus]
Csa1G064170	1368	101.105	39.2039	-1.36678	0.000424924	Down	2.78311e-05	GO:0005737//cytoplasm	GO:0032440//2-alkenal reductase [NAD(P)] activity;GO:0004834//tryptophan synthase activity;GO:0030170//pyridoxal phosphate binding	GO:0000162//tryptophan biosynthetic process;GO:0055114//oxidation-reduction process	K01696//tryptophan synthase beta chain [EC:4.2.1.20]	gi|449454865|ref|XP_004145174.1|//PREDICTED: tryptophan synthase beta chain 1-like [Cucumis sativus]
Csa2G403160	1335	249.911	111.147	-1.16894	0.0106616	Down	0.00134181	NA	NA	GO:0006351//transcription, DNA-templated	K14431//transcription factor TGA	gi|700207991|gb|KGN63110.1|//hypothetical protein Csa_2G403160 [Cucumis sativus]
Csa5G627090	1191	813.185	6860.76	3.07671	1.55036e-10	Up	1.54081e-12	NA	GO:0046872//metal ion binding;GO:0051213//dioxygenase activity	GO:0055114//oxidation-reduction process	K06892//feruloyl-CoA ortho-hydroxylase [EC:1.14.11.-];K13229//2,4-dihydroxy-1,4-benzoxazin-3-one-glucoside dioxygenase [EC:1.14.20.2]	gi|449449240|ref|XP_004142373.1|//PREDICTED: 1-aminocyclopropane-1-carboxylate oxidase homolog 6-like isoform X1 [Cucumis sativus]
Csa3G172410	3204	484.39	232.337	-1.05995	0.00344487	Down	0.000343862	NA	NA	NA	NA	gi|700202103|gb|KGN57236.1|//hypothetical protein Csa_3G172410 [Cucumis sativus]
Csa5G606800	714	15.1381	2.31817	-2.70712	0.000460916	Down	3.06577e-05	NA	NA	GO:0006950//response to stress	NA	gi|778705646|ref|XP_004135143.2|//PREDICTED: uncharacterized protein LOC101211142 [Cucumis sativus]
Csa7G338100	1536	532.197	149.255	-1.83419	1.62539e-13	Down	8.19513e-16	NA	NA	NA	NA	gi|700189352|gb|KGN44585.1|//hypothetical protein Csa_7G338100 [Cucumis sativus]
Csa2G258810	618	51.4716	18.5754	-1.47039	0.0114628	Down	0.00146932	NA	NA	GO:0009733//response to auxin	K14488//SAUR family protein	gi|700206766|gb|KGN61885.1|//hypothetical protein Csa_2G258810 [Cucumis sativus]
Csa3G851910	876	354.734	891.521	1.32953	1.49227e-09	Up	1.8014e-11	GO:0016021//integral component of membrane;GO:0005737//cytoplasm	GO:0008757//S-adenosylmethionine-dependent methyltransferase activity	GO:0032259//methylation	NA	gi|449464780|ref|XP_004150107.1|//PREDICTED: uncharacterized protein LOC101216350 [Cucumis sativus]
Csa3G150170	510	45.3728	12.6954	-1.83752	0.00164657	Down	0.00014225	GO:0016021//integral component of membrane;GO:0005739//mitochondrion	NA	NA	NA	gi|449432761|ref|XP_004134167.1|//PREDICTED: uncharacterized protein LOC101213723 [Cucumis sativus]
Csa4G016490	1398	214.379	36.3104	-2.56171	4.81086e-13	Down	2.89207e-15	NA	GO:0016747//transferase activity, transferring acyl groups other than amino-acyl groups	NA	K13065//shikimate O-hydroxycinnamoyltransferase [EC:2.3.1.133]	gi|778690090|ref|XP_004152094.2|//PREDICTED: vinorine synthase-like [Cucumis sativus]
Csa4G628850	2664	8.1	27.3513	1.75561	0.00967401	Up	0.00118422	NA	NA	NA	K05387//glutamate receptor, ionotropic, plant	gi|700199930|gb|KGN55088.1|//hypothetical protein Csa_4G628850 [Cucumis sativus]
Csa2G348860	312	143.967	44.8583	-1.68229	3.73914e-05	Down	1.629e-06	NA	NA	NA	NA	gi|778670504|ref|XP_004143067.2|//PREDICTED: uncharacterized protein LOC101211262 [Cucumis sativus]
Csa1G418800	540	64.1253	28.1257	-1.189	0.0110077	Down	0.00139658	GO:0016020//membrane	NA	NA	NA	gi|449457119|ref|XP_004146296.1|//PREDICTED: protein GLUTAMINE DUMPER 1-like [Cucumis sativus]
Csa1G033310	753	302.165	19.4719	-3.95587	3.6807e-17	Down	9.6358e-20	GO:0010287//plastoglobule;GO:0009535//chloroplast thylakoid membrane;GO:0016021//integral component of membrane;GO:0009941//chloroplast envelope;GO:0009522//photosystem I	GO:0031409//pigment binding;GO:0046872//metal ion binding;GO:0016168//chlorophyll binding	GO:0009768//photosynthesis, light harvesting in photosystem I;GO:0009416//response to light stimulus;GO:0018298//protein-chromophore linkage	K08910//light-harvesting complex I chlorophyll a/b binding protein 4	gi|449439279|ref|XP_004137413.1|//PREDICTED: chlorophyll a-b binding protein P4, chloroplastic-like [Cucumis sativus]
Csa5G533470	2124	8.01216	42.1313	2.39463	8.03037e-06	Up	2.80695e-07	GO:0005634//nucleus;GO:0005694//chromosome	GO:0005524//ATP binding	GO:0051276//chromosome organization	K06675//structural maintenance of chromosome 4	gi|700196240|gb|KGN51417.1|//hypothetical protein Csa_5G533470 [Cucumis sativus]
Csa1G427490	1140	139.07	61.1332	-1.18578	0.000162981	Down	9.04705e-06	GO:0016021//integral component of membrane	NA	NA	K15285//solute carrier family 35, member E3	gi|449457211|ref|XP_004146342.1|//PREDICTED: uncharacterized membrane protein At1g06890 [Cucumis sativus]
Csa3G825080	399	185.369	403.858	1.12344	0.00656535	Up	0.00074225	GO:0016021//integral component of membrane	GO:0016705//oxidoreductase activity, acting on paired donors, with incorporation or reduction of molecular oxygen;GO:0020037//heme binding;GO:0005506//iron ion binding;GO:0004497//monooxygenase activity	GO:0055114//oxidation-reduction process	K07426//cytochrome P450 family 4 subfamily B polypeptide 1 [EC:1.14.14.1];K17873//11-oxo-beta-amyrin 30-oxidase [EC:1.14.13.173]	gi|700204430|gb|KGN59563.1|//Cytochrome P450 monooxygenase CYP72A59 [Cucumis sativus]
Csa5G515060	468	7.93832	88.9367	3.48587	8.11381e-12	Up	6.41175e-14	GO:0005622//intracellular	GO:0008270//zinc ion binding	GO:0035556//intracellular signal transduction	K03283//heat shock 70kDa protein 1/8	gi|449450165|ref|XP_004142834.1|//PREDICTED: uncharacterized protein LOC101213112 [Cucumis sativus]
Csa7G432230	294	202.34	533.971	1.39998	8.31029e-05	Up	4.12956e-06	NA	GO:0008270//zinc ion binding	NA	K04733//interleukin-1 receptor-associated kinase 4 [EC:2.7.11.1]	gi|700190009|gb|KGN45242.1|//hypothetical protein Csa_7G432230 [Cucumis sativus]
Csa7G044980	897	81.6619	6.38589	-3.6767	3.00914e-16	Down	9.48244e-19	GO:0048046//apoplast;GO:0005618//cell wall	GO:0004553//hydrolase activity, hydrolyzing O-glycosyl compounds;GO:0016762//xyloglucan:xyloglucosyl transferase activity	GO:0010411//xyloglucan metabolic process;GO:0042546//cell wall biogenesis;GO:0071555//cell wall organization	K08235//xyloglucan:xyloglucosyl transferase [EC:2.4.1.207]	gi|449453476|ref|XP_004144483.1|//PREDICTED: xyloglucan endotransglucosylase/hydrolase protein 9 [Cucumis sativus]
Csa2G297200	1596	419.05	840.917	1.00484	0.0118279	Up	0.00152816	NA	NA	NA	K09839//violaxanthin de-epoxidase [EC:1.23.5.1]	gi|449461447|ref|XP_004148453.1|//PREDICTED: violaxanthin de-epoxidase, chloroplastic [Cucumis sativus]
Csa2G372780	714	66.3341	280.401	2.07967	1.62047e-06	Up	4.55651e-08	NA	NA	NA	K14431//transcription factor TGA	gi|700207664|gb|KGN62783.1|//Transcription factor HBP-1b [Cucumis sativus]
Csa5G640510	327	17.1192	2.79882	-2.61272	0.00081356	Down	6.08017e-05	NA	NA	NA	NA	gi|700197340|gb|KGN52517.1|//hypothetical protein Csa_5G640510 [Cucumis sativus]
Csa5G157380	1647	1872.12	909.121	-1.04213	0.00238955	Down	0.000221365	GO:0016021//integral component of membrane	GO:0003824//catalytic activity;GO:0030170//pyridoxal phosphate binding	GO:0009058//biosynthetic process	K14270//aminotransferase	gi|449459654|ref|XP_004147561.1|//PREDICTED: probable aminotransferase ACS10 [Cucumis sativus]
Csa7G037580	207	12.047	33.2533	1.46483	0.0192673	Up	0.00277983	NA	NA	NA	NA	gi|700188221|gb|KGN43454.1|//hypothetical protein Csa_7G037580 [Cucumis sativus]
Csa6G124120	1770	76.7493	36.9834	-1.05328	0.0138277	Down	0.00184729	GO:0009507//chloroplast	NA	NA	K14487//auxin responsive GH3 gene family	gi|449444572|ref|XP_004140048.1|//PREDICTED: probable indole-3-acetic acid-amido synthetase GH3.5 [Cucumis sativus]
Csa4G297430	465	8.90334	31.5494	1.82519	0.0317334	Up	0.00518762	GO:0005622//intracellular	NA	GO:0035556//intracellular signal transduction	NA	gi|449448872|ref|XP_004142189.1|//PREDICTED: diacylglycerol kinase theta-like [Cucumis sativus]
Csa5G639500	3150	508.826	153.854	-1.72561	1.42523e-06	Down	3.95226e-08	NA	NA	GO:0051513//regulation of monopolar cell growth	NA	gi|449447665|ref|XP_004141588.1|//PREDICTED: protein LONGIFOLIA 1 [Cucumis sativus]
Csa2G358880	414	44.3789	16.6731	-1.41235	0.0213565	Down	0.00315062	NA	GO:0005509//calcium ion binding;GO:0004672//protein kinase activity	GO:0016310//phosphorylation	K13412//calcium-dependent protein kinase [EC:2.7.11.1]	gi|449470196|ref|XP_004152804.1|//PREDICTED: probable calcium-binding protein CML36 [Cucumis sativus]
Csa3G164470	1554	143.245	401.92	1.48842	2.28492e-05	Up	9.29389e-07	NA	GO:0043754//dihydrolipoyllysine-residue (2-methylpropanoyl)transferase activity	GO:0008152//metabolic process	K09699//2-oxoisovalerate dehydrogenase E2 component (dihydrolipoyl transacylase) [EC:2.3.1.168]	gi|449432874|ref|XP_004134223.1|//PREDICTED: lipoamide acyltransferase component of branched-chain alpha-keto acid dehydrogenase complex, mitochondrial [Cucumis sativus]
Csa1G070080	654	1.67074	7.28307	2.12406	0.0264953	Up	0.00408854	NA	GO:0010333//terpene synthase activity	GO:0008152//metabolic process	K15086//(3S)-linalool synthase [EC:4.2.3.25]	gi|778658558|ref|XP_011652894.1|//PREDICTED: myrcene synthase, chloroplastic-like isoform X1 [Cucumis sativus]
Csa5G138490	513	2728.85	6626.52	1.27996	0.000215931	Up	1.25725e-05	NA	NA	NA	NA	gi|778698622|ref|XP_011654573.1|//PREDICTED: uncharacterized protein LOC105435418 [Cucumis sativus]
Csa1G597690	696	729.47	292.066	-1.32055	6.00182e-05	Down	2.84622e-06	NA	NA	NA	K13464//jasmonate ZIM domain-containing protein	gi|449452598|ref|XP_004144046.1|//PREDICTED: protein TIFY 10A [Cucumis sativus]
Csa1G569470	858	14.2296	64.448	2.17924	4.11047e-07	Up	9.20656e-09	GO:0016021//integral component of membrane	NA	NA	NA	gi|778662469|ref|XP_011659891.1|//PREDICTED: ribonucleoprotein RB97D-like isoform X2 [Cucumis sativus]
Csa5G155450	672	2.68513	29.825	3.47346	1.36074e-06	Up	3.74703e-08	NA	NA	NA	K04733//interleukin-1 receptor-associated kinase 4 [EC:2.7.11.1]	gi|449452358|ref|XP_004143926.1|//PREDICTED: protein P21-like [Cucumis sativus]
Csa6G519730	300	19.4046	6.62047	-1.5514	0.0308917	Down	0.00499461	NA	NA	NA	NA	gi|700194118|gb|KGN49322.1|//hypothetical protein Csa_6G519730 [Cucumis sativus]
Csa3G239250	699	25.5657	72.1814	1.49742	0.0144217	Up	0.00194707	NA	NA	NA	NA	gi|449456977|ref|XP_004146225.1|//PREDICTED: uncharacterized protein At4g00950-like [Cucumis sativus]
Csa2G367210	635	38.0269	82.7569	1.12186	0.00928556	Up	0.00112496	GO:0005634//nucleus;GO:0005829//cytosol	GO:0016829//lyase activity;GO:0016799//hydrolase activity, hydrolyzing N-glycosyl compounds	GO:0009691//cytokinin biosynthetic process	K06966//uncharacterized protein	gi|449470108|ref|XP_004152760.1|//PREDICTED: cytokinin riboside 5'-monophosphate phosphoribohydrolase LOG1-like [Cucumis sativus]
Csa7G198310	1533	293.649	721.365	1.29663	6.14649e-05	Up	2.92905e-06	GO:0016021//integral component of membrane	GO:0016705//oxidoreductase activity, acting on paired donors, with incorporation or reduction of molecular oxygen;GO:0020037//heme binding;GO:0005506//iron ion binding;GO:0004497//monooxygenase activity	GO:0055114//oxidation-reduction process	K13407//fatty acid omega-hydroxylase [EC:1.14.-.-]	gi|778725554|ref|XP_011658957.1|//PREDICTED: cytochrome P450 94A2-like [Cucumis sativus]
Csa7G062800	1230	1829.38	838.984	-1.12464	0.0045858	Down	0.000484658	NA	NA	NA	K13099//CD2 antigen cytoplasmic tail-binding protein 2	gi|449438191|ref|XP_004136873.1|//PREDICTED: CD2 antigen cytoplasmic tail-binding protein 2 homolog [Cucumis sativus]
Csa4G630010	582	113.254	267.385	1.23935	0.00125682	Up	0.000102425	NA	NA	NA	K09286//EREBP-like factor	gi|449456627|ref|XP_004146050.1|//PREDICTED: ethylene-responsive transcription factor 4 [Cucumis sativus]
Csa2G370480	318	578.095	232.39	-1.31476	0.0061342	Down	0.000686072	NA	NA	NA	NA	gi|700207630|gb|KGN62749.1|//hypothetical protein Csa_2G370480 [Cucumis sativus]
Csa3G020040	999	34.6829	143.171	2.04545	1.67872e-10	Up	1.6928e-12	GO:0016020//membrane	GO:0016757//transferase activity, transferring glycosyl groups	NA	K00750//glycogenin [EC:2.4.1.186]	gi|778675394|ref|XP_004147207.2|//PREDICTED: putative glucuronosyltransferase PGSIP8 [Cucumis sativus]
Csa7G049170	897	70.3663	161.391	1.1976	0.000415719	Up	2.71476e-05	NA	GO:0043565//sequence-specific DNA binding;GO:0003700//transcription factor activity, sequence-specific DNA binding	GO:0006355//regulation of transcription, DNA-templated	K13425//WRKY transcription factor 22	gi|525507180|ref|NP_001267628.1|//probable WRKY transcription factor 69-like [Cucumis sativus]
Csa6G446390	297	4.15271	14.3204	1.78595	0.029754	Up	0.00475296	NA	NA	NA	NA	gi|700192974|gb|KGN48178.1|//hypothetical protein Csa_6G446390 [Cucumis sativus]
Csa1G031780	507	115.699	23.2997	-2.312	2.30686e-05	Down	9.3943e-07	GO:0016021//integral component of membrane	NA	NA	K13993//HSP20 family protein	gi|449439223|ref|XP_004137386.1|//PREDICTED: 18.1 kDa class I heat shock protein [Cucumis sativus]
Csa4G038740	1194	6.94335	28.1275	2.01828	0.000425433	Up	2.7885e-05	NA	GO:0016740//transferase activity	NA	K18999//RNA polymerase II C-terminal domain phosphatase-like 3/4 [EC:3.1.3.16]	gi|700198099|gb|KGN53257.1|//hypothetical protein Csa_4G038740 [Cucumis sativus]
Csa7G184660	2268	1053.34	3166.39	1.58786	7.18185e-19	Up	1.42753e-21	GO:0009941//chloroplast envelope;GO:0009570//chloroplast stroma	GO:0005524//ATP binding;GO:0042803//protein homodimerization activity;GO:0016887//ATPase activity	GO:0019538//protein metabolic process;GO:0034214//protein hexamerization	K03696//ATP-dependent Clp protease ATP-binding subunit ClpC	gi|778725486|ref|XP_011658949.1|//PREDICTED: chaperone protein ClpD, chloroplastic [Cucumis sativus]
Csa1G569340	1095	3.1754	23.7225	2.90125	3.02486e-05	Up	1.26995e-06	GO:0016021//integral component of membrane	GO:0005215//transporter activity	GO:0006810//transport	NA	gi|778662422|ref|XP_004135778.2|//PREDICTED: probable purine permease 11 [Cucumis sativus]
Csa3G038190	2556	75.9396	203.746	1.42385	1.21643e-05	Up	4.56449e-07	GO:0016020//membrane	GO:0004630//phospholipase D activity;GO:0005509//calcium ion binding;GO:0070290//N-acylphosphatidylethanolamine-specific phospholipase D activity	GO:0016042//lipid catabolic process;GO:0046470//phosphatidylcholine metabolic process	K01115//phospholipase D1/2 [EC:3.1.4.4]	gi|778675616|ref|XP_011650436.1|//PREDICTED: phospholipase D beta 1-like [Cucumis sativus]
Csa5G608370	1002	307.583	113.531	-1.43788	9.91572e-07	Down	2.54779e-08	GO:0005794//Golgi apparatus;GO:0016021//integral component of membrane	GO:0016757//transferase activity, transferring glycosyl groups	GO:0000271//polysaccharide biosynthetic process	K20893//probable galacturonosyltransferase-like 1 [EC:2.4.1.-]	gi|449434660|ref|XP_004135114.1|//PREDICTED: probable galacturonosyltransferase-like 3 [Cucumis sativus]
Csa3G852490	1638	91.5634	30.8843	-1.5679	0.006259	Down	0.000701547	NA	GO:0008422//beta-glucosidase activity	GO:1901657//glycosyl compound metabolic process;GO:0005975//carbohydrate metabolic process	K05350//beta-glucosidase [EC:3.2.1.21]	gi|700204767|gb|KGN59900.1|//hypothetical protein Csa_3G852490 [Cucumis sativus]
Csa1G065930	1671	66.4275	280.629	2.07881	2.18272e-05	Up	8.83586e-07	NA	NA	NA	K04733//interleukin-1 receptor-associated kinase 4 [EC:2.7.11.1]	gi|700209477|gb|KGN64573.1|//hypothetical protein Csa_1G065930 [Cucumis sativus]
Csa1G633380	1365	360.103	967.013	1.42513	0.00066651	Up	4.72732e-05	NA	NA	NA	K13205//A1 cistron-splicing factor AAR2	gi|700211491|gb|KGN66587.1|//hypothetical protein Csa_1G633380 [Cucumis sativus]
Csa3G900960	1047	33.5068	149.763	2.16016	5.82764e-05	Up	2.74049e-06	GO:0048046//apoplast;GO:0005618//cell wall;GO:0016021//integral component of membrane	GO:0004553//hydrolase activity, hydrolyzing O-glycosyl compounds;GO:0016762//xyloglucan:xyloglucosyl transferase activity	GO:0010411//xyloglucan metabolic process;GO:0042546//cell wall biogenesis;GO:0071555//cell wall organization	K08235//xyloglucan:xyloglucosyl transferase [EC:2.4.1.207]	gi|449436850|ref|XP_004136205.1|//PREDICTED: probable xyloglucan endotransglucosylase/hydrolase protein 30 [Cucumis sativus]
Csa7G374700	303	91.4242	41.4676	-1.14059	0.0319752	Down	0.0052349	GO:0044424//intracellular part	NA	NA	NA	gi|700189494|gb|KGN44727.1|//hypothetical protein Csa_7G374700 [Cucumis sativus]
Csa6G376260	1836	1165.23	517.223	-1.17176	0.000264627	Down	1.60493e-05	GO:0005829//cytosol;GO:0090406//pollen tube	GO:0047338//UTP:xylose-1-phosphate uridylyltransferase activity;GO:0047350//glucuronate-1-phosphate uridylyltransferase activity;GO:0017103//UTP:galactose-1-phosphate uridylyltransferase activity;GO:0010491//UTP:arabinose-1-phosphate uridylyltransferase activity;GO:0003983//UTP:glucose-1-phosphate uridylyltransferase activity	GO:0009226//nucleotide-sugar biosynthetic process;GO:0006011//UDP-glucose metabolic process;GO:0033356//UDP-L-arabinose metabolic process;GO:0052573//UDP-D-galactose metabolic process;GO:0009555//pollen development;GO:0046398//UDP-glucuronate metabolic process	K12447//UDP-sugar pyrophosphorylase [EC:2.7.7.64]	gi|449463426|ref|XP_004149435.1|//PREDICTED: UDP-sugar pyrophosphorylase [Cucumis sativus]
Csa2G059830	1230	485.688	1017.05	1.06629	0.00831636	Up	0.000985771	GO:0016021//integral component of membrane	GO:0004659//prenyltransferase activity	NA	K09833//homogentisate phytyltransferase / homogentisate geranylgeranyltransferase [EC:2.5.1.115 2.5.1.116]	gi|449461195|ref|XP_004148327.1|//PREDICTED: homogentisate phytyltransferase 1, chloroplastic [Cucumis sativus]
Csa6G004490	1407	20.7667	76.7145	1.88522	0.00113858	Up	9.09121e-05	NA	GO:0005089//Rho guanyl-nucleotide exchange factor activity	GO:0043547//positive regulation of GTPase activity	K10418//dynein light chain LC8-type;K20826//RNA polymerase II-associated protein 1	gi|449441640|ref|XP_004138590.1|//PREDICTED: rop guanine nucleotide exchange factor 3-like isoform X2 [Cucumis sativus]
Csa2G258710	294	16.8829	3.29954	-2.35523	0.00186788	Down	0.000166169	NA	NA	GO:0009733//response to auxin	K14488//SAUR family protein	gi|449458550|ref|XP_004147010.1|//PREDICTED: auxin-induced protein 15A-like [Cucumis sativus]
Csa2G006840	717	3295.28	1498.8	-1.13659	3.48843e-05	Down	1.50178e-06	GO:0044434//chloroplast part;GO:0009579//thylakoid	NA	NA	NA	gi|449443065|ref|XP_004139301.1|//PREDICTED: thylakoid lumenal 16.5 kDa protein, chloroplastic [Cucumis sativus]
Csa6G454380	858	18.3379	3.95013	-2.21485	0.00100932	Down	7.90254e-05	NA	NA	NA	NA	gi|778717596|ref|XP_011657721.1|//PREDICTED: transcription repressor OFP15-like [Cucumis sativus]
Csa3G222790	447	2091.11	722.271	-1.53366	3.84444e-08	Down	6.41974e-10	NA	GO:0009055//electron carrier activity;GO:0051537//2 iron, 2 sulfur cluster binding;GO:0046872//metal ion binding	GO:0022900//electron transport chain	K02639//ferredoxin	gi|449457047|ref|XP_004146260.1|//PREDICTED: ferredoxin-like [Cucumis sativus]
Csa6G056510	663	218.655	62.385	-1.80939	5.58755e-06	Down	1.85827e-07	NA	NA	NA	NA	gi|778710798|ref|XP_004141010.2|//PREDICTED: uncharacterized protein LOC101214313 [Cucumis sativus]
Csa7G041370	1053	122.161	40.0524	-1.60882	0.00307341	Down	0.000297402	GO:0005634//nucleus	GO:0043565//sequence-specific DNA binding	GO:0006355//regulation of transcription, DNA-templated	K16670//homeobox protein Meis2;K15613//homeobox protein Meis1	gi|449453537|ref|XP_004144513.1|//PREDICTED: homeobox protein knotted-1-like LET6 [Cucumis sativus]
Csa1G024120	600	493.554	205.856	-1.26157	1.62309e-05	Down	6.26354e-07	NA	NA	NA	K11491//condensin-2 complex subunit D3	gi|700208730|gb|KGN63826.1|//G14587-6 protein [Cucumis sativus]
Csa6G405970	1026	110.918	28.1011	-1.98079	4.8131e-05	Down	2.20739e-06	NA	GO:0004001//adenosine kinase activity	GO:0006167//AMP biosynthetic process;GO:0016310//phosphorylation;GO:0006166//purine ribonucleoside salvage	K00856//adenosine kinase [EC:2.7.1.20]	gi|449464370|ref|XP_004149902.1|//PREDICTED: adenosine kinase 2 [Cucumis sativus]
Csa4G641560	738	15.3303	3.3874	-2.17814	0.00304577	Down	0.00029399	NA	NA	NA	NA	gi|700200064|gb|KGN55222.1|//hypothetical protein Csa_4G641560 [Cucumis sativus]
Csa3G119480	738	122.696	51.4168	-1.25477	0.000896164	Down	6.8167e-05	NA	NA	NA	NA	gi|778676854|ref|XP_011650674.1|//PREDICTED: uncharacterized protein At4g00950 isoform X1 [Cucumis sativus];gi|778676857|ref|XP_004133807.2|//PREDICTED: uncharacterized protein At4g00950 isoform X2 [Cucumis sativus]
Csa3G733350	327	305.722	95.8185	-1.67384	0.00118563	Down	9.55885e-05	GO:0030286//dynein complex	NA	GO:0007017//microtubule-based process	K10418//dynein light chain LC8-type	gi|778683425|ref|XP_011651880.1|//PREDICTED: dynein light chain 1, cytoplasmic-like [Cucumis sativus]
Csa1G212840	2307	25825.1	11443	-1.17431	9.4154e-07	Down	2.40098e-08	GO:0005774//vacuolar membrane;GO:0016021//integral component of membrane	GO:0032440//2-alkenal reductase [NAD(P)] activity;GO:0046872//metal ion binding;GO:0004427//inorganic diphosphatase activity;GO:0009678//hydrogen-translocating pyrophosphatase activity	GO:0055085//transmembrane transport;GO:0055114//oxidation-reduction process;GO:0015992//proton transport	K01507//inorganic pyrophosphatase [EC:3.6.1.1]	gi|700210002|gb|KGN65098.1|//hypothetical protein Csa_1G212840 [Cucumis sativus]
Csa5G407060	2010	194.551	81.7977	-1.25002	0.00144291	Down	0.000120598	GO:0005887//integral component of plasma membrane	GO:0008271//secondary active sulfate transmembrane transporter activity	GO:1902358//sulfate transmembrane transport	K17469//sulfate transporter 2, low-affinity	gi|449445222|ref|XP_004140372.1|//PREDICTED: low affinity sulfate transporter 3 [Cucumis sativus]
Csa4G308620	579	33.6382	10.5154	-1.6776	0.00601099	Down	0.000670543	NA	NA	NA	NA	gi|700199214|gb|KGN54372.1|//hypothetical protein Csa_4G308620 [Cucumis sativus]
Csa7G433330	1623	37.3609	150.791	2.01295	5.15981e-07	Up	1.20071e-08	NA	NA	NA	K04733//interleukin-1 receptor-associated kinase 4 [EC:2.7.11.1]	gi|700190071|gb|KGN45304.1|//hypothetical protein Csa_7G433330 [Cucumis sativus]
Csa3G146650	1821	28.6455	63.1521	1.14052	0.00533741	Up	0.000583996	GO:0005739//mitochondrion	GO:0034046//poly(G) binding;GO:0008270//zinc ion binding	GO:0019287//isopentenyl diphosphate biosynthetic process, mevalonate pathway;GO:0016125//sterol metabolic process;GO:0050790//regulation of catalytic activity;GO:0019288//isopentenyl diphosphate biosynthetic process, methylerythritol 4-phosphate pathway;GO:0048364//root development	K15271//ATP-dependent DNA helicase HFM1/MER3 [EC:3.6.4.12]	gi|449433319|ref|XP_004134445.1|//PREDICTED: pentatricopeptide repeat-containing protein At4g14850 [Cucumis sativus]
Csa2G234510	957	2.98634	17.8884	2.58257	0.00246193	Up	0.000229025	NA	GO:0016787//hydrolase activity	GO:0008152//metabolic process	K13258//2-hydroxyisoflavanone dehydratase [EC:4.2.1.105];K20506//tuliposide A-converting enzyme [EC:4.2.99.22]	gi|449455336|ref|XP_004145409.1|//PREDICTED: probable carboxylesterase 12 [Cucumis sativus]
Csa4G049070	864	432.112	168.207	-1.36117	4.11616e-07	Down	9.23926e-09	NA	NA	NA	NA	gi|778690882|ref|XP_011653184.1|//PREDICTED: uncharacterized protein LOC101221322 [Cucumis sativus]
Csa2G382700	537	6.14397	1.29624	-2.24484	0.0165262	Down	0.00230262	GO:0016021//integral component of membrane	GO:0009055//electron carrier activity	NA	K04733//interleukin-1 receptor-associated kinase 4 [EC:2.7.11.1];K03006//DNA-directed RNA polymerase II subunit RPB1 [EC:2.7.7.6]	gi|449441860|ref|XP_004138700.1|//PREDICTED: early nodulin-like protein 1 [Cucumis sativus]
Csa7G449460	2205	655.633	1651.28	1.33262	5.98053e-11	Up	5.36383e-13	GO:0009507//chloroplast	GO:0008893//guanosine-3',5'-bis(diphosphate) 3'-diphosphatase activity;GO:0008728//GTP diphosphokinase activity	GO:0015969//guanosine tetraphosphate metabolic process;GO:0042594//response to starvation	NA	gi|778729686|ref|XP_004141703.2|//PREDICTED: probable GTP diphosphokinase RSH2, chloroplastic [Cucumis sativus]
Csa1G042130	963	741.304	142.134	-2.38282	2.52319e-13	Down	1.33334e-15	NA	GO:0003755//peptidyl-prolyl cis-trans isomerase activity	GO:0006457//protein folding;GO:0000413//protein peptidyl-prolyl isomerization	K03768//peptidyl-prolyl cis-trans isomerase B (cyclophilin B) [EC:5.2.1.8]	gi|449439375|ref|XP_004137461.1|//PREDICTED: peptidyl-prolyl cis-trans isomerase CYP26-2, chloroplastic [Cucumis sativus]
Csa6G499800	1596	504.776	224.121	-1.17136	0.0113952	Down	0.00145623	NA	GO:0003849//3-deoxy-7-phosphoheptulonate synthase activity	GO:0009073//aromatic amino acid family biosynthetic process	K01626//3-deoxy-7-phosphoheptulonate synthase [EC:2.5.1.54]	gi|449451419|ref|XP_004143459.1|//PREDICTED: phospho-2-dehydro-3-deoxyheptonate aldolase 2, chloroplastic [Cucumis sativus]
Csa1G652800	1071	373.765	800.387	1.09857	0.000839517	Up	6.3207e-05	NA	NA	NA	K19525//vacuolar protein sorting-associated protein 13A/C	gi|778664064|ref|XP_011660209.1|//PREDICTED: uncharacterized protein LOC101204937 isoform X1 [Cucumis sativus]
Csa1G003490	1488	42.4271	10.1191	-2.06791	0.000333751	Down	2.08726e-05	GO:0016021//integral component of membrane	GO:0015238//drug transmembrane transporter activity;GO:0015297//antiporter activity	GO:0006855//drug transmembrane transport	K03327//multidrug resistance protein, MATE family	gi|778655463|ref|XP_004138084.2|//PREDICTED: MATE efflux family protein DTX1 [Cucumis sativus]
Csa6G078510	663	119.711	40.2038	-1.57415	0.00849135	Down	0.0010131	GO:0016020//membrane	NA	NA	K04733//interleukin-1 receptor-associated kinase 4 [EC:2.7.11.1]	gi|778711253|ref|XP_004145009.2|//PREDICTED: cysteine-rich repeat secretory protein 15 isoform X2 [Cucumis sativus]
Csa6G516950	696	49.55	15.1664	-1.70801	0.00163384	Down	0.000140754	GO:0016020//membrane	NA	NA	NA	gi|778720680|ref|XP_011658193.1|//PREDICTED: uncharacterized protein LOC105435960 [Cucumis sativus]
Csa3G736730	438	1547.8	757.38	-1.03113	0.000824609	Down	6.19246e-05	GO:0009535//chloroplast thylakoid membrane;GO:0016021//integral component of membrane;GO:0005739//mitochondrion	NA	NA	NA	gi|449440053|ref|XP_004137799.1|//PREDICTED: uncharacterized protein LOC101211971 [Cucumis sativus]
Csa6G126260	1713	480.597	118.44	-2.02067	1.01144e-12	Down	6.42357e-15	NA	GO:0005089//Rho guanyl-nucleotide exchange factor activity	GO:0043547//positive regulation of GTPase activity;GO:0009860//pollen tube growth	K10418//dynein light chain LC8-type;K20826//RNA polymerase II-associated protein 1	gi|449444380|ref|XP_004139953.1|//PREDICTED: rop guanine nucleotide exchange factor 1 [Cucumis sativus]
Csa5G077750	450	398.129	894.04	1.16711	9.11142e-08	Up	1.67855e-09	GO:0009507//chloroplast	GO:0016787//hydrolase activity	GO:0006629//lipid metabolic process	K14304//nuclear pore complex protein Nup85	gi|778698339|ref|XP_011654514.1|//PREDICTED: uncharacterized protein LOC101204368 isoform X7 [Cucumis sativus]
Csa1G256750	1437	497.577	229.205	-1.11828	0.00576746	Down	0.000641699	GO:0005615//extracellular space;GO:0016021//integral component of membrane;GO:0005773//vacuole	GO:0004185//serine-type carboxypeptidase activity	GO:0051603//proteolysis involved in cellular protein catabolic process;GO:0009742//brassinosteroid mediated signaling pathway	K16297//serine carboxypeptidase-like clade II [EC:3.4.16.-]	gi|449457881|ref|XP_004146676.1|//PREDICTED: serine carboxypeptidase 24 [Cucumis sativus]
Csa7G073410	1407	501.379	116.443	-2.10628	4.24185e-06	Down	1.36137e-07	NA	NA	NA	K20718//LRR receptor-like serine/threonine-protein kinase ERECTA [EC:2.7.11.1];K02984//small subunit ribosomal protein S3Ae	gi|778725035|ref|XP_004137106.2|//PREDICTED: uncharacterized protein At4g06744-like [Cucumis sativus]
Csa1G266170	1539	25.7002	83.6818	1.70313	0.00080798	Up	6.0245e-05	GO:0016021//integral component of membrane	GO:0022891//substrate-specific transmembrane transporter activity	GO:0055085//transmembrane transport	K16055//trehalose 6-phosphate synthase/phosphatase [EC:2.4.1.15 3.1.3.12];K08150//MFS transporter, SP family, solute carrier family 2 (myo-inositol transporter), member 13	gi|449457997|ref|XP_004146734.1|//PREDICTED: sugar transport protein 7 [Cucumis sativus]
Csa2G228420	1050	2891	759.331	-1.92877	3.68601e-07	Down	8.16651e-09	GO:0005634//nucleus	GO:0043565//sequence-specific DNA binding;GO:0003700//transcription factor activity, sequence-specific DNA binding	GO:0006355//regulation of transcription, DNA-templated	K09419//heat shock transcription factor, other eukaryote	gi|449474405|ref|XP_004154162.1|//PREDICTED: heat stress transcription factor A-7a [Cucumis sativus]
Csa4G038760	906	10.1759	33.3255	1.71147	0.00470214	Up	0.000499917	NA	NA	NA	K01870//isoleucyl-tRNA synthetase [EC:6.1.1.5]	gi|449462866|ref|XP_004149156.1|//PREDICTED: transcription repressor OFP7 [Cucumis sativus]
Csa1G002950	390	8.13757	42.3653	2.38022	9.2827e-05	Up	4.71178e-06	NA	NA	NA	NA	gi|700208430|gb|KGN63526.1|//hypothetical protein Csa_1G002950 [Cucumis sativus]
Csa4G124910	1035	3466.76	1388.72	-1.31983	8.76737e-06	Down	3.10136e-07	NA	NA	NA	K12135//zinc finger protein CONSTANS	gi|449438975|ref|XP_004137263.1|//PREDICTED: zinc finger protein CONSTANS-LIKE 2-like [Cucumis sativus]
Csa4G052590	717	3751.81	1283.27	-1.54777	4.52424e-07	Down	1.03088e-08	GO:0016021//integral component of membrane;GO:0005739//mitochondrion;GO:0009507//chloroplast	GO:0005524//ATP binding;GO:0008270//zinc ion binding;GO:0004550//nucleoside diphosphate kinase activity	GO:0006228//UTP biosynthetic process;GO:0006241//CTP biosynthetic process;GO:0006165//nucleoside diphosphate phosphorylation;GO:0006183//GTP biosynthetic process	K00940//nucleoside-diphosphate kinase [EC:2.7.4.6]	gi|449462537|ref|XP_004148997.1|//PREDICTED: nucleoside diphosphate kinase 3-like [Cucumis sativus]
Csa2G030010	5919	902.142	1845.37	1.03249	3.42408e-06	Up	1.07734e-07	GO:0016035//zeta DNA polymerase complex	GO:0008408//3'-5' exonuclease activity;GO:0003677//DNA binding;GO:0003887//DNA-directed DNA polymerase activity;GO:0000166//nucleotide binding	GO:0019985//translesion synthesis;GO:0006260//DNA replication;GO:0090305//nucleic acid phosphodiester bond hydrolysis	K02350//DNA polymerase zeta [EC:2.7.7.7]	gi|778666873|ref|XP_011648830.1|//PREDICTED: DNA polymerase zeta catalytic subunit isoform X1 [Cucumis sativus]
Csa3G895910	1821	680.022	199.255	-1.77096	5.00294e-09	Down	6.66994e-11	NA	GO:0008270//zinc ion binding	NA	K17285//selenium-binding protein 1;K10683//BRCA1-associated RING domain protein 1;K11000//callose synthase [EC:2.4.1.-]	gi|778687802|ref|XP_011652628.1|//PREDICTED: pentatricopeptide repeat-containing protein At1g31920 [Cucumis sativus]
Csa2G402640	429	160.895	56.4813	-1.51027	6.7825e-06	Down	2.32802e-07	NA	NA	NA	NA	gi|700207988|gb|KGN63107.1|//hypothetical protein Csa_2G402640 [Cucumis sativus]
Csa1G002060	1245	121.459	301.579	1.31206	2.01126e-07	Up	4.027e-09	GO:0009505//plant-type cell wall	GO:0016301//kinase activity;GO:0019887//protein kinase regulator activity	GO:0045859//regulation of protein kinase activity	NA	gi|449440558|ref|XP_004138051.1|//PREDICTED: SNF1-related protein kinase regulatory subunit gamma-1 [Cucumis sativus]
Csa1G574810	975	83.443	185.728	1.15433	0.00219521	Up	0.00020058	GO:0005737//cytoplasm	GO:0004124//cysteine synthase activity;GO:0016740//transferase activity;GO:0030170//pyridoxal phosphate binding	GO:0008652//cellular amino acid biosynthetic process;GO:0006535//cysteine biosynthetic process from serine	K01738//cysteine synthase A [EC:2.5.1.47]	gi|778662729|ref|XP_011659948.1|//PREDICTED: cysteine synthase-like [Cucumis sativus]
Csa2G258620	294	60.0085	7.73248	-2.95616	2.08353e-06	Down	6.12121e-08	NA	NA	GO:0009733//response to auxin	K14488//SAUR family protein	gi|449458542|ref|XP_004147006.1|//PREDICTED: auxin-induced protein 15A-like [Cucumis sativus]
Csa2G423550	1191	2.01135	8.69519	2.11205	0.0236495	Up	0.00356915	GO:0005622//intracellular	GO:0008270//zinc ion binding	NA	K12135//zinc finger protein CONSTANS	gi|449468440|ref|XP_004151929.1|//PREDICTED: putative zinc finger protein CONSTANS-LIKE 11 [Cucumis sativus]
Csa5G383850	2748	24943.3	9672.35	-1.36671	1.28963e-06	Down	3.49496e-08	NA	GO:0043546//molybdopterin cofactor binding;GO:0020037//heme binding;GO:0050464//nitrate reductase (NADPH) activity;GO:0030151//molybdenum ion binding;GO:0009703//nitrate reductase (NADH) activity	GO:0042128//nitrate assimilation;GO:0055114//oxidation-reduction process;GO:0006809//nitric oxide biosynthetic process	K10534//nitrate reductase (NAD(P)H) [EC:1.7.1.1 1.7.1.2 1.7.1.3]	gi|525507312|ref|NP_001267696.1|//nitrate reductase [NADH]-like [Cucumis sativus]
Csa1G002900	2322	1158.13	2682.66	1.21187	2.32416e-07	Up	4.72112e-09	NA	GO:0016787//hydrolase activity	NA	K06617//raffinose synthase [EC:2.4.1.82]	gi|700208425|gb|KGN63521.1|//hypothetical protein Csa_1G002900 [Cucumis sativus]
Csa6G031950	1401	5.23648	14.7168	1.49079	0.0426894	Up	0.00753951	NA	GO:0043565//sequence-specific DNA binding;GO:0003700//transcription factor activity, sequence-specific DNA binding	GO:0006355//regulation of transcription, DNA-templated	K14431//transcription factor TGA	gi|449465641|ref|XP_004150536.1|//PREDICTED: transcription factor HBP-1b(c38) isoform X2 [Cucumis sativus]
Csa7G312930	2001	10723.1	26189.8	1.28829	0.0165272	Up	0.00230357	NA	GO:0032440//2-alkenal reductase [NAD(P)] activity;GO:0005524//ATP binding;GO:0051082//unfolded protein binding	GO:0006457//protein folding;GO:0055114//oxidation-reduction process	K03283//heat shock 70kDa protein 1/8	gi|700189256|gb|KGN44489.1|//hypothetical protein Csa_7G312930 [Cucumis sativus]
Csa6G079230	192	25.7903	54.8759	1.08934	0.0424529	Up	0.00749267	NA	NA	NA	K09008//NADH dehydrogenase [ubiquinone] 1 alpha subcomplex assembly factor 3	gi|700191074|gb|KGN46278.1|//hypothetical protein Csa_6G079230 [Cucumis sativus]
Csa3G122580	618	102.907	24.7196	-2.05761	8.62868e-05	Down	4.31288e-06	NA	GO:0008270//zinc ion binding	NA	K09377//cysteine and glycine-rich protein	gi|449432173|ref|XP_004133874.1|//PREDICTED: LIM domain-containing protein PLIM2b-like [Cucumis sativus]
Csa1G446400	1077	100.808	46.3137	-1.1221	0.0107555	Down	0.00135885	GO:0016021//integral component of membrane	NA	NA	NA	gi|778661002|ref|XP_011657328.1|//PREDICTED: tobamovirus multiplication protein 1 isoform X1 [Cucumis sativus]
Csa1G499330	1389	16.5106	2.31065	-2.83703	0.000153821	Down	8.44162e-06	NA	GO:0016747//transferase activity, transferring acyl groups other than amino-acyl groups	NA	K14329//agmatine coumaroyltransferase [EC:2.3.1.64 2.3.1.-];K13264//isoflavone 7-O-glucoside-6''-O-malonyltransferase [EC:2.3.1.115]	gi|700210596|gb|KGN65692.1|//hypothetical protein Csa_1G499330 [Cucumis sativus]
CsaUNG003200	201	43.8077	14.6759	-1.57773	0.0355604	Down	0.00600082	NA	NA	NA	NA	NA
Csa7G363070	453	275.58	645.329	1.22756	0.000150836	Up	8.26317e-06	GO:0005789//endoplasmic reticulum membrane	GO:0003755//peptidyl-prolyl cis-trans isomerase activity;GO:0005528//FK506 binding	GO:0000413//protein peptidyl-prolyl isomerization;GO:0061077//chaperone-mediated protein folding	K09569//FK506-binding protein 2 [EC:5.2.1.8]	gi|449463206|ref|XP_004149325.1|//PREDICTED: peptidyl-prolyl cis-trans isomerase FKBP15-1 [Cucumis sativus]
Csa3G221740	1020	43.3997	12.3913	-1.80836	0.00571732	Down	0.000634457	NA	NA	NA	NA	gi|449457097|ref|XP_004146285.1|//PREDICTED: uncharacterized protein LOC101211523 [Cucumis sativus]
Csa6G504610	2253	543.468	117.568	-2.20871	1.54994e-06	Down	4.34317e-08	GO:0005618//cell wall;GO:0005773//vacuole	GO:0030246//carbohydrate binding;GO:0004565//beta-galactosidase activity	GO:0005975//carbohydrate metabolic process	K12309//beta-galactosidase [EC:3.2.1.23]	gi|700193677|gb|KGN48881.1|//hypothetical protein Csa_6G504610 [Cucumis sativus]
Csa5G167200	1356	1068.4	412.728	-1.3722	2.09299e-05	Down	8.44217e-07	NA	GO:0008270//zinc ion binding;GO:0004476//mannose-6-phosphate isomerase activity	GO:0005975//carbohydrate metabolic process;GO:0009298//GDP-mannose biosynthetic process	K01809//mannose-6-phosphate isomerase [EC:5.3.1.8]	gi|449451854|ref|XP_004143675.1|//PREDICTED: mannose-6-phosphate isomerase 1 [Cucumis sativus]
Csa3G894500	321	1460.82	576.995	-1.34015	7.04779e-05	Down	3.42361e-06	GO:0005840//ribosome;GO:0009507//chloroplast	GO:0003735//structural constituent of ribosome;GO:0019843//rRNA binding	GO:0006412//translation	K19035//50S ribosomal protein 6	gi|778689048|ref|XP_011652886.1|//PREDICTED: 50S ribosomal protein 6, chloroplastic [Cucumis sativus]
Csa4G639740	294	1037.6	491.019	-1.07939	0.0285857	Down	0.00451436	NA	NA	NA	K13448//calcium-binding protein CML;K02183//calmodulin	gi|700200028|gb|KGN55186.1|//hypothetical protein Csa_4G639740 [Cucumis sativus]
Csa4G641590	450	17.9626	303.812	4.08011	1.24062e-28	Up	6.61598e-32	GO:0005634//nucleus	GO:0003677//DNA binding;GO:0003700//transcription factor activity, sequence-specific DNA binding	GO:0006355//regulation of transcription, DNA-templated	K09286//EREBP-like factor	gi|449447039|ref|XP_004141277.1|//PREDICTED: ethylene-responsive transcription factor ERF011-like [Cucumis sativus]
Csa6G538660	1893	33.6343	81.979	1.28532	0.0156526	Up	0.00215131	GO:0016021//integral component of membrane	GO:0005509//calcium ion binding	NA	NA	gi|449433467|ref|XP_004134519.1|//PREDICTED: vacuolar-sorting receptor 6 [Cucumis sativus]
Csa4G304250	660	1.4544	26.0609	4.16339	6.08573e-08	Up	1.05918e-09	NA	NA	NA	K00799//glutathione S-transferase [EC:2.5.1.18]	gi|778693628|ref|XP_004147907.2|//PREDICTED: glutathione S-transferase U8-like [Cucumis sativus]
Csa5G146320	1491	551.967	82.8369	-2.73624	8.98519e-24	Down	1.00189e-26	GO:0005773//vacuole	GO:0004560//alpha-L-fucosidase activity	GO:0006004//fucose metabolic process	K01206//alpha-L-fucosidase [EC:3.2.1.51]	gi|449456291|ref|XP_004145883.1|//PREDICTED: alpha-L-fucosidase 1 [Cucumis sativus]
Csa6G112440	372	2931.56	1217.72	-1.26749	1.04343e-06	Down	2.71964e-08	NA	NA	NA	NA	gi|449444478|ref|XP_004140001.1|//PREDICTED: uncharacterized protein LOC101219556 [Cucumis sativus]
Csa1G045660	1524	6.11508	75.086	3.6181	2.16309e-12	Up	1.46814e-14	GO:0016021//integral component of membrane	GO:0005524//ATP binding	NA	K08900//mitochondrial chaperone BCS1	gi|449469671|ref|XP_004152542.1|//PREDICTED: probable mitochondrial chaperone BCS1-B [Cucumis sativus]
Csa6G148260	831	177.918	84.988	-1.06588	0.0223261	Down	0.00332288	NA	GO:0046983//protein dimerization activity	GO:0034756//regulation of iron ion transport;GO:0010039//response to iron ion	NA	gi|700191680|gb|KGN46884.1|//hypothetical protein Csa_6G148260 [Cucumis sativus]
Csa3G483820	1506	956.457	152.994	-2.64422	5.11943e-08	Down	8.78595e-10	GO:0090406//pollen tube;GO:0005886//plasma membrane	GO:0005089//Rho guanyl-nucleotide exchange factor activity	GO:0080092//regulation of pollen tube growth;GO:0043547//positive regulation of GTPase activity;GO:0009793//embryo development ending in seed dormancy	K10418//dynein light chain LC8-type	gi|700202940|gb|KGN58073.1|//hypothetical protein Csa_3G483820 [Cucumis sativus]
Csa3G730990	1719	591.479	1757.67	1.57127	0.000315889	Up	1.9633e-05	GO:0005788//endoplasmic reticulum lumen;GO:0009506//plasmodesma	GO:0016491//oxidoreductase activity	GO:0055114//oxidation-reduction process;GO:0009860//pollen tube growth;GO:0009408//response to heat	K03686//molecular chaperone DnaJ;K10863//aprataxin [EC:3.-.-.-];K09515//DnaJ homolog subfamily B member 9	gi|449439856|ref|XP_004137701.1|//PREDICTED: dnaJ protein ERDJ3A [Cucumis sativus]
Csa2G354990	285	109.579	46.6157	-1.23308	0.00216045	Down	0.0001967	NA	NA	NA	NA	gi|700207354|gb|KGN62473.1|//hypothetical protein Csa_2G354990 [Cucumis sativus]
Csa6G136020	1458	40998.6	18408.6	-1.1552	0.0014479	Down	0.000121155	NA	GO:0005524//ATP binding;GO:0004618//phosphoglycerate kinase activity	GO:0006096//glycolytic process	K00927//phosphoglycerate kinase [EC:2.7.2.3]	gi|449444282|ref|XP_004139904.1|//PREDICTED: phosphoglycerate kinase, chloroplastic-like [Cucumis sativus]
Csa6G487550	1530	42.5315	11.2908	-1.91339	0.0254507	Down	0.00389158	GO:0016021//integral component of membrane	GO:0016705//oxidoreductase activity, acting on paired donors, with incorporation or reduction of molecular oxygen;GO:0020037//heme binding;GO:0005506//iron ion binding;GO:0004497//monooxygenase activity	GO:0055114//oxidation-reduction process	K15405//midchain alkane hydroxylase	gi|778722404|ref|XP_004142037.2|//PREDICTED: alkane hydroxylase MAH1-like [Cucumis sativus]
Csa3G002460	240	84.1622	230.031	1.45058	0.00455762	Up	0.000480816	NA	NA	NA	NA	gi|700200493|gb|KGN55626.1|//hypothetical protein Csa_3G002460 [Cucumis sativus]
Csa1G042350	756	19.7325	115.52	2.5495	3.41347e-13	Up	1.95271e-15	NA	NA	NA	K09422//myb proto-oncogene protein, plant	gi|700209027|gb|KGN64123.1|//hypothetical protein Csa_1G042350 [Cucumis sativus]
Csa1G441330	714	33.4148	7.41018	-2.17291	0.000570048	Down	3.94918e-05	NA	NA	NA	NA	gi|778660954|ref|XP_004151210.2|//PREDICTED: uncharacterized protein LOC101202955 [Cucumis sativus]
Csa7G447990	1788	227.055	3503.31	3.94761	3.99569e-20	Up	6.5862e-23	GO:0005618//cell wall;GO:0005576//extracellular region;GO:0016021//integral component of membrane	GO:0045330//aspartyl esterase activity;GO:0030599//pectinesterase activity;GO:0046910//pectinesterase inhibitor activity	GO:0045490//pectin catabolic process;GO:0043086//negative regulation of catalytic activity;GO:0042545//cell wall modification	K01051//pectinesterase [EC:3.1.1.11]	gi|449447960|ref|XP_004141734.1|//PREDICTED: pectinesterase-like [Cucumis sativus]
Csa1G042780	1164	65.1988	25.0733	-1.37869	0.00110192	Down	8.73439e-05	NA	NA	NA	K18490//homeobox protein OTX2;K09326//homeobox protein OTX1	gi|700209075|gb|KGN64171.1|//hypothetical protein Csa_1G042780 [Cucumis sativus]
Csa3G078280	639	121.482	32.8196	-1.88812	8.94821e-05	Down	4.51597e-06	GO:0016021//integral component of membrane;GO:0046658//anchored component of plasma membrane	GO:0009055//electron carrier activity	NA	K04733//interleukin-1 receptor-associated kinase 4 [EC:2.7.11.1];K03006//DNA-directed RNA polymerase II subunit RPB1 [EC:2.7.7.6]	gi|449470427|ref|XP_004152918.1|//PREDICTED: early nodulin-like protein 3 [Cucumis sativus]
Csa4G001660	783	7.40251	29.3652	1.98802	0.000713936	Up	5.15715e-05	NA	GO:0016491//oxidoreductase activity	GO:0055114//oxidation-reduction process	K10770//alkylated DNA repair protein alkB homolog 8 [EC:1.14.11.- 2.1.1.229]	gi|449469096|ref|XP_004152257.1|//PREDICTED: uncharacterized protein LOC101207942 isoform X1 [Cucumis sativus]
Csa3G680120	1011	7395.8	17501	1.24266	0.00172939	Up	0.000151081	NA	GO:0047216//inositol 3-alpha-galactosyltransferase activity	GO:0009409//response to cold;GO:0006012//galactose metabolic process	K18819//inositol 3-alpha-galactosyltransferase [EC:2.4.1.123]	gi|778682682|ref|XP_004150838.2|//PREDICTED: galactinol synthase 1-like [Cucumis sativus]
Csa2G075330	3171	98.484	286.796	1.54206	3.50536e-06	Up	1.10631e-07	NA	GO:0043531//ADP binding;GO:0005524//ATP binding	GO:0007165//signal transduction;GO:0006952//defense response	K03283//heat shock 70kDa protein 1/8	gi|778667905|ref|XP_011649005.1|//PREDICTED: TMV resistance protein N-like isoform X1 [Cucumis sativus]
Csa4G063980	1167	2912.1	1120.36	-1.3781	3.32833e-11	Down	2.92058e-13	NA	GO:0016767//geranylgeranyl-diphosphate geranylgeranyltransferase activity	GO:0009058//biosynthetic process	K02291//15-cis-phytoene/all-trans-phytoene synthase [EC:2.5.1.32 2.5.1.99]	gi|449460028|ref|XP_004147748.1|//PREDICTED: phytoene synthase 2, chloroplastic-like [Cucumis sativus]
Csa2G336660	1074	345.824	110.842	-1.64153	8.57472e-09	Down	1.20002e-10	GO:0019898//extrinsic component of membrane;GO:0009654//photosystem II oxygen evolving complex	GO:0070403//NAD+ binding;GO:0005509//calcium ion binding	GO:0015979//photosynthesis	K11414//NAD-dependent deacetylase sirtuin 4 [EC:3.5.1.-]	gi|449459216|ref|XP_004147342.1|//PREDICTED: psbP domain-containing protein 2, chloroplastic isoform X1 [Cucumis sativus]
Csa5G156200	924	91.7831	40.475	-1.1812	0.00156959	Down	0.000133545	GO:0016021//integral component of membrane	NA	NA	NA	gi|778699817|ref|XP_004144000.2|//PREDICTED: uncharacterized protein LOC101220997 [Cucumis sativus]
Csa5G179220	951	369.724	143.486	-1.36554	3.66843e-05	Down	1.59528e-06	NA	GO:0016787//hydrolase activity	NA	K01054//acylglycerol lipase [EC:3.1.1.23]	gi|449459950|ref|XP_004147709.1|//PREDICTED: caffeoylshikimate esterase [Cucumis sativus]
Csa1G041550	786	157.721	59.5412	-1.40541	0.00517792	Down	0.000562048	GO:0016021//integral component of membrane	NA	NA	K17345//tetraspanin-5;K17294//tetraspanin-4	gi|700208997|gb|KGN64093.1|//hypothetical protein Csa_1G041550 [Cucumis sativus]
Csa4G303690	660	19.3883	87.8237	2.17943	4.72112e-06	Up	1.53808e-07	NA	NA	NA	K00799//glutathione S-transferase [EC:2.5.1.18]	gi|778693606|ref|XP_011653662.1|//PREDICTED: glutathione S-transferase U8-like [Cucumis sativus]
Csa3G414060	648	803.976	329.431	-1.28717	1.56649e-09	Down	1.89859e-11	GO:0030095//chloroplast photosystem II;GO:0009344//nitrite reductase complex [NAD(P)H];GO:0019898//extrinsic component of membrane;GO:0009543//chloroplast thylakoid lumen;GO:0009654//photosystem II oxygen evolving complex	GO:0005509//calcium ion binding;GO:0045156//electron transporter, transferring electrons within the cyclic electron transport pathway of photosynthesis activity	GO:0009767//photosynthetic electron transport chain	K08901//photosystem II oxygen-evolving enhancer protein 3	gi|449468510|ref|XP_004151964.1|//PREDICTED: photosynthetic NDH subunit of lumenal location 3, chloroplastic [Cucumis sativus]
Csa1G002120	2733	59.3458	161.949	1.44833	1.29427e-06	Up	3.51379e-08	GO:0016021//integral component of membrane;GO:0009507//chloroplast	GO:0003677//DNA binding;GO:0003723//RNA binding;GO:0046872//metal ion binding	NA	K13148//integrator complex subunit 11 [EC:3.1.27.-]	gi|778655354|ref|XP_011652010.1|//PREDICTED: uncharacterized protein LOC101215740 isoform X1 [Cucumis sativus]
Csa7G072740	1419	84.2586	178.732	1.0849	0.0176517	Up	0.00249046	NA	GO:0035251//UDP-glucosyltransferase activity	GO:0009812//flavonoid metabolic process	K08236//limonoid glucosyltransferase [EC:2.4.1.210];K13068//sinapate 1-glucosyltransferase [EC:2.4.1.120]	gi|449438647|ref|XP_004137099.1|//PREDICTED: limonoid UDP-glucosyltransferase-like [Cucumis sativus]
Csa4G658610	2826	848.684	263.65	-1.68661	1.44442e-12	Down	9.38345e-15	NA	NA	NA	K00276//primary-amine oxidase [EC:1.4.3.21];K14833//nucleolar complex protein 2	gi|449455720|ref|XP_004145599.1|//PREDICTED: protein NLP4 isoform X2 [Cucumis sativus]
Csa3G598910	474	12.3055	45.2548	1.87876	0.0011848	Up	9.54638e-05	NA	NA	NA	K12198//charged multivesicular body protein 5	gi|778681823|ref|XP_004145699.2|//PREDICTED: light-regulated protein [Cucumis sativus]
Csa1G043200	621	60.6439	139.189	1.19861	0.000178436	Up	1.00029e-05	NA	GO:0004866//endopeptidase inhibitor activity	GO:0010951//negative regulation of endopeptidase activity	NA	gi|449439521|ref|XP_004137534.1|//PREDICTED: miraculin-like [Cucumis sativus]
Csa7G076680	759	251.535	93.4094	-1.42912	0.000159488	Down	8.799e-06	GO:0005794//Golgi apparatus	GO:0008233//peptidase activity;GO:0008168//methyltransferase activity	GO:0006508//proteolysis;GO:0032259//methylation	K20177//vacuolar protein sorting-associated protein 3	gi|778725303|ref|XP_011658931.1|//PREDICTED: methyltransferase-like protein 13 [Cucumis sativus]
Csa2G404920	960	125.227	49.4216	-1.34133	0.00105277	Down	8.27845e-05	NA	GO:0016746//transferase activity, transferring acyl groups	NA	NA	gi|700208022|gb|KGN63141.1|//hypothetical protein Csa_2G404920 [Cucumis sativus]
Csa3G120370	741	45.9635	6.92942	-2.72968	1.30608e-07	Down	2.5011e-09	GO:0016021//integral component of membrane	NA	NA	NA	gi|778677027|ref|XP_011650715.1|//PREDICTED: uncharacterized protein LOC101214208 [Cucumis sativus]
Csa4G011780	1161	36.0851	235.078	2.70366	6.43757e-14	Up	2.90248e-16	NA	GO:0008889//glycerophosphodiester phosphodiesterase activity	GO:0030643//cellular phosphate ion homeostasis;GO:0046475//glycerophospholipid catabolic process	K18696//glycerophosphodiester phosphodiesterase [EC:3.1.4.46]	gi|449468828|ref|XP_004152123.1|//PREDICTED: glycerophosphodiester phosphodiesterase GDPD1, chloroplastic [Cucumis sativus]
Csa1G042380	474	6.78467	33.3364	2.29675	6.75569e-05	Up	3.26534e-06	GO:0009506//plasmodesma;GO:0005622//intracellular;GO:0005886//plasma membrane	GO:0004709//MAP kinase kinase kinase activity;GO:0005524//ATP binding	GO:0006952//defense response;GO:0000186//activation of MAPKK activity	K04733//interleukin-1 receptor-associated kinase 4 [EC:2.7.11.1]	gi|700209030|gb|KGN64126.1|//hypothetical protein Csa_1G042380 [Cucumis sativus]
Csa6G109640	2265	1065.75	461.125	-1.20864	0.00038371	Down	2.46295e-05	NA	NA	GO:0006355//regulation of transcription, DNA-templated	K14494//DELLA protein	gi|778712258|ref|XP_004140608.2|//PREDICTED: scarecrow-like protein 6 [Cucumis sativus]
Csa5G418270	519	99.5442	25.1136	-1.98687	4.52175e-05	Down	2.03432e-06	GO:0044424//intracellular part	GO:0004842//ubiquitin-protein transferase activity	GO:0044699//single-organism process;GO:0006511//ubiquitin-dependent protein catabolic process;GO:0016567//protein ubiquitination	K04506//E3 ubiquitin-protein ligase SIAH1 [EC:2.3.2.27]	gi|700195864|gb|KGN51041.1|//hypothetical protein Csa_5G418270 [Cucumis sativus]
Csa3G816030	885	499.107	200.884	-1.31299	3.74214e-05	Down	1.63822e-06	NA	GO:0003677//DNA binding	NA	K09422//myb proto-oncogene protein, plant	gi|525507021|ref|NP_001267555.1|//myb-related protein 306-like [Cucumis sativus]
Csa2G382680	1839	915.884	446.158	-1.03761	3.33741e-06	Down	1.04683e-07	NA	GO:0004871//signal transducer activity	GO:0048513//animal organ development;GO:0007165//signal transduction;GO:0060918//auxin transport	K10523//speckle-type POZ protein	gi|449441862|ref|XP_004138701.1|//PREDICTED: BTB/POZ domain-containing protein NPY1 [Cucumis sativus]
Csa4G618460	582	24.2079	85.9525	1.82806	8.87842e-07	Up	2.25113e-08	NA	NA	NA	NA	gi|778695480|ref|XP_011654003.1|//PREDICTED: VQ motif-containing protein 22-like [Cucumis sativus]
Csa6G384060	1677	817.774	333.168	-1.29545	0.00143792	Down	0.000119972	GO:0016021//integral component of membrane	GO:0047980//hippurate hydrolase activity;GO:1990206//jasmonyl-Ile conjugate hydrolase activity	GO:0009753//response to jasmonic acid;GO:0009694//jasmonic acid metabolic process	K14664//IAA-amino acid hydrolase [EC:3.5.1.-]	gi|700192516|gb|KGN47720.1|//hypothetical protein Csa_6G384060 [Cucumis sativus]
Csa1G265650	279	32.4993	84.0262	1.37043	0.000747337	Up	5.47088e-05	NA	NA	NA	K03768//peptidyl-prolyl cis-trans isomerase B (cyclophilin B) [EC:5.2.1.8]	gi|700210121|gb|KGN65217.1|//hypothetical protein Csa_1G265650 [Cucumis sativus]
Csa1G499310	897	47.5006	19.691	-1.27041	0.0116897	Down	0.00150521	NA	GO:0016747//transferase activity, transferring acyl groups other than amino-acyl groups	NA	K13264//isoflavone 7-O-glucoside-6''-O-malonyltransferase [EC:2.3.1.115]	gi|700210594|gb|KGN65690.1|//hypothetical protein Csa_1G499310 [Cucumis sativus]
Csa5G148510	1422	110.417	41.3519	-1.41694	0.00066033	Down	4.67709e-05	GO:0016020//membrane	GO:0016787//hydrolase activity	NA	NA	gi|700194803|gb|KGN49980.1|//hypothetical protein Csa_5G148510 [Cucumis sativus]
Csa6G518080	459	12.2888	2.58252	-2.2505	0.00594316	Down	0.000662401	NA	NA	NA	NA	gi|778720934|ref|XP_011658225.1|//PREDICTED: uncharacterized protein LOC105435964 [Cucumis sativus]
Csa5G606550	432	1356.79	3231.07	1.25182	4.54805e-05	Up	2.05056e-06	GO:0005737//cytoplasm	GO:0005488//binding	GO:0044763//single-organism cellular process;GO:0051716//cellular response to stimulus;GO:0042221//response to chemical;GO:0006950//response to stress;GO:0009266//response to temperature stimulus	NA	gi|449434740|ref|XP_004135154.1|//PREDICTED: uncharacterized protein LOC101213972 [Cucumis sativus]
Csa2G034530	990	197.55	23.1161	-3.09524	0.000241361	Down	1.44159e-05	NA	GO:0030410//nicotianamine synthase activity	GO:0030418//nicotianamine biosynthetic process	K05953//nicotianamine synthase [EC:2.5.1.43]	gi|449454012|ref|XP_004144750.1|//PREDICTED: probable nicotianamine synthase 4 [Cucumis sativus]
Csa4G046620	816	206.609	99.3174	-1.05679	0.000327852	Down	2.04242e-05	NA	NA	NA	NA	gi|449457524|ref|XP_004146498.1|//PREDICTED: gamma carbonic anhydrase 1, mitochondrial [Cucumis sativus]
Csa5G148660	945	212.507	98.5187	-1.10904	0.00863286	Down	0.00103249	NA	GO:0003677//DNA binding	NA	K16222//Dof zinc finger protein DOF5.5	gi|449452204|ref|XP_004143850.1|//PREDICTED: dof zinc finger protein DOF4.6-like [Cucumis sativus]
Csa2G094400	1557	658.12	252.614	-1.38142	0.00256767	Down	0.000240621	GO:0005887//integral component of plasma membrane	GO:0032440//2-alkenal reductase [NAD(P)] activity;GO:0005355//glucose transmembrane transporter activity;GO:0005351//sugar:proton symporter activity	GO:0046323//glucose import;GO:0055114//oxidation-reduction process;GO:0015992//proton transport;GO:1904659//glucose transmembrane transport	K16055//trehalose 6-phosphate synthase/phosphatase [EC:2.4.1.15 3.1.3.12];K08150//MFS transporter, SP family, solute carrier family 2 (myo-inositol transporter), member 13	gi|566006076|ref|NP_001274389.1|//sugar transport protein 10-like [Cucumis sativus]
Csa5G622520	1548	129.497	62.2244	-1.05737	0.0344776	Down	0.0057616	GO:0016021//integral component of membrane	GO:0046872//metal ion binding;GO:0030570//pectate lyase activity	GO:0045490//pectin catabolic process	K01728//pectate lyase [EC:4.2.2.2]	gi|778706481|ref|XP_011655861.1|//PREDICTED: probable pectate lyase 18 [Cucumis sativus]
Csa3G851870	2259	263.372	79.9711	-1.71955	1.25531e-07	Down	2.38562e-09	GO:0009506//plasmodesma;GO:0016021//integral component of membrane;GO:0005886//plasma membrane	GO:0004674//protein serine/threonine kinase activity;GO:0005524//ATP binding	GO:0046777//protein autophosphorylation	K04733//interleukin-1 receptor-associated kinase 4 [EC:2.7.11.1]	gi|700204754|gb|KGN59887.1|//hypothetical protein Csa_3G851870 [Cucumis sativus]
Csa6G518380	1263	9643.14	3788.08	-1.34803	8.01592e-07	Down	1.99358e-08	GO:0009507//chloroplast	GO:0005524//ATP binding;GO:0016851//magnesium chelatase activity	GO:0015979//photosynthesis;GO:0015995//chlorophyll biosynthetic process	K03405//magnesium chelatase subunit I [EC:6.6.1.1]	gi|449433772|ref|XP_004134671.1|//PREDICTED: magnesium-chelatase subunit ChlI, chloroplastic-like [Cucumis sativus]
Csa4G129600	2679	69.3737	193.706	1.48141	5.93197e-06	Up	1.9872e-07	GO:0016021//integral component of membrane	GO:0004674//protein serine/threonine kinase activity;GO:0005524//ATP binding	GO:0006468//protein phosphorylation	K04733//interleukin-1 receptor-associated kinase 4 [EC:2.7.11.1]	gi|449438963|ref|XP_004137257.1|//PREDICTED: receptor-like protein kinase FERONIA [Cucumis sativus]
Csa3G353950	378	91.0407	208.975	1.19875	2.98664e-05	Up	1.25101e-06	NA	NA	NA	NA	gi|700202717|gb|KGN57850.1|//hypothetical protein Csa_3G353950 [Cucumis sativus]
Csa6G109790	510	604.363	245.149	-1.30176	0.00258256	Down	0.000242446	NA	NA	NA	NA	gi|778712302|ref|XP_011656874.1|//PREDICTED: uncharacterized protein LOC101213272 [Cucumis sativus]
Csa7G074980	1068	1465.8	456.781	-1.68212	0.000116547	Down	6.20392e-06	NA	GO:0005506//iron ion binding;GO:0051213//dioxygenase activity	GO:0055114//oxidation-reduction process	K05278//flavonol synthase [EC:1.14.11.23]	gi|449438444|ref|XP_004136998.1|//PREDICTED: flavonol synthase/flavanone 3-hydroxylase-like [Cucumis sativus]
Csa6G106820	882	40.1317	9.96853	-2.00929	0.000991972	Down	7.7186e-05	NA	GO:0005525//GTP binding	NA	NA	gi|778712147|ref|XP_004140622.2|//PREDICTED: protein AIG1-like isoform X1 [Cucumis sativus]
Csa2G129150	1182	924.577	2461.3	1.41255	2.11521e-05	Up	8.54206e-07	NA	GO:0003988//acetyl-CoA C-acyltransferase activity;GO:0016747//transferase activity, transferring acyl groups other than amino-acyl groups	GO:0008152//metabolic process	K07513//acetyl-CoA acyltransferase 1 [EC:2.3.1.16]	gi|449442365|ref|XP_004138952.1|//PREDICTED: 3-ketoacyl-CoA thiolase 2, peroxisomal-like [Cucumis sativus]
Csa3G075990	1089	377.651	1335.26	1.822	5.85995e-09	Up	7.94285e-11	GO:0016020//membrane	GO:0016788//hydrolase activity, acting on ester bonds	NA	K21026//acetylajmaline esterase [EC:3.1.1.80];K01188//beta-glucosidase [EC:3.2.1.21];K00679//phospholipid:diacylglycerol acyltransferase [EC:2.3.1.158];K10960//geranylgeranyl diphosphate/geranylgeranyl-bacteriochlorophyllide a reductase [EC:1.3.1.83 1.3.1.111]	gi|778676048|ref|XP_004149351.2|//PREDICTED: GDSL esterase/lipase At5g55050 [Cucumis sativus]
Csa6G007450	1398	10.8279	52.6488	2.28165	4.79796e-07	Up	1.10488e-08	NA	GO:0035251//UDP-glucosyltransferase activity	GO:0009812//flavonoid metabolic process	K13692//UDP-glucose:(indol-3-yl)acetate beta-D-glucosyltransferase [EC:2.4.1.121]	gi|778709244|ref|XP_011656370.1|//PREDICTED: crocetin glucosyltransferase, chloroplastic-like [Cucumis sativus]
Csa1G599580	2484	1230.52	603.233	-1.02849	0.000102463	Down	5.32012e-06	GO:0005829//cytosol;GO:0005576//extracellular region	GO:0008705//methionine synthase activity;GO:0008270//zinc ion binding;GO:0003871//5-methyltetrahydropteroyltriglutamate-homocysteine S-methyltransferase activity	GO:0050667//homocysteine metabolic process;GO:0032259//methylation;GO:0009086//methionine biosynthetic process	K00549//5-methyltetrahydropteroyltriglutamate--homocysteine methyltransferase [EC:2.1.1.14]	gi|449452654|ref|XP_004144074.1|//PREDICTED: 5-methyltetrahydropteroyltriglutamate--homocysteine methyltransferase [Cucumis sativus]
Csa5G155540	1605	1.11972	8.06386	2.84834	0.00123619	Up	0.000100433	GO:0016021//integral component of membrane	GO:0015238//drug transmembrane transporter activity;GO:0015297//antiporter activity	GO:0006855//drug transmembrane transport	K03327//multidrug resistance protein, MATE family	gi|778699759|ref|XP_004143992.2|//PREDICTED: MATE efflux family protein 5 [Cucumis sativus]
Csa1G439830	1011	11.2813	29.5242	1.38796	0.0174762	Up	0.00246211	NA	GO:0052634//C-19 gibberellin 2-beta-dioxygenase activity;GO:0005506//iron ion binding	GO:0009416//response to light stimulus;GO:0045487//gibberellin catabolic process;GO:0055114//oxidation-reduction process	K04125//gibberellin 2-oxidase [EC:1.14.11.13]	gi|530788330|ref|NP_001269061.1|//gibberellin 2-beta-dioxygenase-like [Cucumis sativus]
Csa2G297210	961	708.439	282.201	-1.32792	1.03873e-06	Down	2.69415e-08	GO:0016020//membrane;GO:0005743//mitochondrial inner membrane;GO:0016021//integral component of membrane;GO:0009941//chloroplast envelope;GO:0009507//chloroplast	GO:0003735//structural constituent of ribosome;GO:0000095//S-adenosyl-L-methionine transmembrane transporter activity	GO:1901962//S-adenosyl-L-methionine transmembrane transport;GO:0055085//transmembrane transport;GO:0015805//S-adenosyl-L-methionine transport;GO:0006412//translation;GO:0009658//chloroplast organization;GO:0006839//mitochondrial transport	K15111//solute carrier family 25 (mitochondrial S-adenosylmethionine transporter), member 26	gi|700206978|gb|KGN62097.1|//hypothetical protein Csa_2G297210 [Cucumis sativus]
Csa5G612830	1059	108.976	22.0015	-2.30834	5.19082e-07	Down	1.21296e-08	GO:0016020//membrane	NA	NA	K13993//HSP20 family protein	gi|449435182|ref|XP_004135374.1|//PREDICTED: inactive protein RESTRICTED TEV MOVEMENT 2 [Cucumis sativus]
Csa1G329900	1854	1626.71	658.13	-1.30551	0.019839	Down	0.00287385	GO:0016021//integral component of membrane	NA	GO:0055085//transmembrane transport	K01807//ribose 5-phosphate isomerase A [EC:5.3.1.6]	gi|700210233|gb|KGN65329.1|//hypothetical protein Csa_1G329900 [Cucumis sativus]
Csa5G642130	903	14.1017	3.58661	-1.97518	0.0333448	Down	0.00551086	NA	NA	NA	K12951//cation-transporting P-type ATPase D [EC:3.6.3.-];K15889//prenylcysteine alpha-carboxyl methylesterase [EC:3.1.1.-]	gi|778708779|ref|XP_011656281.1|//PREDICTED: proline-rich protein 4-like [Cucumis sativus]
Csa3G126940	669	542.303	1352.71	1.31868	0.000182455	Up	1.02873e-05	GO:0005737//cytoplasm	GO:0004462//lactoylglutathione lyase activity;GO:0004364//glutathione transferase activity	GO:0006749//glutathione metabolic process;GO:0009407//toxin catabolic process	K00799//glutathione S-transferase [EC:2.5.1.18]	gi|449432299|ref|XP_004133937.1|//PREDICTED: probable glutathione S-transferase [Cucumis sativus]
Csa3G823050	1179	279.926	669.566	1.25818	9.32235e-06	Up	3.30971e-07	NA	GO:0004419//hydroxymethylglutaryl-CoA lyase activity	NA	K01640//hydroxymethylglutaryl-CoA lyase [EC:4.1.3.4]	gi|778685384|ref|XP_011652210.1|//PREDICTED: hydroxymethylglutaryl-CoA lyase, mitochondrial [Cucumis sativus]
Csa3G038750	3051	21.1667	59.8637	1.49989	0.000704963	Up	5.08549e-05	NA	NA	NA	NA	gi|700200820|gb|KGN55953.1|//hypothetical protein Csa_3G038750 [Cucumis sativus]
Csa1G064690	378	263.805	108.759	-1.27833	0.0156346	Down	0.00214689	GO:0005622//intracellular	NA	GO:0006810//transport	K17265//Ras GTPase-activating protein-binding protein 1 [EC:3.6.4.12 3.6.4.13];K12669//oligosaccharyltransferase complex subunit gamma;K20607//mitogen-activated protein kinase kinase 3 [EC:2.7.12.2]	gi|449472651|ref|XP_004153658.1|//PREDICTED: nuclear transport factor 2 [Cucumis sativus]
Csa3G000180	1131	66.4254	361.252	2.4432	3.71035e-09	Up	4.83873e-11	GO:0016020//membrane	NA	NA	K07088//uncharacterized protein	gi|700200461|gb|KGN55594.1|//hypothetical protein Csa_3G000180 [Cucumis sativus]
Csa4G290210	1719	718.984	337.513	-1.09102	9.32235e-06	Down	3.31279e-07	NA	NA	GO:0006457//protein folding	NA	gi|449448762|ref|XP_004142134.1|//PREDICTED: uncharacterized protein LOC101208797 [Cucumis sativus]
Csa5G152870	936	385.751	159.431	-1.27474	0.00346823	Down	0.000346874	GO:0005829//cytosol	GO:0050278//sedoheptulose-bisphosphatase activity	GO:0016311//dephosphorylation	NA	gi|778699533|ref|XP_011654730.1|//PREDICTED: phosphoglycerate mutase-like protein AT74H [Cucumis sativus]
Csa3G778280	819	2.07995	10.8841	2.3876	0.00694866	Up	0.000790302	NA	GO:0016491//oxidoreductase activity	GO:0055114//oxidation-reduction process	K13070//momilactone-A synthase [EC:1.1.1.295];K09841//xanthoxin dehydrogenase [EC:1.1.1.288]	gi|778684389|ref|XP_004136701.2|//PREDICTED: secoisolariciresinol dehydrogenase-like [Cucumis sativus]
Csa2G000070	1198	31.2123	67.974	1.12287	0.019561	Up	0.00282599	GO:0016021//integral component of membrane	GO:0005215//transporter activity	GO:0006810//transport;GO:0009626//plant-type hypersensitive response	NA	gi|778665485|ref|XP_011648574.1|//PREDICTED: transmembrane protein 184C isoform X1 [Cucumis sativus]
Csa7G004700	3207	853.865	346.103	-1.3028	9.57548e-06	Down	3.44452e-07	NA	GO:0005524//ATP binding;GO:0003777//microtubule motor activity;GO:0008270//zinc ion binding;GO:0008017//microtubule binding	GO:0007018//microtubule-based movement	K11498//centromeric protein E	gi|449461611|ref|XP_004148535.1|//PREDICTED: kinesin-related protein 11 isoform X1 [Cucumis sativus]
Csa6G459990	312	206.705	5.151	-5.32658	1.67784e-29	Down	6.50736e-33	NA	GO:0030414//peptidase inhibitor activity	GO:0010466//negative regulation of peptidase activity	K13899//cystatin-C	gi|700193100|gb|KGN48304.1|//hypothetical protein Csa_6G459990 [Cucumis sativus]
Csa6G217470	465	46.525	19.9927	-1.21853	0.0164612	Down	0.00229118	NA	NA	NA	K09597//signal peptide peptidase-like 2B [EC:3.4.23.-]	gi|449463312|ref|XP_004149378.1|//PREDICTED: uncharacterized protein LOC101207122 [Cucumis sativus]
Csa3G006690	1227	402.758	182.953	-1.13844	0.00015952	Down	8.80851e-06	NA	GO:0005524//ATP binding;GO:0008974//phosphoribulokinase activity	GO:0016310//phosphorylation;GO:0005975//carbohydrate metabolic process	K00855//phosphoribulokinase [EC:2.7.1.19]	gi|449456747|ref|XP_004146110.1|//PREDICTED: phosphoribulokinase, chloroplastic [Cucumis sativus]
Csa6G513540	252	12.5642	43.5562	1.79356	0.000149989	Up	8.2095e-06	NA	GO:0043565//sequence-specific DNA binding;GO:0003700//transcription factor activity, sequence-specific DNA binding	GO:0006355//regulation of transcription, DNA-templated	NA	gi|700193886|gb|KGN49090.1|//hypothetical protein Csa_6G513540 [Cucumis sativus]
Csa7G257340	1605	753.253	288.502	-1.38455	5.58755e-06	Down	1.85567e-07	GO:0016021//integral component of membrane	GO:0016491//oxidoreductase activity;GO:0022891//substrate-specific transmembrane transporter activity	GO:0055085//transmembrane transport;GO:0044699//single-organism process	K08150//MFS transporter, SP family, solute carrier family 2 (myo-inositol transporter), member 13	gi|449461142|ref|XP_004148302.1|//PREDICTED: putative polyol transporter 2 [Cucumis sativus]
Csa3G222800	441	83067.9	35554.4	-1.22426	1.23215e-06	Down	3.30835e-08	GO:0009570//chloroplast stroma	GO:0009055//electron carrier activity;GO:0051537//2 iron, 2 sulfur cluster binding;GO:0046872//metal ion binding;GO:0071949//FAD binding;GO:0016491//oxidoreductase activity	GO:0022900//electron transport chain;GO:0080167//response to karrikin	K02639//ferredoxin	gi|449457045|ref|XP_004146259.1|//PREDICTED: ferredoxin, leaf L-A-like [Cucumis sativus]
Csa4G006490	711	67.8061	17.2474	-1.97503	1.21531e-06	Down	3.24641e-08	GO:0005737//cytoplasm	NA	NA	K08825//dual specificity tyrosine-phosphorylation-regulated kinase 1 [EC:2.7.12.1]	gi|449468928|ref|XP_004152173.1|//PREDICTED: deSI-like protein At4g17486 [Cucumis sativus]
Csa3G730920	2004	193.82	462.335	1.25422	1.97991e-05	Up	7.88046e-07	GO:0016021//integral component of membrane	GO:0030246//carbohydrate binding;GO:0004674//protein serine/threonine kinase activity;GO:0005524//ATP binding	GO:0006468//protein phosphorylation	K04733//interleukin-1 receptor-associated kinase 4 [EC:2.7.11.1]	gi|449440251|ref|XP_004137898.1|//PREDICTED: probable L-type lectin-domain containing receptor kinase VI.1 [Cucumis sativus]
Csa1G032450	1101	68.7289	33.4277	-1.03987	0.0163732	Down	0.00227447	GO:0005634//nucleus	GO:0004402//histone acetyltransferase activity;GO:0008270//zinc ion binding;GO:0003712//transcription cofactor activity	GO:0006355//regulation of transcription, DNA-templated;GO:0016573//histone acetylation	K00517	gi|449439605|ref|XP_004137576.1|//PREDICTED: BTB/POZ and TAZ domain-containing protein 1-like [Cucumis sativus]
Csa3G171190	954	8.2995	29.6775	1.83827	0.010637	Up	0.00133717	NA	NA	NA	NA	gi|778679175|ref|XP_004147633.2|//PREDICTED: late embryogenesis abundant protein D-29 [Cucumis sativus]
Csa1G680110	477	106.873	35.9956	-1.57	0.00211713	Down	0.000191935	NA	NA	GO:0006952//defense response;GO:0009607//response to biotic stimulus	NA	gi|449449571|ref|XP_004142538.1|//PREDICTED: kirola-like [Cucumis sativus]
Csa3G914030	1038	31.0071	67.8341	1.12941	0.034732	Up	0.00582936	NA	NA	NA	NA	gi|700205339|gb|KGN60472.1|//hypothetical protein Csa_3G914030 [Cucumis sativus]
Csa1G714680	675	42747.8	17228.6	-1.31105	1.27484e-05	Down	4.80221e-07	GO:0009538//photosystem I reaction center;GO:0016021//integral component of membrane	NA	GO:0015979//photosynthesis	K02694//photosystem I subunit III	gi|449465832|ref|XP_004150631.1|//PREDICTED: photosystem I reaction center subunit III, chloroplastic [Cucumis sativus]
Csa3G734050	2121	26.862	85.9432	1.67782	1.24808e-05	Up	4.69536e-07	GO:0016020//membrane	GO:0000166//nucleotide binding;GO:0004672//protein kinase activity	GO:0016310//phosphorylation	K04733//interleukin-1 receptor-associated kinase 4 [EC:2.7.11.1];K04730//interleukin-1 receptor-associated kinase 1 [EC:2.7.11.1]	gi|778688795|ref|XP_004137931.2|//PREDICTED: uncharacterized protein LOC101204442 [Cucumis sativus]
Csa3G733210	3039	121.09	49.0248	-1.3045	0.00322679	Down	0.000317564	NA	NA	NA	NA	gi|700203683|gb|KGN58816.1|//hypothetical protein Csa_3G733210 [Cucumis sativus]
Csa2G005900	1962	152.993	74.277	-1.04248	0.0228049	Down	0.00341675	GO:0016021//integral component of membrane	GO:0005524//ATP binding;GO:0004672//protein kinase activity	GO:0006468//protein phosphorylation	K04733//interleukin-1 receptor-associated kinase 4 [EC:2.7.11.1]	gi|449443127|ref|XP_004139332.1|//PREDICTED: probable inactive receptor kinase At2g26730 [Cucumis sativus]
Csa3G135070	843	89.6184	20.4253	-2.13344	1.56328e-07	Down	3.04668e-09	GO:0005634//nucleus;GO:0005886//plasma membrane;GO:0005737//cytoplasm	GO:0005524//ATP binding;GO:0004683//calmodulin-dependent protein kinase activity;GO:0009931//calcium-dependent protein serine/threonine kinase activity;GO:0005516//calmodulin binding	GO:0009738//abscisic acid-activated signaling pathway;GO:0018105//peptidyl-serine phosphorylation;GO:0035556//intracellular signal transduction;GO:0046777//protein autophosphorylation	K04515//calcium/calmodulin-dependent protein kinase (CaM kinase) II [EC:2.7.11.17];K08794//calcium/calmodulin-dependent protein kinase I [EC:2.7.11.17]	gi|449432560|ref|XP_004134067.1|//PREDICTED: phosphoenolpyruvate carboxylase kinase 1-like [Cucumis sativus]
CsaUNG028560	285	623.217	2094.48	1.74879	0.00306684	Up	0.000296618	GO:0016020//membrane	NA	NA	NA	gi|659086721|ref|XP_008444081.1|//PREDICTED: non-specific lipid-transfer protein 2-like [Cucumis melo]
Csa3G812120	2430	5.01259	16.4925	1.71818	0.0182335	Up	0.00259266	NA	NA	NA	K13466//EIX receptor 1/2	gi|700204207|gb|KGN59340.1|//hypothetical protein Csa_3G812120 [Cucumis sativus]
Csa5G602230	1095	9.67536	2.78296	-1.79769	0.0443875	Down	0.00794055	NA	GO:0016301//kinase activity	GO:0016310//phosphorylation;GO:0009987//cellular process	NA	gi|449434897|ref|XP_004135232.1|//PREDICTED: uncharacterized protein LOC101212200 [Cucumis sativus]
Csa6G518210	2196	246.191	117.944	-1.06168	0.00178931	Down	0.000157271	GO:0005634//nucleus	GO:0003677//DNA binding	GO:0006355//regulation of transcription, DNA-templated;GO:0009734//auxin-activated signaling pathway	K14486//auxin response factor	gi|449433792|ref|XP_004134681.1|//PREDICTED: auxin response factor 3 isoform X2 [Cucumis sativus];gi|778720977|ref|XP_011658229.1|//PREDICTED: auxin response factor 3 isoform X1 [Cucumis sativus]
Csa1G181410	1173	5.76538	21.2922	1.88483	0.0314842	Up	0.00513161	NA	NA	NA	NA	gi|449443692|ref|XP_004139611.1|//PREDICTED: uncharacterized protein LOC101217191 [Cucumis sativus]
Csa4G022230	213	1.97825	14.5375	2.87748	0.000315889	Up	1.9619e-05	NA	NA	NA	NA	gi|700197978|gb|KGN53136.1|//hypothetical protein Csa_4G022230 [Cucumis sativus]
Csa2G178720	924	1.49945	8.46953	2.49785	0.00486793	Up	0.000521319	GO:0016021//integral component of membrane	GO:0008270//zinc ion binding	NA	K19041//E3 ubiquitin-protein ligase RNF38/44 [EC:2.3.2.27]	gi|449449014|ref|XP_004142260.1|//PREDICTED: RING-H2 finger protein ATL16-like [Cucumis sativus]
Csa7G447000	2217	1207.71	211.207	-2.51555	3.68224e-09	Down	4.78421e-11	GO:0005634//nucleus	GO:0008289//lipid binding;GO:0043565//sequence-specific DNA binding	GO:0006355//regulation of transcription, DNA-templated	K09338//homeobox-leucine zipper protein	gi|449448174|ref|XP_004141841.1|//PREDICTED: homeobox-leucine zipper protein GLABRA 2 [Cucumis sativus]
Csa3G099720	1659	88.5388	13.9694	-2.66404	2.29651e-09	Down	2.90584e-11	GO:0005623//cell	GO:0050660//flavin adenine dinucleotide binding;GO:0016491//oxidoreductase activity	GO:0055114//oxidation-reduction process;GO:0045454//cell redox homeostasis	K08232//monodehydroascorbate reductase (NADH) [EC:1.6.5.4]	gi|449463142|ref|XP_004149293.1|//PREDICTED: monodehydroascorbate reductase-like [Cucumis sativus]
Csa6G016970	723	11688.2	4338.55	-1.42977	4.91359e-08	Down	8.38505e-10	GO:0016020//membrane;GO:0009526//plastid envelope;GO:0009534//chloroplast thylakoid	GO:0046933//proton-transporting ATP synthase activity, rotational mechanism	GO:0015986//ATP synthesis coupled proton transport;GO:0009767//photosynthetic electron transport chain	K02113//F-type H+-transporting ATPase subunit delta	gi|449441205|ref|XP_004138373.1|//PREDICTED: ATP synthase subunit delta, chloroplastic [Cucumis sativus]
Csa5G642730	1881	737.308	306.982	-1.26411	9.52154e-06	Down	3.40991e-07	GO:0016021//integral component of membrane	GO:0032440//2-alkenal reductase [NAD(P)] activity;GO:0004674//protein serine/threonine kinase activity;GO:0005524//ATP binding	GO:0006468//protein phosphorylation;GO:0055114//oxidation-reduction process	K13418//somatic embryogenesis receptor kinase 1 [EC:2.7.10.1 2.7.11.1];K04733//interleukin-1 receptor-associated kinase 4 [EC:2.7.11.1]	gi|449447454|ref|XP_004141483.1|//PREDICTED: protein NSP-INTERACTING KINASE 1 [Cucumis sativus]
Csa1G586860	879	223.126	87.531	-1.34999	5.19082e-07	Down	1.21124e-08	GO:0005634//nucleus	GO:0003677//DNA binding;GO:0008270//zinc ion binding	GO:0006355//regulation of transcription, DNA-templated	K08869//aarF domain-containing kinase;K17613//calcineurin-binding protein cabin-1	gi|700211128|gb|KGN66224.1|//hypothetical protein Csa_1G586860 [Cucumis sativus]
Csa3G878170	1068	5.53134	18.4046	1.73436	0.0203829	Up	0.00297438	NA	NA	NA	K04498//E1A/CREB-binding protein [EC:2.3.1.48]	gi|778686958|ref|XP_011652481.1|//PREDICTED: uncharacterized protein LOC101219225 [Cucumis sativus]
Csa7G394650	1500	376.116	187.387	-1.00516	2.81878e-05	Down	1.1725e-06	GO:0009507//chloroplast	GO:0030060//L-malate dehydrogenase activity	GO:0005975//carbohydrate metabolic process;GO:0055114//oxidation-reduction process;GO:0006108//malate metabolic process	K00026//malate dehydrogenase [EC:1.1.1.37]	gi|700189663|gb|KGN44896.1|//hypothetical protein Csa_7G394650 [Cucumis sativus]
Csa3G915100	570	5377.94	2398.88	-1.16469	5.96398e-06	Down	2.0037e-07	NA	NA	NA	NA	gi|778688233|ref|XP_011652698.1|//PREDICTED: remorin-like [Cucumis sativus]
Csa2G222120	705	43.3892	102.846	1.24508	0.0312968	Up	0.00508286	NA	NA	NA	K06630//14-3-3 protein epsilon	gi|449455296|ref|XP_004145389.1|//PREDICTED: neurogenic locus notch homolog protein 1 [Cucumis sativus]
Csa3G813820	4287	130.603	545.199	2.06159	7.18185e-19	Up	1.40951e-21	GO:0016021//integral component of membrane	GO:0005524//ATP binding;GO:0016887//ATPase activity	GO:0006810//transport	K05681//ATP-binding cassette, subfamily G (WHITE), member 2	gi|778684998|ref|XP_004136753.2|//PREDICTED: pleiotropic drug resistance protein 3 [Cucumis sativus]
Csa7G060180	507	22.702	5.81482	-1.96501	0.00215475	Down	0.000196077	NA	GO:0046872//metal ion binding	GO:0030001//metal ion transport	K14292//trimethylguanosine synthase [EC:2.1.1.-];K07213//copper chaperone	gi|778724303|ref|XP_011658781.1|//PREDICTED: uncharacterized protein LOC105436087 [Cucumis sativus]
Csa6G509050	1767	13.3936	41.5047	1.63173	0.00305299	Up	0.000294835	NA	GO:0016874//ligase activity	GO:0008152//metabolic process	K00666//fatty-acyl-CoA synthase [EC:6.2.1.-];K10526//OPC-8:0 CoA ligase 1 [EC:6.2.1.-]	gi|778719884|ref|XP_004134830.2|//PREDICTED: probable acyl-activating enzyme 2 [Cucumis sativus]
Csa5G611730	798	52.3302	105.743	1.01485	0.0056255	Up	0.000620995	GO:0005774//vacuolar membrane;GO:0005768//endosome;GO:0005634//nucleus;GO:0005829//cytosol;GO:0005802//trans-Golgi network	GO:0008757//S-adenosylmethionine-dependent methyltransferase activity	GO:0032259//methylation	K08869//aarF domain-containing kinase;K13459//disease resistance protein RPS2	gi|449434550|ref|XP_004135059.1|//PREDICTED: putative methyltransferase DDB_G0268948 [Cucumis sativus]
Csa5G590060	780	411.884	168.09	-1.29301	0.0331691	Down	0.00547539	NA	NA	NA	K18342//OTU domain-containing protein 6 [EC:3.4.19.12]	gi|700196512|gb|KGN51689.1|//hypothetical protein Csa_5G590060 [Cucumis sativus]
Csa1G065960	708	1609.79	547.531	-1.55586	3.84444e-08	Down	6.42664e-10	NA	GO:0046983//protein dimerization activity	NA	K13422//transcription factor MYC2	gi|449454698|ref|XP_004145091.1|//PREDICTED: transcription factor ILR3-like [Cucumis sativus]
Csa3G635870	1407	83.9056	514.217	2.61554	2.19899e-09	Up	2.77179e-11	NA	GO:0016758//transferase activity, transferring hexosyl groups	GO:0008152//metabolic process	K13691//pathogen-inducible salicylic acid glucosyltransferase [EC:2.4.1.-]	gi|449453306|ref|XP_004144399.1|//PREDICTED: UDP-glycosyltransferase 74F2 [Cucumis sativus]
Csa6G398210	1050	3.88771	18.1459	2.22265	0.00330644	Up	0.000327647	NA	NA	NA	NA	gi|700192540|gb|KGN47744.1|//hypothetical protein Csa_6G398210 [Cucumis sativus]
Csa1G596520	1071	925.601	2121.99	1.19695	0.00172515	Up	0.000150544	GO:0005615//extracellular space;GO:0005764//lysosome	GO:0004197//cysteine-type endopeptidase activity	GO:0051603//proteolysis involved in cellular protein catabolic process;GO:0006955//immune response	K01366//cathepsin H [EC:3.4.22.16]	gi|449452572|ref|XP_004144033.1|//PREDICTED: thiol protease aleurain-like [Cucumis sativus]
Csa2G264060	555	68.9801	166.01	1.26702	0.00171362	Up	0.000149455	NA	GO:0042349//guiding stereospecific synthesis activity	GO:0009699//phenylpropanoid biosynthetic process	K01870//isoleucyl-tRNA synthetase [EC:6.1.1.5];K19027//zinc finger FYVE domain-containing protein 26;K14440//SWI/SNF-related matrix-associated actin-dependent regulator of chromatin subfamily A-like protein 1 [EC:3.6.4.12]	gi|449458582|ref|XP_004147026.1|//PREDICTED: dirigent protein 23 [Cucumis sativus]
Csa5G589390	816	58332.5	27600.3	-1.07962	0.000784952	Down	5.82235e-05	GO:0010287//plastoglobule;GO:0009535//chloroplast thylakoid membrane;GO:0016021//integral component of membrane;GO:0009941//chloroplast envelope;GO:0009522//photosystem I	GO:0031409//pigment binding;GO:0046872//metal ion binding;GO:0016168//chlorophyll binding	GO:0009768//photosynthesis, light harvesting in photosystem I;GO:0009416//response to light stimulus;GO:0018298//protein-chromophore linkage	K08908//light-harvesting complex I chlorophyll a/b binding protein 2	gi|449435085|ref|XP_004135326.1|//PREDICTED: chlorophyll a-b binding protein 7, chloroplastic [Cucumis sativus]
Csa4G651800	528	17.5309	57.5662	1.71532	0.000259897	Up	1.5712e-05	NA	NA	NA	NA	gi|449455679|ref|XP_004145579.1|//PREDICTED: VQ motif-containing protein 11 [Cucumis sativus]
Csa7G074850	399	89.7504	38.6749	-1.21452	0.00309555	Down	0.000300295	GO:0016020//membrane	NA	NA	NA	gi|700188719|gb|KGN43952.1|//hypothetical protein Csa_7G074850 [Cucumis sativus]
Csa1G045940	1065	251.242	111.097	-1.17725	0.000551808	Down	3.79875e-05	GO:0016021//integral component of membrane	GO:0008270//zinc ion binding	NA	K19041//E3 ubiquitin-protein ligase RNF38/44 [EC:2.3.2.27]	gi|778657753|ref|XP_004152548.2|//PREDICTED: RING-H2 finger protein ATL46-like [Cucumis sativus]
Csa5G589920	1518	98.726	37.8151	-1.38447	0.00450084	Down	0.000472756	GO:0016021//integral component of membrane	GO:0016709//oxidoreductase activity, acting on paired donors, with incorporation or reduction of molecular oxygen, NAD(P)H as one donor, and incorporation of one atom of oxygen;GO:0020037//heme binding;GO:0005506//iron ion binding	GO:0044550//secondary metabolite biosynthetic process;GO:0055114//oxidation-reduction process	K00517;K07409//cytochrome P450 family 1 subfamily A polypeptide 2 [EC:1.14.14.1];K20619//cytochrome P450 family 78 subfamily A	gi|449435071|ref|XP_004135319.1|//PREDICTED: cytochrome P450 78A5-like [Cucumis sativus]
Csa3G165640	447	951.972	287.906	-1.72532	7.8653e-07	Down	1.94469e-08	GO:0005634//nucleus;GO:0005667//transcription factor complex	GO:0001228//transcriptional activator activity, RNA polymerase II transcription regulatory region sequence-specific binding;GO:0003682//chromatin binding;GO:0000977//RNA polymerase II regulatory region sequence-specific DNA binding;GO:0008270//zinc ion binding;GO:0001085//RNA polymerase II transcription factor binding	GO:0030154//cell differentiation;GO:0006355//regulation of transcription, DNA-templated;GO:0006366//transcription from RNA polymerase II promoter	K17895//GATA-binding protein 3	gi|449432898|ref|XP_004134235.1|//PREDICTED: GATA transcription factor 16 [Cucumis sativus]
Csa1G263950	1029	1.46005	8.4662	2.5357	0.00395083	Up	0.000403377	NA	GO:0046872//metal ion binding;GO:0051213//dioxygenase activity	GO:0055114//oxidation-reduction process	K05278//flavonol synthase [EC:1.14.11.23]	gi|778660150|ref|XP_011655688.1|//PREDICTED: protein SRG1-like [Cucumis sativus]
Csa1G050380	1308	630.581	69.3526	-3.18466	1.10489e-09	Down	1.307e-11	GO:0009570//chloroplast stroma	GO:0005524//ATP binding;GO:0004055//argininosuccinate synthase activity	GO:0000053//argininosuccinate metabolic process;GO:0006526//arginine biosynthetic process;GO:0000050//urea cycle	K01940//argininosuccinate synthase [EC:6.3.4.5]	gi|778658061|ref|XP_011652034.1|//PREDICTED: argininosuccinate synthase, chloroplastic-like [Cucumis sativus]
Csa5G160170	1322	21.7225	85.0817	1.96966	1.6326e-06	Up	4.60645e-08	GO:0016021//integral component of membrane;GO:0005773//vacuole	GO:0004197//cysteine-type endopeptidase activity	GO:0051603//proteolysis involved in cellular protein catabolic process;GO:0006624//vacuolar protein processing	K01369//legumain [EC:3.4.22.34]	gi|449459758|ref|XP_004147613.1|//PREDICTED: legumain [Cucumis sativus]
Csa3G780540	759	144.888	349.164	1.26896	2.3252e-07	Up	4.7345e-09	NA	NA	NA	NA	gi|700204069|gb|KGN59202.1|//hypothetical protein Csa_3G780540 [Cucumis sativus]
Csa1G532210	1116	2012	996.765	-1.0133	0.000109774	Down	5.74911e-06	GO:0016021//integral component of membrane	GO:0016717//oxidoreductase activity, acting on paired donors, with oxidation of a pair of donors resulting in the reduction of molecular oxygen to two molecules of water	GO:0055114//oxidation-reduction process;GO:0006629//lipid metabolic process	K10257//acyl-lipid omega-3 desaturase [EC:1.14.19.25 1.14.19.35 1.14.19.36]	gi|449455026|ref|XP_004145254.1|//PREDICTED: omega-3 fatty acid desaturase, endoplasmic reticulum [Cucumis sativus]
Csa6G078580	936	943.312	423.471	-1.15547	5.31583e-05	Down	2.46373e-06	GO:0009941//chloroplast envelope	GO:0016788//hydrolase activity, acting on ester bonds	NA	NA	gi|449473958|ref|XP_004154031.1|//PREDICTED: uncharacterized protein LOC101213079 [Cucumis sativus]
Csa6G450360	1614	300.499	100.375	-1.58196	0.0143582	Down	0.00193582	GO:0016021//integral component of membrane	GO:0047259//glucomannan 4-beta-mannosyltransferase activity	GO:0097502//mannosylation	K13680//beta-mannan synthase [EC:2.4.1.32]	gi|449451100|ref|XP_004143300.1|//PREDICTED: glucomannan 4-beta-mannosyltransferase 9 [Cucumis sativus]
Csa6G010030	1446	446.569	1262.22	1.49901	2.26599e-05	Up	9.2059e-07	NA	NA	GO:0006952//defense response	NA	gi|778709480|ref|XP_011656406.1|//PREDICTED: nematode resistance protein-like HSPRO2 [Cucumis sativus]
Csa3G843790	1047	3225.02	1594.86	-1.01588	0.00146679	Down	0.000123234	NA	GO:0030246//carbohydrate binding;GO:0003824//catalytic activity	GO:0005975//carbohydrate metabolic process	K01792//glucose-6-phosphate 1-epimerase [EC:5.1.3.15]	gi|778686049|ref|XP_011652321.1|//PREDICTED: photosynthetic NDH subunit of subcomplex B 2, chloroplastic [Cucumis sativus]
Csa1G025970	2451	3.95143	13.3741	1.759	0.0253336	Up	0.00386752	GO:0016021//integral component of membrane	GO:0015299//solute:proton antiporter activity	GO:1902600//hydrogen ion transmembrane transport	K10577//ubiquitin-conjugating enzyme E2 I	gi|449439575|ref|XP_004137561.1|//PREDICTED: cation/H(+) antiporter 15-like [Cucumis sativus]
Csa4G051400	1767	156.831	27.9034	-2.4907	1.47376e-07	Down	2.86506e-09	NA	NA	NA	K10352//myosin heavy chain;K20283//golgin subfamily A member 4	gi|700198230|gb|KGN53388.1|//hypothetical protein Csa_4G051400 [Cucumis sativus]
Csa6G008010	2262	28.3802	9.17657	-1.62886	0.00344195	Down	0.000343077	NA	NA	NA	K15502//serine/threonine-protein phosphatase 6 regulatory ankyrin repeat subunit A;K13118//protein DGCR14	gi|449441380|ref|XP_004138460.1|//PREDICTED: ankyrin-3 [Cucumis sativus]
Csa5G197100	609	618.583	1854.71	1.58415	9.90615e-06	Up	3.57787e-07	NA	NA	NA	K13993//HSP20 family protein	gi|700195441|gb|KGN50618.1|//hypothetical protein Csa_5G197100 [Cucumis sativus]
Csa3G180280	855	695.04	206.227	-1.75286	7.87939e-06	Down	2.75036e-07	NA	NA	NA	K03781//catalase [EC:1.11.1.6]	gi|700202207|gb|KGN57340.1|//hypothetical protein Csa_3G180280 [Cucumis sativus]
Csa6G486960	600	7.38157	60.9651	3.04598	2.1809e-08	Up	3.41509e-10	NA	GO:0043565//sequence-specific DNA binding;GO:0003700//transcription factor activity, sequence-specific DNA binding	GO:0006355//regulation of transcription, DNA-templated	K18835//WRKY transcription factor 2;K13424//WRKY transcription factor 33	gi|449448420|ref|XP_004141964.1|//PREDICTED: probable WRKY transcription factor 51 [Cucumis sativus]
Csa4G648000	675	143.217	67.2076	-1.09151	0.00317604	Down	0.000310824	GO:0016020//membrane	NA	NA	K15082//DNA repair protein RAD7	gi|778696744|ref|XP_011654201.1|//PREDICTED: uncharacterized protein LOC101215279 isoform X2 [Cucumis sativus]
Csa5G586580	954	735.089	320.067	-1.19954	6.6568e-06	Down	2.2752e-07	GO:0016021//integral component of membrane	GO:0015095//magnesium ion transmembrane transporter activity	GO:0015693//magnesium ion transport;GO:1903830//magnesium ion transmembrane transport	NA	gi|700196459|gb|KGN51636.1|//hypothetical protein Csa_5G586580 [Cucumis sativus]
Csa6G490870	873	682.659	2164.11	1.66453	3.42408e-06	Up	1.07569e-07	NA	GO:0003677//DNA binding	GO:0006355//regulation of transcription, DNA-templated	K09419//heat shock transcription factor, other eukaryote	gi|449448324|ref|XP_004141916.1|//PREDICTED: heat shock factor protein HSF24 [Cucumis sativus]
Csa3G307690	1431	9539.85	3764.11	-1.34166	2.3468e-07	Down	4.80123e-09	NA	GO:0003983//UTP:glucose-1-phosphate uridylyltransferase activity	GO:0006011//UDP-glucose metabolic process	K00963//UTP--glucose-1-phosphate uridylyltransferase [EC:2.7.7.9]	gi|449456208|ref|XP_004145842.1|//PREDICTED: UTP--glucose-1-phosphate uridylyltransferase [Cucumis sativus]
Csa5G160220	1779	276.381	64.2977	-2.10382	7.10027e-06	Down	2.46119e-07	GO:0009505//plant-type cell wall;GO:0009506//plasmodesma;GO:0016021//integral component of membrane;GO:0046658//anchored component of plasma membrane	GO:0016722//oxidoreductase activity, oxidizing metal ions;GO:0005507//copper ion binding;GO:0008447//L-ascorbate oxidase activity	GO:0055114//oxidation-reduction process	K19791//iron transport multicopper oxidase	gi|449459706|ref|XP_004147587.1|//PREDICTED: monocopper oxidase-like protein SKU5 [Cucumis sativus]
Csa5G570380	777	94.9689	41.269	-1.20239	0.0316787	Down	0.00517407	NA	NA	NA	NA	gi|449465761|ref|XP_004150596.1|//PREDICTED: uncharacterized protein LOC101204891 [Cucumis sativus]
Csa5G070180	2517	4797.72	2005.35	-1.25849	1.1721e-05	Down	4.36404e-07	GO:0016021//integral component of membrane;GO:0009507//chloroplast	GO:0015079//potassium ion transmembrane transporter activity	GO:0071805//potassium ion transmembrane transport	K03549//KUP system potassium uptake protein	gi|778698297|ref|XP_011654502.1|//PREDICTED: putative potassium transporter 12 [Cucumis sativus]
Csa2G416800	180	1.15357	8.63448	2.90401	0.000927255	Up	7.10264e-05	NA	NA	NA	NA	gi|700208122|gb|KGN63241.1|//hypothetical protein Csa_2G416800 [Cucumis sativus]
Csa7G037610	264	25.4862	327.175	3.68227	2.04291e-23	Up	2.47601e-26	NA	NA	NA	NA	gi|449453567|ref|XP_004144528.1|//PREDICTED: uncharacterized protein LOC101208804 [Cucumis sativus]
Csa3G889840	1107	3691.85	967.869	-1.93146	3.41347e-13	Down	1.95273e-15	GO:0009535//chloroplast thylakoid membrane;GO:0005634//nucleus;GO:0009543//chloroplast thylakoid lumen	GO:0020037//heme binding;GO:0016688//L-ascorbate peroxidase activity	GO:0006979//response to oxidative stress;GO:0098869//cellular oxidant detoxification;GO:0055114//oxidation-reduction process	K00434//L-ascorbate peroxidase [EC:1.11.1.11]	gi|449436992|ref|XP_004136276.1|//PREDICTED: thylakoid lumenal 29 kDa protein, chloroplastic [Cucumis sativus]
Csa6G488320	465	15.3378	3.85107	-1.99376	0.0114088	Down	0.00145963	NA	NA	NA	NA	gi|449448388|ref|XP_004141948.1|//PREDICTED: uncharacterized protein LOC101203564 [Cucumis sativus]
Csa4G043870	1434	195.175	469.704	1.26698	0.000733819	Up	5.33279e-05	GO:0016020//membrane;GO:0005783//endoplasmic reticulum	GO:0004028//3-chloroallyl aldehyde dehydrogenase activity;GO:0004030//aldehyde dehydrogenase [NAD(P)+] activity;GO:0004029//aldehyde dehydrogenase (NAD) activity	GO:0006081//cellular aldehyde metabolic process;GO:0055114//oxidation-reduction process	K00128//aldehyde dehydrogenase (NAD+) [EC:1.2.1.3]	gi|449457494|ref|XP_004146483.1|//PREDICTED: aldehyde dehydrogenase family 3 member F1 [Cucumis sativus]
Csa1G561410	1026	428.789	83.3606	-2.36283	7.03483e-07	Down	1.71548e-08	NA	GO:0030410//nicotianamine synthase activity	GO:0030418//nicotianamine biosynthetic process	K05953//nicotianamine synthase [EC:2.5.1.43]	gi|449435595|ref|XP_004135580.1|//PREDICTED: nicotianamine synthase-like [Cucumis sativus]
Csa7G420790	1500	945.555	4034.79	2.09326	9.36394e-11	Up	8.76153e-13	GO:0016020//membrane;GO:0009507//chloroplast	GO:0080124//pheophytinase activity	GO:0015996//chlorophyll catabolic process	K14759//isochorismate synthase / 2-succinyl-5-enolpyruvyl-6-hydroxy-3-cyclohexene-1-carboxylate synthase / 2-succinyl-6-hydroxy-2,4-cyclohexadiene-1-carboxylate synthase / O-succinylbenzoate synthase [EC:5.4.4.2 2.2.1.9 4.2.99.20 4.2.1.113]	gi|449436343|ref|XP_004135952.1|//PREDICTED: pheophytinase, chloroplastic [Cucumis sativus]
Csa7G414470	777	60.3896	18.1616	-1.73341	0.00489602	Down	0.00052504	NA	NA	NA	K09841//xanthoxin dehydrogenase [EC:1.1.1.288]	gi|449436383|ref|XP_004135972.1|//PREDICTED: short-chain dehydrogenase reductase 3b-like isoform X1 [Cucumis sativus]
Csa6G127460	816	835.466	1765.2	1.07918	6.42165e-05	Up	3.0771e-06	NA	NA	NA	NA	gi|449444550|ref|XP_004140037.1|//PREDICTED: uncharacterized protein LOC101208067 [Cucumis sativus]
Csa4G048550	1839	233.453	100.644	-1.21388	6.0272e-05	Down	2.86601e-06	NA	GO:0016740//transferase activity	NA	K04733//interleukin-1 receptor-associated kinase 4 [EC:2.7.11.1]	gi|700198187|gb|KGN53345.1|//hypothetical protein Csa_4G048550 [Cucumis sativus]
Csa6G094720	1623	588.281	1358.86	1.20782	2.49876e-06	Up	7.55916e-08	GO:0016020//membrane;GO:0005783//endoplasmic reticulum	GO:0016831//carboxy-lyase activity;GO:0008117//sphinganine-1-phosphate aldolase activity;GO:0030170//pyridoxal phosphate binding	GO:0019752//carboxylic acid metabolic process;GO:0030149//sphingolipid catabolic process	K01634//sphinganine-1-phosphate aldolase [EC:4.1.2.27]	gi|449445558|ref|XP_004140539.1|//PREDICTED: sphingosine-1-phosphate lyase [Cucumis sativus]
Csa3G845430	609	1899.38	4563.97	1.26476	6.42165e-05	Up	3.07898e-06	GO:0005886//plasma membrane	NA	NA	NA	gi|449446783|ref|XP_004141150.1|//PREDICTED: uncharacterized protein LOC101208147 [Cucumis sativus]
Csa4G003620	504	111.878	260.622	1.22004	0.000166225	Up	9.27546e-06	GO:0005773//vacuole	GO:0016787//hydrolase activity	GO:0006950//response to stress	NA	gi|449469038|ref|XP_004152228.1|//PREDICTED: universal stress protein A-like protein [Cucumis sativus]
Csa5G612260	1671	441.334	212.305	-1.05573	0.0206646	Down	0.0030215	NA	NA	NA	NA	gi|449435192|ref|XP_004135379.1|//PREDICTED: uncharacterized protein LOC101207070 [Cucumis sativus]
Csa2G363570	1116	445.965	1534.86	1.7831	8.7386e-06	Up	3.08416e-07	GO:0005615//extracellular space;GO:0005764//lysosome	GO:0004197//cysteine-type endopeptidase activity	GO:0051603//proteolysis involved in cellular protein catabolic process	K01373//cathepsin F [EC:3.4.22.41]	gi|449469923|ref|XP_004152668.1|//PREDICTED: cysteine proteinase RD19a [Cucumis sativus]
Csa3G748200	1656	190.826	823.05	2.10872	0.000242931	Up	1.45332e-05	NA	NA	NA	NA	gi|700203907|gb|KGN59040.1|//hypothetical protein Csa_3G748200 [Cucumis sativus]
Csa5G159620	1554	3516.81	1409.48	-1.3191	4.11047e-07	Down	9.18866e-09	GO:0016021//integral component of membrane	GO:0016709//oxidoreductase activity, acting on paired donors, with incorporation or reduction of molecular oxygen, NAD(P)H as one donor, and incorporation of one atom of oxygen;GO:0020037//heme binding;GO:0005506//iron ion binding	GO:0044550//secondary metabolite biosynthetic process;GO:0055114//oxidation-reduction process	K20770//(+)-delta-cadinene 8-hydroxylase [EC:1.14.-.-];K00512//steroid 17alpha-monooxygenase / 17alpha-hydroxyprogesterone deacetylase [EC:1.14.14.19 1.14.14.32];K05280//flavonoid 3'-monooxygenase [EC:1.14.13.21]	gi|449459696|ref|XP_004147582.1|//PREDICTED: geraniol 8-hydroxylase-like [Cucumis sativus]
Csa5G611750	450	166.55	73.0108	-1.18977	0.00120205	Down	9.73204e-05	GO:0005737//cytoplasm	GO:0046914//transition metal ion binding	GO:0030001//metal ion transport;GO:0046916//cellular transition metal ion homeostasis	K18081//myotubularin-related protein 1/2 [EC:3.1.3.64 3.1.3.95];K07213//copper chaperone;K10752//histone-binding protein RBBP4	gi|778706200|ref|XP_011655816.1|//PREDICTED: heavy metal-associated isoprenylated plant protein 26 [Cucumis sativus]
Csa2G000880	1044	90.231	20.4539	-2.14125	3.28784e-06	Down	1.02491e-07	GO:0005829//cytosol	GO:0004616//phosphogluconate dehydrogenase (decarboxylating) activity;GO:0051287//NAD binding	GO:0055114//oxidation-reduction process	K18121//glyoxylate/succinic semialdehyde reductase [EC:1.1.1.79 1.1.1.-]	gi|700205462|gb|KGN60581.1|//hypothetical protein Csa_2G000880 [Cucumis sativus]
Csa3G180260	642	66.157	142.607	1.10808	0.00757487	Up	0.00087658	GO:0005634//nucleus	GO:0003677//DNA binding;GO:0003700//transcription factor activity, sequence-specific DNA binding	GO:0006355//regulation of transcription, DNA-templated	K09286//EREBP-like factor	gi|449446069|ref|XP_004140794.1|//PREDICTED: dehydration-responsive element-binding protein 1A [Cucumis sativus]
Csa3G592690	1440	8.1076	93.693	3.5306	2.32289e-13	Up	1.21623e-15	NA	GO:0016758//transferase activity, transferring hexosyl groups	GO:0008152//metabolic process	K13691//pathogen-inducible salicylic acid glucosyltransferase [EC:2.4.1.-]	gi|449455968|ref|XP_004145722.1|//PREDICTED: UDP-glycosyltransferase 74E2-like [Cucumis sativus]
Csa5G146260	549	201.168	455.012	1.1775	0.00240756	Up	0.000223516	GO:0016021//integral component of membrane	GO:0008270//zinc ion binding	NA	K19040//E3 ubiquitin-protein ligase ATL10/75/76/77/78 [EC:2.3.2.27]	gi|449456456|ref|XP_004145965.1|//PREDICTED: RING-H2 finger protein ATL79-like [Cucumis sativus]
Csa2G147920	1353	414.548	1215.8	1.55229	0.00229297	Up	0.000210988	NA	GO:0016747//transferase activity, transferring acyl groups other than amino-acyl groups	NA	K13065//shikimate O-hydroxycinnamoyltransferase [EC:2.3.1.133]	gi|449442489|ref|XP_004139014.1|//PREDICTED: protein ECERIFERUM 26-like [Cucumis sativus]
Csa3G609230	291	1.04902	6.37038	2.60234	0.00415411	Up	0.000428562	NA	NA	NA	NA	gi|700203162|gb|KGN58295.1|//hypothetical protein Csa_3G609230 [Cucumis sativus]
Csa1G276450	1920	88.1994	43.4851	-1.02025	0.0429997	Down	0.0076089	GO:0016021//integral component of membrane	GO:0004674//protein serine/threonine kinase activity;GO:0005524//ATP binding	GO:0006468//protein phosphorylation	K13418//somatic embryogenesis receptor kinase 1 [EC:2.7.10.1 2.7.11.1];K04733//interleukin-1 receptor-associated kinase 4 [EC:2.7.11.1]	gi|449457957|ref|XP_004146714.1|//PREDICTED: probable LRR receptor-like serine/threonine-protein kinase At4g30520 [Cucumis sativus]
Csa6G423400	825	9.29065	2.34187	-1.98812	0.0297434	Down	0.00474984	GO:0048046//apoplast;GO:0005618//cell wall	GO:0004553//hydrolase activity, hydrolyzing O-glycosyl compounds;GO:0016762//xyloglucan:xyloglucosyl transferase activity	GO:0010411//xyloglucan metabolic process;GO:0042546//cell wall biogenesis;GO:0071555//cell wall organization	K08235//xyloglucan:xyloglucosyl transferase [EC:2.4.1.207]	gi|700192794|gb|KGN47998.1|//hypothetical protein Csa_6G423400 [Cucumis sativus]
Csa1G604100	1053	4.37338	25.9074	2.56654	0.000691371	Up	4.97068e-05	GO:0016021//integral component of membrane	GO:0005385//zinc ion transmembrane transporter activity	GO:0010043//response to zinc ion;GO:0061088//regulation of sequestering of zinc ion;GO:0071577//zinc II ion transmembrane transport	NA	gi|700211328|gb|KGN66424.1|//hypothetical protein Csa_1G604100 [Cucumis sativus]
Csa2G190760	858	3.11674	17.395	2.48056	0.00112762	Up	8.98183e-05	NA	NA	NA	NA	gi|700206500|gb|KGN61619.1|//hypothetical protein Csa_2G190760 [Cucumis sativus]
Csa7G049230	630	217.636	579.666	1.41331	0.000519504	Up	3.52095e-05	GO:0005634//nucleus	GO:0003677//DNA binding;GO:0003700//transcription factor activity, sequence-specific DNA binding	GO:0006355//regulation of transcription, DNA-templated	K09286//EREBP-like factor	gi|449438123|ref|XP_004136839.1|//PREDICTED: ethylene-responsive transcription factor 4-like [Cucumis sativus]
Csa4G050260	2400	8.52549	26.2514	1.62254	0.00925485	Up	0.001119	GO:0012505//endomembrane system;GO:0016021//integral component of membrane	GO:0005451//monovalent cation:proton antiporter activity	GO:1902600//hydrogen ion transmembrane transport;GO:0006885//regulation of pH	NA	gi|449457680|ref|XP_004146576.1|//PREDICTED: cation/H(+) antiporter 18-like [Cucumis sativus]
Csa1G064150	1572	334.787	164.58	-1.02446	0.000921714	Down	7.05126e-05	GO:0016020//membrane	GO:0008422//beta-glucosidase activity	GO:1901657//glycosyl compound metabolic process;GO:0005975//carbohydrate metabolic process	K05350//beta-glucosidase [EC:3.2.1.21]	gi|778658452|ref|XP_011652764.1|//PREDICTED: beta-glucosidase 47 [Cucumis sativus]
Csa6G017030	933	7.00831	26.0447	1.89385	0.0303168	Up	0.0048752	NA	NA	NA	K09286//EREBP-like factor	gi|778709855|ref|XP_004138542.2|//PREDICTED: ethylene-responsive transcription factor ERF110-like [Cucumis sativus]
Csa3G844850	1178	2352.47	898.946	-1.38787	0.00773777	Down	0.000901433	GO:0005634//nucleus	GO:0003677//DNA binding	GO:0006355//regulation of transcription, DNA-templated	K12741//heterogeneous nuclear ribonucleoprotein A1/A3;K06236//collagen, type I, alpha;K14491//two-component response regulator ARR-B family	gi|778686066|ref|XP_011652324.1|//PREDICTED: uncharacterized protein LOC101206445 isoform X1 [Cucumis sativus];gi|778686069|ref|XP_011652325.1|//PREDICTED: uncharacterized protein LOC101206445 isoform X2 [Cucumis sativus]
Csa3G177980	549	36.6528	101.412	1.46823	0.000178436	Up	1.00087e-05	GO:0016020//membrane;GO:0005634//nucleus	GO:0003723//RNA binding;GO:0005524//ATP binding;GO:0004386//helicase activity	NA	K16911//ATP-dependent RNA helicase DDX21 [EC:3.6.4.13]	gi|449460778|ref|XP_004148122.1|//PREDICTED: uncharacterized protein LOC101207117 [Cucumis sativus]
Csa6G013890	2251	212.915	89.6526	-1.24786	6.32876e-05	Down	3.02217e-06	NA	GO:0008270//zinc ion binding	NA	K15271//ATP-dependent DNA helicase HFM1/MER3 [EC:3.6.4.12];K17710//pentatricopeptide repeat domain-containing protein 1	gi|700190613|gb|KGN45817.1|//hypothetical protein Csa_6G013890 [Cucumis sativus]
Csa4G097630	1599	87.472	256.824	1.55389	0.000194234	Up	1.1055e-05	GO:0009507//chloroplast	GO:0003872//6-phosphofructokinase activity;GO:0046872//metal ion binding;GO:0005524//ATP binding	GO:0006002//fructose 6-phosphate metabolic process;GO:0061615//glycolytic process through fructose-6-phosphate	K00850//6-phosphofructokinase 1 [EC:2.7.1.11]	gi|449438819|ref|XP_004137185.1|//PREDICTED: ATP-dependent 6-phosphofructokinase 5, chloroplastic [Cucumis sativus]
Csa1G009600	2931	351.227	715.849	1.02725	0.000368429	Up	2.36129e-05	GO:0043231//intracellular membrane-bounded organelle;GO:0016021//integral component of membrane	GO:0005524//ATP binding;GO:0042626//ATPase activity, coupled to transmembrane movement of substances	GO:0006869//lipid transport	K05643//ATP-binding cassette, subfamily A (ABC1), member 3	gi|449440766|ref|XP_004138155.1|//PREDICTED: ABC transporter A family member 2 [Cucumis sativus]
Csa3G176870	2076	262.326	43.7372	-2.58443	4.50679e-09	Down	5.98663e-11	NA	NA	NA	K16732//protein regulator of cytokinesis 1	gi|700202159|gb|KGN57292.1|//hypothetical protein Csa_3G176870 [Cucumis sativus]
Csa1G598330	3153	479.369	1288.39	1.42637	0.00835664	Up	0.000991356	GO:0005829//cytosol;GO:0016021//integral component of membrane	GO:0047130//saccharopine dehydrogenase (NADP+, L-lysine-forming) activity;GO:0004755//saccharopine dehydrogenase (NADP+, L-glutamate-forming) activity	GO:0019477//L-lysine catabolic process;GO:0055114//oxidation-reduction process	K14157//alpha-aminoadipic semialdehyde synthase [EC:1.5.1.8 1.5.1.9]	gi|449452622|ref|XP_004144058.1|//PREDICTED: alpha-aminoadipic semialdehyde synthase isoform X1 [Cucumis sativus]
Csa1G021940	924	1493.86	543.386	-1.45899	1.44104e-05	Down	5.47717e-07	GO:0005634//nucleus	GO:0003677//DNA binding	GO:0006355//regulation of transcription, DNA-templated	K08869//aarF domain-containing kinase;K17613//calcineurin-binding protein cabin-1	gi|449440923|ref|XP_004138233.1|//PREDICTED: transcription factor DIVARICATA [Cucumis sativus]
Csa4G304790	1125	404.967	178.256	-1.18385	9.1496e-05	Down	4.63535e-06	GO:0016021//integral component of membrane	GO:0016779//nucleotidyltransferase activity	GO:0008643//carbohydrate transport	K15285//solute carrier family 35, member E3;K15280//solute carrier family 35, member C2	gi|778693638|ref|XP_011653667.1|//PREDICTED: probable sugar phosphate/phosphate translocator At1g48230 isoform X1 [Cucumis sativus]
Csa1G145980	1317	286.659	91.7237	-1.64397	1.65052e-05	Down	6.39341e-07	GO:0009570//chloroplast stroma	GO:0004664//prephenate dehydratase activity;GO:0016597//amino acid binding;GO:0047769//arogenate dehydratase activity	GO:0009094//L-phenylalanine biosynthetic process	K05359//arogenate/prephenate dehydratase [EC:4.2.1.91 4.2.1.51]	gi|778659368|ref|XP_004139468.2|//PREDICTED: arogenate dehydratase/prephenate dehydratase 6, chloroplastic-like [Cucumis sativus]
Csa3G735010	922	736.907	362.721	-1.02262	0.0489987	Down	0.008965	NA	GO:0046872//metal ion binding	GO:0006810//transport;GO:0044699//single-organism process;GO:0030001//metal ion transport	K14292//trimethylguanosine synthase [EC:2.1.1.-];K07213//copper chaperone	gi|449440010|ref|XP_004137778.1|//PREDICTED: uncharacterized protein LOC101206437 [Cucumis sativus]
Csa6G183190	1764	127.863	460.782	1.84948	0.00418184	Up	0.000431828	GO:0005829//cytosol	GO:0042803//protein homodimerization activity;GO:0004066//asparagine synthase (glutamine-hydrolyzing) activity	GO:0006541//glutamine metabolic process;GO:0009646//response to absence of light;GO:0006529//asparagine biosynthetic process	K01953//asparagine synthase (glutamine-hydrolysing) [EC:6.3.5.4]	gi|449450826|ref|XP_004143163.1|//PREDICTED: asparagine synthetase [glutamine-hydrolyzing] [Cucumis sativus]
Csa6G513530	1239	49.0819	151.559	1.62662	0.0119048	Up	0.00154098	NA	NA	NA	K13424//WRKY transcription factor 33;K01892//histidyl-tRNA synthetase [EC:6.1.1.21]	gi|700193885|gb|KGN49089.1|//hypothetical protein Csa_6G513530 [Cucumis sativus]
Csa4G001590	2235	44.165	137.714	1.6407	0.00160263	Up	0.00013726	GO:0016021//integral component of membrane	GO:0015079//potassium ion transmembrane transporter activity	GO:0071805//potassium ion transmembrane transport	K03549//KUP system potassium uptake protein	gi|700197634|gb|KGN52792.1|//hypothetical protein Csa_4G001590 [Cucumis sativus]
Csa5G490820	741	52488	17995.3	-1.54437	2.42916e-06	Down	7.23675e-08	GO:0009535//chloroplast thylakoid membrane;GO:0010287//plastoglobule;GO:0016021//integral component of membrane;GO:0009941//chloroplast envelope;GO:0009522//photosystem I	GO:0046872//metal ion binding;GO:0016168//chlorophyll binding	GO:0009768//photosynthesis, light harvesting in photosystem I;GO:0018298//protein-chromophore linkage	K08907//light-harvesting complex I chlorophyll a/b binding protein 1	gi|449452104|ref|XP_004143800.1|//PREDICTED: chlorophyll a-b binding protein 6A, chloroplastic [Cucumis sativus]
Csa6G385100	336	123.773	602.879	2.28417	1.1348e-13	Up	5.50152e-16	NA	NA	NA	NA	gi|778715685|ref|XP_011657434.1|//PREDICTED: uncharacterized protein LOC105435859 [Cucumis sativus]
Csa7G431330	1104	92.085	249.715	1.43925	0.000199579	Up	1.14269e-05	GO:0005634//nucleus	GO:0003677//DNA binding;GO:0003700//transcription factor activity, sequence-specific DNA binding	GO:0006355//regulation of transcription, DNA-templated;GO:0007275//multicellular organism development	K09285//AP2-like factor, ANT lineage	gi|778728861|ref|XP_011659487.1|//PREDICTED: AP2-like ethylene-responsive transcription factor At1g16060 [Cucumis sativus]
Csa7G441630	291	5.3989	1.29604	-2.05856	0.0334254	Down	0.00553065	NA	NA	NA	NA	gi|700190111|gb|KGN45344.1|//hypothetical protein Csa_7G441630 [Cucumis sativus]
Csa5G517190	1575	33.6918	11.1012	-1.60168	0.0107189	Down	0.0013511	NA	NA	NA	K20495//long-chain fatty acid omega-monooxygenase [EC:1.14.13.205]	gi|778703474|ref|XP_004142839.2|//PREDICTED: uncharacterized protein LOC101214322 [Cucumis sativus]
Csa6G094710	1137	58.4826	12.2536	-2.2548	0.000549282	Down	3.77726e-05	NA	NA	NA	NA	gi|778711855|ref|XP_011656805.1|//PREDICTED: uncharacterized protein LOC105435773 [Cucumis sativus]
Csa1G005540	1086	35.5674	8.71344	-2.02924	0.000387952	Down	2.49205e-05	NA	GO:0004766//spermidine synthase activity	GO:0006596//polyamine biosynthetic process	K00797//spermidine synthase [EC:2.5.1.16]	gi|778655692|ref|XP_011657853.1|//PREDICTED: spermidine synthase 2-like isoform X1 [Cucumis sativus]
Csa6G314140	732	221.252	104.329	-1.08455	0.0204187	Down	0.002981	GO:0005829//cytosol;GO:0009570//chloroplast stroma	NA	NA	NA	gi|449464744|ref|XP_004150089.1|//PREDICTED: uncharacterized protein LOC101211619 isoform X1 [Cucumis sativus]
Csa3G895620	2868	21.9163	4.09013	-2.42178	0.000997775	Down	7.79409e-05	GO:0016021//integral component of membrane	GO:0005524//ATP binding;GO:0004672//protein kinase activity	GO:0006468//protein phosphorylation	K00924	gi|449436890|ref|XP_004136225.1|//PREDICTED: probably inactive leucine-rich repeat receptor-like protein kinase At2g25790 [Cucumis sativus]
Csa3G100780	1380	1069.39	304.667	-1.81148	4.48375e-13	Down	2.63021e-15	GO:0009535//chloroplast thylakoid membrane;GO:0005634//nucleus;GO:0031977//thylakoid lumen	GO:0034450//ubiquitin-ubiquitin ligase activity;GO:0003755//peptidyl-prolyl cis-trans isomerase activity	GO:0006457//protein folding;GO:0000413//protein peptidyl-prolyl isomerization;GO:0000209//protein polyubiquitination	NA	gi|449463134|ref|XP_004149289.1|//PREDICTED: peptidyl-prolyl cis-trans isomerase CYP37, chloroplastic [Cucumis sativus]
Csa4G022900	969	10.0225	217.128	4.43722	3.33801e-32	Up	8.09135e-36	NA	GO:0046872//metal ion binding;GO:0051213//dioxygenase activity	GO:0055114//oxidation-reduction process	K04125//gibberellin 2-oxidase [EC:1.14.11.13];K01951//GMP synthase (glutamine-hydrolysing) [EC:6.3.5.2]	gi|449458351|ref|XP_004146911.1|//PREDICTED: gibberellin 20 oxidase 2-like [Cucumis sativus]
Csa3G760520	666	9.84955	88.7227	3.17117	1.84409e-06	Up	5.30154e-08	GO:0005774//vacuolar membrane;GO:0016021//integral component of membrane;GO:0005886//plasma membrane	GO:0015385//sodium:proton antiporter activity	GO:1902600//hydrogen ion transmembrane transport;GO:0035725//sodium ion transmembrane transport;GO:0055075//potassium ion homeostasis;GO:0006885//regulation of pH;GO:0009651//response to salt stress	K14724//solute carrier family 9 (sodium/hydrogen exchanger), member 8	gi|700203949|gb|KGN59082.1|//hypothetical protein Csa_3G760520 [Cucumis sativus]
Csa7G168060	246	863.264	132.487	-2.70395	1.67486e-06	Down	4.75817e-08	GO:0005634//nucleus	GO:0003677//DNA binding	NA	K09522//DnaJ homolog subfamily C member 2	gi|778725452|ref|XP_011658943.1|//PREDICTED: protein RADIALIS-like 1 [Cucumis sativus]
Csa1G042800	1482	617.183	275.801	-1.16207	1.74256e-05	Down	6.8175e-07	GO:0005829//cytosol;GO:0005737//cytoplasm	GO:0000234//phosphoethanolamine N-methyltransferase activity	GO:0010183//pollen tube guidance;GO:0048528//post-embryonic root development;GO:0009555//pollen development;GO:0042425//choline biosynthetic process;GO:0009860//pollen tube growth;GO:0032259//methylation;GO:0006656//phosphatidylcholine biosynthetic process	K05929//phosphoethanolamine N-methyltransferase [EC:2.1.1.103]	gi|449439453|ref|XP_004137500.1|//PREDICTED: phosphoethanolamine N-methyltransferase 1-like [Cucumis sativus]
Csa6G014540	738	385.559	84.0438	-2.19774	2.28089e-07	Down	4.62216e-09	GO:0016020//membrane;GO:0005618//cell wall;GO:0005576//extracellular region	NA	GO:0009664//plant-type cell wall organization	K20628//expansin	gi|449441252|ref|XP_004138396.1|//PREDICTED: expansin-A8 isoform X2 [Cucumis sativus]
Csa3G011670	342	98.0638	42.1795	-1.21718	0.0262683	Down	0.00404576	NA	NA	NA	NA	gi|700200632|gb|KGN55765.1|//hypothetical protein Csa_3G011670 [Cucumis sativus]
Csa7G162550	1005	2000.52	818.892	-1.28863	9.95819e-05	Down	5.14155e-06	GO:0016021//integral component of membrane	GO:0005385//zinc ion transmembrane transporter activity	GO:0071577//zinc II ion transmembrane transport	K14709//solute carrier family 39 (zinc transporter), member 1/2/3	gi|449465160|ref|XP_004150296.1|//PREDICTED: zinc transporter 11 [Cucumis sativus]
Csa3G776970	822	13758	6581.7	-1.06374	4.51172e-10	Down	5.00889e-12	NA	GO:0008270//zinc ion binding;GO:0004089//carbonate dehydratase activity	GO:0006730//one-carbon metabolic process	K01674//carbonic anhydrase [EC:4.2.1.1]	gi|778684306|ref|XP_011652015.1|//PREDICTED: alpha carbonic anhydrase 1, chloroplastic isoform X1 [Cucumis sativus]
Csa6G489880	6804	3399.87	7583.91	1.15746	3.09806e-08	Up	5.0165e-10	NA	NA	NA	K19525//vacuolar protein sorting-associated protein 13A/C;K09489//heat shock 70kDa protein 4	gi|700193268|gb|KGN48472.1|//hypothetical protein Csa_6G489880 [Cucumis sativus]
Csa5G636480	1872	13.1742	52.6037	1.99745	3.36e-05	Up	1.43835e-06	NA	NA	NA	NA	gi|700197278|gb|KGN52455.1|//hypothetical protein Csa_5G636480 [Cucumis sativus]
Csa4G007100	1836	17.7696	4.75801	-1.90098	0.00438632	Down	0.000458047	NA	NA	NA	K14487//auxin responsive GH3 gene family	gi|449468912|ref|XP_004152165.1|//PREDICTED: indole-3-acetic acid-amido synthetase GH3.17-like [Cucumis sativus]
Csa7G073430	657	194.952	47.7468	-2.02964	6.77702e-06	Down	2.32285e-07	GO:0016021//integral component of membrane	NA	GO:0045492//xylan biosynthetic process	K18801//glucuronoxylan 4-O-methyltransferase [EC:2.1.1.112]	gi|700188674|gb|KGN43907.1|//hypothetical protein Csa_7G073430 [Cucumis sativus]
Csa1G650110	2466	1.2626	9.36237	2.89048	0.00103338	Up	8.10631e-05	GO:0005618//cell wall;GO:0005773//vacuole	GO:0030246//carbohydrate binding;GO:0004565//beta-galactosidase activity;GO:0032559//adenyl ribonucleotide binding;GO:0032550//purine ribonucleoside binding	GO:0005975//carbohydrate metabolic process	K12309//beta-galactosidase [EC:3.2.1.23]	gi|778665392|ref|XP_011648551.1|//PREDICTED: beta-galactosidase 15-like [Cucumis sativus]
Csa1G240590	876	47.3139	111.803	1.24063	0.00181324	Up	0.000159814	GO:0005634//nucleus	GO:0043565//sequence-specific DNA binding;GO:0003700//transcription factor activity, sequence-specific DNA binding	GO:0006355//regulation of transcription, DNA-templated	K09419//heat shock transcription factor, other eukaryote	gi|449465338|ref|XP_004150385.1|//PREDICTED: heat stress transcription factor C-1-like [Cucumis sativus]
Csa4G129620	1131	230.786	62.7812	-1.87815	6.06852e-11	Down	5.47217e-13	NA	GO:0050529//polyneuridine-aldehyde esterase activity	NA	K08233//polyneuridine-aldehyde esterase [EC:3.1.1.78];K13544//pheophorbidase [EC:3.1.1.82]	gi|449438717|ref|XP_004137134.1|//PREDICTED: putative methylesterase 11, chloroplastic [Cucumis sativus]
Csa1G024950	555	164.572	38.1862	-2.1076	5.8383e-07	Down	1.3869e-08	GO:0016021//integral component of membrane	NA	NA	K17964//leucine-rich PPR motif-containing protein, mitochondrial	gi|778656457|ref|XP_011649105.1|//PREDICTED: LOW QUALITY PROTEIN: uncharacterized GPI-anchored protein At4g28100 [Cucumis sativus]
Csa7G041900	420	59.8386	139.174	1.21775	0.00528038	Up	0.000575218	NA	NA	NA	K06995//uncharacterized protein	gi|449453533|ref|XP_004144511.1|//PREDICTED: uncharacterized protein LOC101204548 [Cucumis sativus]
Csa4G410830	2043	61.2587	196.872	1.68427	7.11662e-08	Up	1.2731e-09	GO:0016020//membrane	GO:0004672//protein kinase activity;GO:0005488//binding	GO:0009987//cellular process	K04733//interleukin-1 receptor-associated kinase 4 [EC:2.7.11.1]	gi|700199472|gb|KGN54630.1|//hypothetical protein Csa_4G410830 [Cucumis sativus]
Csa7G074970	948	3053.1	1422.08	-1.10227	0.0374351	Down	0.00640282	NA	NA	NA	K08233//polyneuridine-aldehyde esterase [EC:3.1.1.78]	gi|449438697|ref|XP_004137124.1|//PREDICTED: probable esterase PIR7A [Cucumis sativus]
Csa3G741330	879	20.9803	5.23498	-2.00278	0.00292363	Down	0.0002805	GO:0048046//apoplast;GO:0005618//cell wall	GO:0004553//hydrolase activity, hydrolyzing O-glycosyl compounds;GO:0016762//xyloglucan:xyloglucosyl transferase activity	GO:0016998//cell wall macromolecule catabolic process;GO:0010411//xyloglucan metabolic process;GO:0042546//cell wall biogenesis;GO:0071555//cell wall organization	K08235//xyloglucan:xyloglucosyl transferase [EC:2.4.1.207]	gi|481023334|emb|CCH26635.1|//putative xyloglucan endotransglucosylase/hydrolase [Cucumis sativus]
Csa4G622870	702	1814.3	872.978	-1.05539	0.000209655	Down	1.21359e-05	GO:0016021//integral component of membrane	GO:0051119//sugar transmembrane transporter activity	GO:0008643//carbohydrate transport	K15382//solute carrier family 50 (sugar transporter)	gi|778695626|ref|XP_004146078.2|//PREDICTED: bidirectional sugar transporter SWEET2 [Cucumis sativus]
Csa1G050290	1662	300.537	98.1302	-1.61478	1.33672e-07	Down	2.56626e-09	GO:0016020//membrane	GO:0003824//catalytic activity	GO:0008152//metabolic process	K10526//OPC-8:0 CoA ligase 1 [EC:6.2.1.-]	gi|778658045|ref|XP_011652012.1|//PREDICTED: 4-coumarate--CoA ligase-like 9 [Cucumis sativus]
Csa4G054280	2220	146.044	1291.14	3.14417	2.01306e-15	Up	7.41709e-18	GO:0016021//integral component of membrane	GO:0016760//cellulose synthase (UDP-forming) activity	GO:0030244//cellulose biosynthetic process;GO:0071555//cell wall organization	K10999//cellulose synthase A [EC:2.4.1.12]	gi|449462559|ref|XP_004149008.1|//PREDICTED: cellulose synthase-like protein G2 [Cucumis sativus]
Csa5G150970	1350	48.3152	19.5164	-1.30779	0.00184424	Down	0.000163619	GO:0016021//integral component of membrane	GO:0015171//amino acid transmembrane transporter activity	GO:0003333//amino acid transmembrane transport	K14209//solute carrier family 36 (proton-coupled amino acid transporter);K15015//solute carrier family 32 (vesicular inhibitory amino acid transporter)	gi|449452255|ref|XP_004143875.1|//PREDICTED: probable GABA transporter 2 [Cucumis sativus]
Csa3G838720	2355	46290.6	15435.2	-1.5845	1.71136e-05	Down	6.68713e-07	GO:0009507//chloroplast	GO:0047268//galactinol-raffinose galactosyltransferase activity	GO:0009737//response to abscisic acid	K06617//raffinose synthase [EC:2.4.1.82]	gi|568384786|ref|NP_001275531.1|//probable galactinol--sucrose galactosyltransferase 5-like [Cucumis sativus]
Csa3G485860	1128	274.157	110.332	-1.31315	0.00785096	Down	0.000916903	NA	GO:0046983//protein dimerization activity	NA	K05765//cofilin;K14638//solute carrier family 15 (peptide/histidine transporter), member 3/4	gi|778681416|ref|XP_011651505.1|//PREDICTED: transcription factor bHLH68-like isoform X2 [Cucumis sativus]
Csa7G446760	1365	20.6167	5.69352	-1.85642	0.00396836	Down	0.000405552	NA	NA	GO:0015031//protein transport	K19476//vacuolar protein sorting-associated protein IST1	gi|449448188|ref|XP_004141848.1|//PREDICTED: uncharacterized protein LOC101220202 [Cucumis sativus]
Csa6G108510	954	1334.81	532.446	-1.32593	1.15324e-08	Down	1.66609e-10	GO:0005737//cytoplasm	GO:0046872//metal ion binding;GO:0031418//L-ascorbic acid binding;GO:0045486//naringenin 3-dioxygenase activity	GO:0009813//flavonoid biosynthetic process;GO:0055114//oxidation-reduction process;GO:0010224//response to UV-B	K00475//naringenin 3-dioxygenase [EC:1.14.11.9]	gi|449445471|ref|XP_004140496.1|//PREDICTED: naringenin,2-oxoglutarate 3-dioxygenase-like [Cucumis sativus]
Csa6G006820	660	73.0691	184.811	1.33872	0.0199741	Up	0.00289905	GO:0016021//integral component of membrane	NA	NA	NA	gi|778709203|ref|XP_011656360.1|//PREDICTED: uncharacterized protein LOC105435724 [Cucumis sativus]
Csa4G645890	198	70.4397	192.555	1.45081	0.00093333	Up	7.16275e-05	NA	NA	NA	NA	NA
Csa6G516930	1623	4.55173	47.2354	3.37538	1.75749e-08	Up	2.66686e-10	GO:0005887//integral component of plasma membrane	GO:0032440//2-alkenal reductase [NAD(P)] activity;GO:0005355//glucose transmembrane transporter activity;GO:0005351//sugar:proton symporter activity	GO:0046323//glucose import;GO:0055114//oxidation-reduction process;GO:0015992//proton transport;GO:1904659//glucose transmembrane transport	K16055//trehalose 6-phosphate synthase/phosphatase [EC:2.4.1.15 3.1.3.12];K08150//MFS transporter, SP family, solute carrier family 2 (myo-inositol transporter), member 13	gi|449434356|ref|XP_004134962.1|//PREDICTED: sugar carrier protein C-like [Cucumis sativus]
Csa1G001490	1560	1927.62	886.793	-1.12015	0.00012462	Down	6.68804e-06	NA	GO:0034480//phosphatidylcholine phospholipase C activity	GO:0008152//metabolic process	K01114//phospholipase C [EC:3.1.4.3]	gi|449440542|ref|XP_004138043.1|//PREDICTED: non-specific phospholipase C6 [Cucumis sativus]
Csa3G168410	972	16.9216	41.64	1.29911	0.0159607	Up	0.00220388	NA	GO:0003677//DNA binding	GO:0006355//regulation of transcription, DNA-templated	K18835//WRKY transcription factor 2;K13424//WRKY transcription factor 33	gi|778679105|ref|XP_011651087.1|//PREDICTED: probable WRKY transcription factor 48 [Cucumis sativus]
Csa1G541390	1470	19.3023	6.09456	-1.66318	0.0493303	Down	0.00905199	GO:0044424//intracellular part;GO:0016021//integral component of membrane	NA	GO:0006810//transport	K19996//phosphatidylinositol transfer protein SFH5	gi|449435546|ref|XP_004135556.1|//PREDICTED: patellin-4 [Cucumis sativus]
Csa3G732400	1518	547.915	231.623	-1.24217	0.0438416	Down	0.0078089	GO:0016021//integral component of membrane	GO:0004366//glycerol-3-phosphate O-acyltransferase activity;GO:0090447//glycerol-3-phosphate 2-O-acyltransferase activity;GO:0003841//1-acylglycerol-3-phosphate O-acyltransferase activity;GO:0016791//phosphatase activity	GO:0009908//flower development;GO:0010143//cutin biosynthetic process;GO:0016311//dephosphorylation	K13508//glycerol-3-phosphate acyltransferase [EC:2.3.1.15]	gi|449439910|ref|XP_004137728.1|//PREDICTED: glycerol-3-phosphate 2-O-acyltransferase 6 [Cucumis sativus]
Csa1G045670	1566	34.6674	79.679	1.20062	0.0417657	Up	0.00732372	GO:0016021//integral component of membrane	GO:0005524//ATP binding	NA	K08900//mitochondrial chaperone BCS1	gi|449469482|ref|XP_004152449.1|//PREDICTED: putative cell division cycle ATPase [Cucumis sativus]
Csa6G006830	780	2.99091	12.6833	2.08428	0.0210649	Up	0.00309534	GO:0005783//endoplasmic reticulum;GO:0044425//membrane part	NA	NA	K20721//reticulon-1;K20723//reticulon-3	gi|700190493|gb|KGN45697.1|//hypothetical protein Csa_6G006830 [Cucumis sativus]
Csa6G498430	1401	2.02295	9.75261	2.26932	0.0120198	Up	0.00155878	GO:0043231//intracellular membrane-bounded organelle	GO:0080043//quercetin 3-O-glucosyltransferase activity;GO:0080044//quercetin 7-O-glucosyltransferase activity	GO:0009813//flavonoid biosynthetic process;GO:0052696//flavonoid glucuronidation	K18823//soyasaponin III rhamnosyltransferase [EC:2.4.1.273]	gi|778718967|ref|XP_004143546.2|//PREDICTED: UDP-glycosyltransferase 91A1-like [Cucumis sativus]
Csa6G500400	624	8.08702	24.9808	1.62714	0.00991885	Up	0.00122236	GO:0005829//cytosol;GO:0005794//Golgi apparatus	GO:0016787//hydrolase activity;GO:0005525//GTP binding	GO:0007264//small GTPase mediated signal transduction;GO:0042147//retrograde transport, endosome to Golgi;GO:0006890//retrograde vesicle-mediated transport, Golgi to ER;GO:0006891//intra-Golgi vesicle-mediated transport	K07893//Ras-related protein Rab-6A	gi|449451431|ref|XP_004143465.1|//PREDICTED: ras-related protein RABH1e [Cucumis sativus]
Csa1G690360	315	42.0251	93.3094	1.15077	0.0107611	Up	0.00136007	GO:0005744//mitochondrial inner membrane presequence translocase complex;GO:0031305//integral component of mitochondrial inner membrane	GO:0015266//protein channel activity	GO:0030150//protein import into mitochondrial matrix	K17794//mitochondrial import inner membrane translocase subunit TIM23	gi|449449545|ref|XP_004142525.1|//PREDICTED: mitochondrial import inner membrane translocase subunit TIM23-2 [Cucumis sativus]
Csa4G642460	789	157.687	372.569	1.24044	0.000959353	Up	7.38572e-05	NA	GO:0046872//metal ion binding;GO:0003676//nucleic acid binding	NA	NA	gi|449447055|ref|XP_004141285.1|//PREDICTED: zinc finger protein ZAT10 [Cucumis sativus]
Csa6G424540	285	5.09319	40.115	2.9775	2.86741e-07	Up	6.00533e-09	GO:0016021//integral component of membrane	GO:0015149//hexose transmembrane transporter activity;GO:0005351//sugar:proton symporter activity	GO:0055085//transmembrane transport;GO:0008645//hexose transport	K16055//trehalose 6-phosphate synthase/phosphatase [EC:2.4.1.15 3.1.3.12]	gi|700192810|gb|KGN48014.1|//hypothetical protein Csa_6G424540 [Cucumis sativus]
Csa1G071830	525	116.205	315.146	1.43935	0.00234886	Up	0.000217042	NA	NA	NA	K16223//protein FLOWERING LOCUS T	gi|778658604|ref|XP_011652965.1|//PREDICTED: protein MOTHER of FT and TF 1 [Cucumis sativus]
Csa1G574980	1617	62.1233	28.7624	-1.11095	0.0191902	Down	0.00276684	GO:0016021//integral component of membrane	GO:0015238//drug transmembrane transporter activity;GO:0015297//antiporter activity	GO:0006855//drug transmembrane transport	K03327//multidrug resistance protein, MATE family	gi|778662774|ref|XP_011659955.1|//PREDICTED: MATE efflux family protein 5 [Cucumis sativus]
Csa7G047350	510	4285.36	1106.59	-1.95329	6.10959e-13	Down	3.76166e-15	GO:0009543//chloroplast thylakoid lumen	NA	GO:0010206//photosystem II repair;GO:0010207//photosystem II assembly	K08902//photosystem II Psb27 protein	gi|449438078|ref|XP_004136817.1|//PREDICTED: photosystem II repair protein PSB27-H1, chloroplastic [Cucumis sativus]
Csa2G379360	414	11.092	328.299	4.88742	3.66235e-22	Up	4.97144e-25	NA	NA	NA	NA	gi|700207786|gb|KGN62905.1|//hypothetical protein Csa_2G379360 [Cucumis sativus]
Csa7G312420	816	2076.82	1022.58	-1.02215	0.00294184	Down	0.00028296	NA	GO:0008080//N-acetyltransferase activity	NA	NA	gi|449443828|ref|XP_004139678.1|//PREDICTED: uncharacterized protein LOC101214390 [Cucumis sativus]
Csa6G497080	3060	285.529	108.605	-1.39455	0.00448953	Down	0.00047057	GO:0016021//integral component of membrane;GO:0005886//plasma membrane	GO:0005524//ATP binding;GO:0033612//receptor serine/threonine kinase binding;GO:0004672//protein kinase activity;GO:0016491//oxidoreductase activity	GO:0048437//floral organ development;GO:0048229//gametophyte development;GO:0006468//protein phosphorylation;GO:0055114//oxidation-reduction process;GO:0010075//regulation of meristem growth	K00924	gi|449451345|ref|XP_004143422.1|//PREDICTED: leucine-rich repeat receptor-like serine/threonine-protein kinase BAM1 [Cucumis sativus]
Csa5G154770	1938	486.397	240.614	-1.01541	0.00441689	Down	0.000461668	GO:0016021//integral component of membrane	GO:0005524//ATP binding;GO:0004672//protein kinase activity	GO:0006468//protein phosphorylation	K04733//interleukin-1 receptor-associated kinase 4 [EC:2.7.11.1]	gi|778699692|ref|XP_011654762.1|//PREDICTED: probable LRR receptor-like serine/threonine-protein kinase At1g63430 [Cucumis sativus]
Csa3G745520	1230	2.20712	8.03154	1.86351	0.0498833	Up	0.00917038	GO:0005618//cell wall;GO:0016021//integral component of membrane	GO:0045330//aspartyl esterase activity;GO:0030599//pectinesterase activity	GO:0045490//pectin catabolic process;GO:0042545//cell wall modification	K01051//pectinesterase [EC:3.1.1.11]	gi|449440435|ref|XP_004137990.1|//PREDICTED: putative pectinesterase 14 [Cucumis sativus]
Csa1G179740	1950	1156.72	407.178	-1.50631	4.52373e-13	Down	2.67559e-15	GO:0000139//Golgi membrane	GO:0047262//polygalacturonate 4-alpha-galacturonosyltransferase activity	GO:0045489//pectin biosynthetic process;GO:0071555//cell wall organization	K13648//alpha-1,4-galacturonosyltransferase [EC:2.4.1.43]	gi|778659672|ref|XP_011654832.1|//PREDICTED: probable galacturonosyltransferase 4 [Cucumis sativus]
Csa7G343870	1728	2.15778	22.7655	3.39923	6.25424e-05	Up	2.98355e-06	GO:0005618//cell wall	GO:0045330//aspartyl esterase activity;GO:0004857//enzyme inhibitor activity;GO:0030599//pectinesterase activity	GO:0045490//pectin catabolic process;GO:0043086//negative regulation of catalytic activity;GO:0042545//cell wall modification	K01051//pectinesterase [EC:3.1.1.11]	gi|778727001|ref|XP_004139620.2|//PREDICTED: pectinesterase-like [Cucumis sativus]
Csa3G126790	1464	7.09809	26.576	1.90462	0.00253531	Up	0.000237343	GO:0005618//cell wall	GO:0016788//hydrolase activity, acting on ester bonds	NA	K01051//pectinesterase [EC:3.1.1.11]	gi|700201482|gb|KGN56615.1|//hypothetical protein Csa_3G126790 [Cucumis sativus]
Csa6G151110	1281	1924.5	710.517	-1.43755	8.79908e-08	Down	1.60821e-09	GO:0009570//chloroplast stroma	GO:0004664//prephenate dehydratase activity;GO:0016597//amino acid binding;GO:0047769//arogenate dehydratase activity	GO:0009094//L-phenylalanine biosynthetic process	K05359//arogenate/prephenate dehydratase [EC:4.2.1.91 4.2.1.51]	gi|449456096|ref|XP_004145786.1|//PREDICTED: arogenate dehydratase/prephenate dehydratase 6, chloroplastic-like [Cucumis sativus]
Csa3G912880	294	14.148	33.1349	1.22775	0.0266612	Up	0.00412449	NA	NA	NA	NA	gi|700205323|gb|KGN60456.1|//hypothetical protein Csa_3G912880 [Cucumis sativus]
Csa6G502800	2205	29.3121	149.32	2.34884	2.34447e-07	Up	4.7851e-09	NA	GO:0003677//DNA binding	GO:0006260//DNA replication	K10756//replication factor C subunit 3/5	gi|778719478|ref|XP_011658016.1|//PREDICTED: uncharacterized protein LOC101218071 isoform X1 [Cucumis sativus]
Csa7G007310	363	249.365	66.2319	-1.91266	0.00244468	Down	0.000227082	GO:0009535//chloroplast thylakoid membrane	NA	NA	NA	gi|778722752|ref|XP_011658561.1|//PREDICTED: uncharacterized protein LOC105436051 [Cucumis sativus]
Csa3G047820	1563	6.91738	31.8832	2.2045	0.00141274	Up	0.000117597	NA	GO:0016161//beta-amylase activity	GO:0000272//polysaccharide catabolic process	K01177//beta-amylase [EC:3.2.1.2]	gi|449461108|ref|XP_004148285.1|//PREDICTED: inactive beta-amylase 4, chloroplastic [Cucumis sativus]
Csa3G695850	429	61.0758	136.523	1.16047	4.20141e-05	Up	1.86779e-06	NA	NA	NA	K10999//cellulose synthase A [EC:2.4.1.12]	gi|449466687|ref|XP_004151057.1|//PREDICTED: uncharacterized protein LOC101205386 [Cucumis sativus]
Csa3G119860	930	265.114	113.23	-1.22735	0.000120441	Down	6.43458e-06	NA	GO:0030246//carbohydrate binding;GO:0016853//isomerase activity	GO:0005975//carbohydrate metabolic process	K01792//glucose-6-phosphate 1-epimerase [EC:5.1.3.15]	gi|449432084|ref|XP_004133830.1|//PREDICTED: putative glucose-6-phosphate 1-epimerase [Cucumis sativus]
Csa6G361290	2523	168.262	608.091	1.85358	2.32295e-08	Up	3.66006e-10	GO:0016020//membrane	GO:0005230//extracellular ligand-gated ion channel activity	GO:0006811//ion transport	K05387//glutamate receptor, ionotropic, plant	gi|700192363|gb|KGN47567.1|//hypothetical protein Csa_6G361290 [Cucumis sativus]
Csa2G416810	219	1.26974	10.2478	3.0127	0.000530307	Up	3.60959e-05	NA	NA	NA	NA	gi|700208123|gb|KGN63242.1|//hypothetical protein Csa_2G416810 [Cucumis sativus]
Csa5G158480	2364	90.2813	31.8546	-1.50292	0.00333943	Down	0.00033124	NA	GO:0003676//nucleic acid binding	NA	NA	gi|778699892|ref|XP_011654784.1|//PREDICTED: uncharacterized protein LOC101211194 isoform X2 [Cucumis sativus]
Csa7G419590	1929	93.4644	315.122	1.75342	5.89092e-05	Up	2.77881e-06	NA	NA	NA	NA	gi|449436369|ref|XP_004135965.1|//PREDICTED: uncharacterized protein LOC101214858 [Cucumis sativus]
Csa2G238760	1254	88.3219	183.907	1.05813	0.00329162	Up	0.000325234	GO:0016021//integral component of membrane	GO:0008270//zinc ion binding	NA	K19041//E3 ubiquitin-protein ligase RNF38/44 [EC:2.3.2.27]	gi|778669217|ref|XP_004145402.2|//PREDICTED: RING-H2 finger protein ATL65 [Cucumis sativus]
Csa3G076540	1224	669.575	270.99	-1.30501	0.000144127	Down	7.84673e-06	GO:0016021//integral component of membrane;GO:0000139//Golgi membrane	GO:0008378//galactosyltransferase activity	GO:0006486//protein glycosylation	K20855//beta-1,3-galactosyltransferase 1/2/3/4/5/7/8 [EC:2.4.1.-]	gi|449463262|ref|XP_004149353.1|//PREDICTED: probable beta-1,3-galactosyltransferase 3 isoform X1 [Cucumis sativus]
Csa2G031130	1467	16.1315	36.0359	1.15956	0.0373087	Up	0.00637036	GO:0030896//checkpoint clamp complex	GO:0008408//3'-5' exonuclease activity	GO:0031573//intra-S DNA damage checkpoint;GO:0006281//DNA repair;GO:0071479//cellular response to ionizing radiation;GO:0090305//nucleic acid phosphodiester bond hydrolysis;GO:0000076//DNA replication checkpoint	K10994//cell cycle checkpoint control protein RAD9A [EC:3.1.11.2]	gi|700205835|gb|KGN60954.1|//hypothetical protein Csa_2G031130 [Cucumis sativus]
Csa6G118340	1284	660.844	1841.01	1.47811	0.00260532	Up	0.00024516	GO:0016021//integral component of membrane	GO:0015171//amino acid transmembrane transporter activity	GO:0003333//amino acid transmembrane transport	K14209//solute carrier family 36 (proton-coupled amino acid transporter)	gi|449444417|ref|XP_004139971.1|//PREDICTED: proton-coupled amino acid transporter 3-like [Cucumis sativus]
Csa1G535800	1404	230.189	98.2649	-1.22807	0.000223203	Down	1.31258e-05	NA	NA	NA	NA	gi|449475108|ref|XP_004154377.1|//PREDICTED: uncharacterized protein LOC101217326 [Cucumis sativus]
Csa6G365200	639	299.634	142.124	-1.07605	0.0010931	Down	8.65384e-05	NA	NA	NA	NA	gi|700192416|gb|KGN47620.1|//hypothetical protein Csa_6G365200 [Cucumis sativus]
Csa2G382710	1638	77.5527	26.8766	-1.52882	0.013878	Down	0.00185627	GO:0016020//membrane	NA	NA	NA	gi|700207879|gb|KGN62998.1|//hypothetical protein Csa_2G382710 [Cucumis sativus]
Csa7G431320	1491	20.8959	5.36096	-1.96266	0.0114336	Down	0.00146391	NA	GO:0004190//aspartic-type endopeptidase activity	GO:0006508//proteolysis	K00924;K02882//large subunit ribosomal protein L18Ae;K01381//saccharopepsin [EC:3.4.23.25]	gi|778728858|ref|XP_004135889.2|//PREDICTED: protein ASPARTIC PROTEASE IN GUARD CELL 2 [Cucumis sativus]
Csa2G249810	489	2.00845	17.7675	3.14509	3.91541e-05	Up	1.72356e-06	NA	NA	GO:0050896//response to stimulus	NA	gi|449464716|ref|XP_004150075.1|//PREDICTED: embryogenic cell protein 40 [Cucumis sativus]
Csa7G431400	360	277.645	136.122	-1.02834	0.0282793	Down	0.0044557	GO:0016020//membrane	NA	NA	NA	gi|700189975|gb|KGN45208.1|//hypothetical protein Csa_7G431400 [Cucumis sativus]
Csa1G617380	1065	145.986	45.1591	-1.69274	3.68011e-08	Down	6.06601e-10	NA	NA	NA	K13162//poly(rC)-binding protein 2/3/4	gi|449442571|ref|XP_004139055.1|//PREDICTED: F-box protein At4g18380-like [Cucumis sativus]
Csa3G717880	324	29.2007	8.80713	-1.72926	0.00395083	Down	0.000403265	GO:0016021//integral component of membrane	GO:0050662//coenzyme binding;GO:0016621//cinnamoyl-CoA reductase activity	GO:0055114//oxidation-reduction process	K09753//cinnamoyl-CoA reductase [EC:1.2.1.44]	gi|700203535|gb|KGN58668.1|//hypothetical protein Csa_3G717880 [Cucumis sativus]
Csa5G512960	972	143.302	53.0251	-1.43431	0.000114532	Down	6.08003e-06	GO:0016021//integral component of membrane	NA	NA	NA	gi|449449992|ref|XP_004142748.1|//PREDICTED: uncharacterized protein LOC101211670 [Cucumis sativus]
Csa3G895650	1056	19.0431	5.05363	-1.91388	0.0183761	Down	0.00261651	GO:0005634//nucleus	GO:0043565//sequence-specific DNA binding;GO:0008270//zinc ion binding;GO:0003700//transcription factor activity, sequence-specific DNA binding	GO:0045893//positive regulation of transcription, DNA-templated	K17604//zinc finger SWIM domain-containing protein 3;K19027//zinc finger FYVE domain-containing protein 26;K17895//GATA-binding protein 3	gi|778687724|ref|XP_011652614.1|//PREDICTED: GATA transcription factor 9-like [Cucumis sativus]
Csa3G844870	1048	4236.7	9385.3	1.14746	0.000138253	Up	7.48001e-06	GO:0005615//extracellular space;GO:0005764//lysosome	GO:0004197//cysteine-type endopeptidase activity	GO:0051603//proteolysis involved in cellular protein catabolic process;GO:0050790//regulation of catalytic activity	K01363//cathepsin B [EC:3.4.22.1]	gi|778686074|ref|XP_011652326.1|//PREDICTED: cathepsin B-like isoform X1 [Cucumis sativus];gi|449446774|ref|XP_004141146.1|//PREDICTED: cathepsin B-like isoform X2 [Cucumis sativus]
Csa5G585390	1233	1344.17	483.527	-1.47504	0.000113842	Down	6.02848e-06	GO:0009705//plant-type vacuole membrane;GO:0016021//integral component of membrane;GO:0005886//plasma membrane	GO:0022821//potassium ion antiporter activity	GO:0090333//regulation of stomatal closure;GO:0071805//potassium ion transmembrane transport	K17866//diphthamide biosynthesis protein 2;K12818//ATP-dependent RNA helicase DHX8/PRP22 [EC:3.6.4.13]	gi|449435152|ref|XP_004135359.1|//PREDICTED: protein ZINC INDUCED FACILITATOR-LIKE 1 [Cucumis sativus]
Csa1G058080	1929	31.9682	9.64442	-1.72887	0.00216101	Down	0.000196855	GO:0016021//integral component of membrane	NA	NA	K15502//serine/threonine-protein phosphatase 6 regulatory ankyrin repeat subunit A	gi|778658304|ref|XP_011652468.1|//PREDICTED: uncharacterized protein LOC101218503 isoform X1 [Cucumis sativus]
Csa5G630790	594	1.24545	10.9553	3.1369	0.000245251	Up	1.46958e-05	GO:0005634//nucleus	GO:0004527//exonuclease activity;GO:0005488//binding	NA	K18327//RNA exonuclease 4 [EC:3.1.-.-]	gi|700197199|gb|KGN52376.1|//hypothetical protein Csa_5G630790 [Cucumis sativus]
Csa2G000190	849	1294.6	553.892	-1.22483	4.59283e-13	Down	2.73873e-15	NA	NA	NA	K13346//peroxin-10	gi|778665543|ref|XP_011648585.1|//PREDICTED: uncharacterized protein LOC105434531 [Cucumis sativus]
Csa3G816050	843	268.287	92.8268	-1.53117	3.4279e-06	Down	1.0802e-07	GO:0016021//integral component of membrane	GO:0004128//cytochrome-b5 reductase activity, acting on NAD(P)H	GO:0055114//oxidation-reduction process	K00326//cytochrome-b5 reductase [EC:1.6.2.2]	gi|449437668|ref|XP_004136613.1|//PREDICTED: NADH--cytochrome b5 reductase 1 [Cucumis sativus]
Csa1G132720	594	41.9108	13.2294	-1.66358	0.0201057	Down	0.00292418	GO:0016021//integral component of membrane	NA	NA	NA	gi|778659278|ref|XP_011654115.1|//PREDICTED: uncharacterized protein At1g08160 [Cucumis sativus]
Csa1G532310	1476	34.9288	71.2908	1.0293	0.0374583	Up	0.00641211	GO:0016021//integral component of membrane	GO:0004674//protein serine/threonine kinase activity;GO:0005524//ATP binding	GO:0006468//protein phosphorylation	K20716//mitogen-activated protein kinase kinase kinase 17/18	gi|778661745|ref|XP_004145313.2|//PREDICTED: mitogen-activated protein kinase kinase kinase NPK1 [Cucumis sativus]
Csa3G848200	1071	1324.62	348.419	-1.92668	9.78392e-13	Down	6.16624e-15	GO:0009570//chloroplast stroma	GO:0004616//phosphogluconate dehydrogenase (decarboxylating) activity;GO:0051287//NAD binding;GO:0030267//glyoxylate reductase (NADP) activity	GO:0055114//oxidation-reduction process	K18121//glyoxylate/succinic semialdehyde reductase [EC:1.1.1.79 1.1.1.-]	gi|449458161|ref|XP_004146816.1|//PREDICTED: glyoxylate/succinic semialdehyde reductase 2, chloroplastic isoform X1 [Cucumis sativus]
Csa6G492230	1494	9.04461	227.112	4.6502	2.96652e-18	Up	6.75942e-21	GO:0016021//integral component of membrane	GO:0016705//oxidoreductase activity, acting on paired donors, with incorporation or reduction of molecular oxygen;GO:0020037//heme binding;GO:0005506//iron ion binding;GO:0004497//monooxygenase activity	GO:0055114//oxidation-reduction process	K00517;K13260//isoflavone 2'-hydroxylase [EC:1.14.13.89]	gi|778718513|ref|XP_011657880.1|//PREDICTED: cytochrome P450 81E8 [Cucumis sativus]
Csa5G594470	297	1.44524	7.87229	2.44548	0.00627407	Up	0.00070354	GO:0016020//membrane	GO:0046872//metal ion binding;GO:0016491//oxidoreductase activity	NA	K20617//cytochrome P450 family 71 subfamily A	gi|700196558|gb|KGN51735.1|//hypothetical protein Csa_5G594470 [Cucumis sativus]
Csa3G120510	630	15.1853	3.22056	-2.23729	0.00368216	Down	0.000372018	NA	NA	NA	NA	gi|778677087|ref|XP_004134316.2|//PREDICTED: probable membrane-associated kinase regulator 6 [Cucumis sativus]
Csa3G608680	1284	39.2392	18.0603	-1.11947	0.0345064	Down	0.00577464	NA	NA	NA	NA	gi|449468702|ref|XP_004152060.1|//PREDICTED: eisosome protein SEG2-like [Cucumis sativus]
Csa6G498960	729	25.0655	55.5718	1.14865	0.00994561	Up	0.00122659	NA	GO:0003824//catalytic activity	GO:0008152//metabolic process	NA	gi|449451387|ref|XP_004143443.1|//PREDICTED: nicotinamidase 1 [Cucumis sativus]
Csa6G504450	1584	8.27388	31.7802	1.94149	0.00459507	Up	0.00048586	NA	GO:0005524//ATP binding	NA	K08900//mitochondrial chaperone BCS1	gi|778719538|ref|XP_004150005.2|//PREDICTED: probable mitochondrial chaperone bcs1 [Cucumis sativus]
Csa3G119240	693	49.1056	617.159	3.65168	3.04497e-15	Up	1.18097e-17	GO:0005634//nucleus	GO:0043565//sequence-specific DNA binding;GO:0003700//transcription factor activity, sequence-specific DNA binding	GO:0006355//regulation of transcription, DNA-templated	K09338//homeobox-leucine zipper protein	gi|449432008|ref|XP_004133792.1|//PREDICTED: homeobox-leucine zipper protein ATHB-12 [Cucumis sativus]
Csa7G048060	870	37.9866	119.984	1.65928	2.69624e-05	Up	1.1163e-06	NA	NA	NA	NA	gi|449438498|ref|XP_004137025.1|//PREDICTED: uncharacterized protein LOC101216632 [Cucumis sativus]
Csa2G428380	882	166.17	347.534	1.0645	0.000260838	Up	1.58068e-05	NA	GO:0043565//sequence-specific DNA binding;GO:0003700//transcription factor activity, sequence-specific DNA binding	GO:0006355//regulation of transcription, DNA-templated	K13425//WRKY transcription factor 22;K13424//WRKY transcription factor 33	gi|525507250|ref|NP_001267663.1|//probable WRKY transcription factor 15-like [Cucumis sativus]
Csa7G237300	337	116.985	315.219	1.43003	3.30818e-06	Up	1.03606e-07	NA	NA	NA	NA	gi|778725970|ref|XP_011659032.1|//PREDICTED: cysteine-rich and transmembrane domain-containing protein A-like [Cucumis sativus]
Csa5G167180	222	77.4017	194.725	1.331	5.17799e-05	Up	2.39733e-06	NA	NA	NA	NA	gi|700195149|gb|KGN50326.1|//hypothetical protein Csa_5G167180 [Cucumis sativus]
Csa6G014830	870	4347.51	17626.7	2.0195	0.0303713	Up	0.00488691	NA	NA	NA	NA	gi|449441220|ref|XP_004138380.1|//PREDICTED: glycine-rich cell wall structural protein 1.8-like [Cucumis sativus]
Csa6G446470	1039	157.189	794.17	2.33695	2.65636e-13	Up	1.42374e-15	NA	NA	NA	K07213//copper chaperone	gi|778717191|ref|XP_011657664.1|//PREDICTED: uncharacterized protein LOC101221463 [Cucumis sativus]
Csa4G552160	2184	2131.76	947.653	-1.16961	4.15296e-13	Down	2.41603e-15	GO:0005739//mitochondrion;GO:0042644//chloroplast nucleoid	NA	GO:0010239//chloroplast mRNA processing;GO:0031426//polycistronic mRNA processing	NA	gi|778697775|ref|XP_011654397.1|//PREDICTED: LOW QUALITY PROTEIN: uncharacterized protein LOC101212159 [Cucumis sativus]
Csa3G872070	1572	422.182	151.234	-1.48109	0.000737108	Down	5.36741e-05	GO:0016021//integral component of membrane	GO:0008810//cellulase activity	GO:0030245//cellulose catabolic process	K01179//endoglucanase [EC:3.2.1.4]	gi|449437218|ref|XP_004136389.1|//PREDICTED: endoglucanase 10 [Cucumis sativus]
Csa4G438550	837	2115.29	965.285	-1.13183	9.5039e-06	Down	3.3915e-07	NA	GO:0000049//tRNA binding	NA	K15437//aminoacyl tRNA synthase complex-interacting multifunctional protein 1	gi|449453193|ref|XP_004144343.1|//PREDICTED: aminoacyl tRNA synthase complex-interacting multifunctional protein 1 [Cucumis sativus]
Csa1G025960	1731	294.745	614.78	1.0606	0.00150455	Up	0.000127063	NA	GO:0043565//sequence-specific DNA binding;GO:0003700//transcription factor activity, sequence-specific DNA binding	GO:0006355//regulation of transcription, DNA-templated	K13424//WRKY transcription factor 33	gi|525507238|ref|NP_001267657.1|//uncharacterized protein LOC101207158 [Cucumis sativus]
Csa1G045900	537	7.99503	35.8996	2.16679	0.000203983	Up	1.17285e-05	NA	NA	NA	NA	gi|449469511|ref|XP_004152463.1|//PREDICTED: uncharacterized protein LOC101220404 [Cucumis sativus]
Csa6G520330	2316	7.63095	21.9035	1.52123	0.024952	Up	0.00379597	GO:0005739//mitochondrion	GO:0008270//zinc ion binding	NA	K10683//BRCA1-associated RING domain protein 1;K11000//callose synthase [EC:2.4.1.-]	gi|778721192|ref|XP_011658262.1|//PREDICTED: putative pentatricopeptide repeat-containing protein At3g23330 [Cucumis sativus]
Csa7G291720	1027	195.741	96.5078	-1.02023	0.00292363	Down	0.000280497	NA	GO:0004305//ethanolamine kinase activity	GO:0016310//phosphorylation	K14156//choline/ethanolamine kinase [EC:2.7.1.32 2.7.1.82]	gi|449443853|ref|XP_004139690.1|//PREDICTED: probable choline kinase 1 isoform X2 [Cucumis sativus]
Csa2G374630	744	318.626	97.0052	-1.71573	2.20721e-12	Down	1.50878e-14	GO:0042807//central vacuole;GO:0009705//plant-type vacuole membrane;GO:0005887//integral component of plasma membrane	GO:0015250//water channel activity;GO:0015254//glycerol channel activity	GO:0034220//ion transmembrane transport;GO:0009992//cellular water homeostasis;GO:0044765//single-organism transport	K09873//aquaporin TIP	gi|449465137|ref|XP_004150285.1|//PREDICTED: aquaporin TIP4-1 [Cucumis sativus]
Csa6G518040	741	1267.27	3104.77	1.29276	3.93759e-06	Up	1.25418e-07	NA	NA	NA	K09286//EREBP-like factor	gi|525506959|ref|NP_001267525.1|//ethylene-responsive transcription factor 4-like [Cucumis sativus]
Csa5G139730	888	3.32316	50.4559	3.92439	3.7893e-09	Up	4.97607e-11	GO:0005576//extracellular region	GO:0008061//chitin binding;GO:0004568//chitinase activity	GO:0006032//chitin catabolic process;GO:0005975//carbohydrate metabolic process	K01183//chitinase [EC:3.2.1.14]	gi|449456357|ref|XP_004145916.1|//PREDICTED: acidic endochitinase-like [Cucumis sativus]
Csa4G624980	510	34.0419	187.42	2.46089	6.73108e-09	Up	9.20233e-11	GO:0016021//integral component of membrane;GO:0005886//plasma membrane	GO:0004674//protein serine/threonine kinase activity;GO:0005524//ATP binding	GO:0006468//protein phosphorylation	K04733//interleukin-1 receptor-associated kinase 4 [EC:2.7.11.1]	gi|700199885|gb|KGN55043.1|//hypothetical protein Csa_4G624980 [Cucumis sativus]
Csa2G380050	708	96.9848	262.418	1.43604	9.72037e-05	Up	4.96221e-06	GO:0016020//membrane	GO:0046872//metal ion binding	NA	K14651//transcription initiation factor TFIID subunit 15;K15407//queuine tRNA-ribosyltransferase subunit QTRTD1 [EC:2.4.2.29];K13811//3'-phosphoadenosine 5'-phosphosulfate synthase [EC:2.7.7.4 2.7.1.25]	gi|700207806|gb|KGN62925.1|//hypothetical protein Csa_2G380050 [Cucumis sativus]
Csa3G146480	648	2.82389	9.73169	1.78501	0.0420612	Up	0.00738983	NA	NA	NA	NA	gi|449433305|ref|XP_004134438.1|//PREDICTED: non-specific lipid-transfer protein-like protein At2g13820 [Cucumis sativus]
Csa7G239630	1491	526.058	1600.3	1.60505	0.000338309	Up	2.12396e-05	GO:0005737//cytoplasm	GO:0046872//metal ion binding;GO:0000166//nucleotide binding;GO:0003938//IMP dehydrogenase activity	GO:0006177//GMP biosynthetic process;GO:0055114//oxidation-reduction process	K00088//IMP dehydrogenase [EC:1.1.1.205]	gi|449444158|ref|XP_004139842.1|//PREDICTED: inosine-5'-monophosphate dehydrogenase 2 [Cucumis sativus]
Csa7G407710	993	19.1443	58.7741	1.61826	0.00110763	Up	8.78502e-05	NA	NA	NA	NA	gi|700189785|gb|KGN45018.1|//hypothetical protein Csa_7G407710 [Cucumis sativus]
Csa5G606310	873	317.966	1518.26	2.25547	6.32474e-17	Up	1.74776e-19	GO:0005634//nucleus	GO:0003677//DNA binding	GO:0048608//reproductive structure development;GO:0006355//regulation of transcription, DNA-templated;GO:0048367//shoot system development;GO:0044702//single organism reproductive process;GO:0007568//aging	K12581//CCR4-NOT transcription complex subunit 7/8;K03094//S-phase kinase-associated protein 1;K13126//polyadenylate-binding protein;K05941//glutathione gamma-glutamylcysteinyltransferase [EC:2.3.2.15];K01054//acylglycerol lipase [EC:3.1.1.23]	gi|449434768|ref|XP_004135168.1|//PREDICTED: NAC transcription factor 29-like [Cucumis sativus]
Csa1G039330	1890	1273.55	625.215	-1.02644	2.97581e-07	Down	6.27565e-09	GO:0016021//integral component of membrane	GO:0005524//ATP binding;GO:0042626//ATPase activity, coupled to transmembrane movement of substances	GO:0055085//transmembrane transport	K05656//ATP-binding cassette, subfamily B (MDR/TAP), member 9;K05657//ATP-binding cassette, subfamily B (MDR/TAP), member 10	gi|449439343|ref|XP_004137445.1|//PREDICTED: ABC transporter B family member 25 [Cucumis sativus]
Csa5G376270	1443	296.676	1084.94	1.87066	1.44396e-11	Up	1.19005e-13	NA	NA	NA	K11426//SET and MYND domain-containing protein	gi|778702337|ref|XP_011655177.1|//PREDICTED: histone-lysine N-methyltransferase ASHR1 isoform X1 [Cucumis sativus];gi|700195793|gb|KGN50970.1|//hypothetical protein Csa_5G376270 [Cucumis sativus]
Csa4G431960	495	17.5882	78.3582	2.15548	4.63417e-08	Up	7.88574e-10	NA	NA	NA	NA	gi|778694743|ref|XP_011653858.1|//PREDICTED: sigma factor binding protein 2, chloroplastic-like [Cucumis sativus]
Csa3G180240	723	3362.7	1226.15	-1.45548	2.72329e-08	Down	4.37004e-10	NA	NA	NA	NA	gi|449446073|ref|XP_004140796.1|//PREDICTED: uncharacterized protein LOC101221214 [Cucumis sativus]
Csa3G146390	2367	63.3376	30.2527	-1.066	0.0104924	Down	0.00130843	NA	NA	NA	NA	gi|449432678|ref|XP_004134126.1|//PREDICTED: protein tesmin/TSO1-like CXC 2 [Cucumis sativus]
Csa6G406020	1686	72.8413	185.122	1.34565	0.0164237	Up	0.00228517	GO:0016020//membrane	NA	NA	K15015//solute carrier family 32 (vesicular inhibitory amino acid transporter)	gi|700192635|gb|KGN47839.1|//hypothetical protein Csa_6G406020 [Cucumis sativus]
Csa2G348230	1872	2834.95	1021.73	-1.4723	1.19856e-05	Down	4.49147e-07	GO:0016021//integral component of membrane	NA	NA	K06699//proteasome activator subunit 4;K12472//epidermal growth factor receptor substrate 15	gi|449450462|ref|XP_004142981.1|//PREDICTED: probable polygalacturonase non-catalytic subunit JP650 [Cucumis sativus]
Csa3G875430	501	47039.6	15900.1	-1.56484	1.19114e-06	Down	3.16451e-08	GO:0009535//chloroplast thylakoid membrane	GO:0009055//electron carrier activity;GO:0005507//copper ion binding	GO:0055114//oxidation-reduction process	K02638//plastocyanin	gi|449437172|ref|XP_004136366.1|//PREDICTED: plastocyanin [Cucumis sativus]
Csa5G167170	888	318.839	743.709	1.22191	0.0013517	Up	0.000111598	NA	NA	NA	K13484//5-hydroxyisourate hydrolase / 2-oxo-4-hydroxy-4-carboxy-5-ureidoimidazoline decarboxylase [EC:3.5.2.17 4.1.1.97];K15601//lysine-specific demethylase 3 [EC:1.14.11.-]	gi|449451976|ref|XP_004143736.1|//PREDICTED: uncharacterized protein LOC101216242 [Cucumis sativus]
Csa3G146510	510	110.454	222.401	1.00971	0.012863	Up	0.00169509	NA	GO:0008080//N-acetyltransferase activity	GO:0006474//N-terminal protein amino acid acetylation	NA	gi|449432692|ref|XP_004134133.1|//PREDICTED: uncharacterized protein YIR042C-like [Cucumis sativus]
Csa1G613620	1062	98.7519	45.789	-1.10881	0.0298887	Down	0.00478607	GO:0016021//integral component of membrane	GO:0016614//oxidoreductase activity, acting on CH-OH group of donors;GO:0009055//electron carrier activity;GO:0051537//2 iron, 2 sulfur cluster binding;GO:0046872//metal ion binding;GO:0016746//transferase activity, transferring acyl groups;GO:0050660//flavin adenine dinucleotide binding	GO:0055114//oxidation-reduction process	K13523//lysophosphatidic acid acyltransferase / lysophosphatidylinositol acyltransferase [EC:2.3.1.51 2.3.1.-]	gi|449442533|ref|XP_004139036.1|//PREDICTED: 1-acyl-sn-glycerol-3-phosphate acyltransferase 2 [Cucumis sativus]
Csa3G002860	1344	7.84823	1.84834	-2.08613	0.0209286	Down	0.00307228	NA	GO:0046983//protein dimerization activity	NA	K13422//transcription factor MYC2	gi|778674792|ref|XP_004146202.2|//PREDICTED: transcription factor MYC3-like isoform X2 [Cucumis sativus]
Csa1G058090	2109	44.1475	8.78421	-2.32935	7.64027e-07	Down	1.87793e-08	GO:0016021//integral component of membrane	NA	NA	K15502//serine/threonine-protein phosphatase 6 regulatory ankyrin repeat subunit A	gi|449473453|ref|XP_004153885.1|//PREDICTED: ankyrin repeat-containing protein At5g02620-like [Cucumis sativus]
Csa4G052080	429	20.3382	81.9775	2.01104	8.64028e-07	Up	2.17819e-08	NA	NA	NA	NA	gi|778691062|ref|XP_011653217.1|//PREDICTED: uncharacterized protein LOC105435188 [Cucumis sativus]
Csa3G733920	2038	86.9121	27.9101	-1.63877	0.000187533	Down	1.06344e-05	GO:0005737//cytoplasm	GO:0004350//glutamate-5-semialdehyde dehydrogenase activity;GO:0004349//glutamate 5-kinase activity	GO:0006561//proline biosynthetic process;GO:0016310//phosphorylation;GO:0055114//oxidation-reduction process	K12657//delta-1-pyrroline-5-carboxylate synthetase [EC:2.7.2.11 1.2.1.41]	gi|778683463|ref|XP_011651884.1|//PREDICTED: delta-1-pyrroline-5-carboxylate synthase-like isoform X3 [Cucumis sativus];gi|778683459|ref|XP_011651883.1|//PREDICTED: delta-1-pyrroline-5-carboxylate synthase-like isoform X2 [Cucumis sativus]
Csa3G113310	3255	154.463	405.684	1.39309	1.8335e-05	Up	7.20883e-07	GO:0005829//cytosol	GO:0008757//S-adenosylmethionine-dependent methyltransferase activity;GO:0030170//pyridoxal phosphate binding	GO:0009058//biosynthetic process;GO:0046500//S-adenosylmethionine metabolic process;GO:0001887//selenium compound metabolic process;GO:0032259//methylation	K08247//methionine S-methyltransferase [EC:2.1.1.12]	gi|449431900|ref|XP_004133738.1|//PREDICTED: methionine S-methyltransferase [Cucumis sativus]
Csa1G479100	333	20.6091	59.4993	1.52959	0.000684385	Up	4.91382e-05	NA	NA	NA	NA	gi|700210557|gb|KGN65653.1|//hypothetical protein Csa_1G479100 [Cucumis sativus]
Csa4G047980	1059	145.326	374.108	1.36416	3.23766e-07	Up	6.97006e-09	NA	NA	NA	NA	gi|700198179|gb|KGN53337.1|//hypothetical protein Csa_4G047980 [Cucumis sativus]
Csa1G569430	729	952.195	2416.16	1.34339	1.02467e-05	Up	3.72075e-07	GO:0016020//membrane	NA	NA	K17616//CTD small phosphatase-like protein 2 [EC:3.1.3.-]	gi|449435657|ref|XP_004135611.1|//PREDICTED: REF/SRPP-like protein At3g05500 [Cucumis sativus]
Csa4G415920	1470	382.851	55.2997	-2.79144	2.88118e-06	Down	8.84176e-08	NA	GO:0016758//transferase activity, transferring hexosyl groups	GO:0009812//flavonoid metabolic process	K13495//cis-zeatin O-glucosyltransferase [EC:2.4.1.215]	gi|778694588|ref|XP_011653834.1|//PREDICTED: zeatin O-glucosyltransferase-like [Cucumis sativus]
Csa6G290870	1527	11.3107	32.7162	1.53231	0.00378479	Up	0.000384222	NA	GO:0045735//nutrient reservoir activity	NA	NA	gi|449463687|ref|XP_004149563.1|//PREDICTED: globulin-1 S allele [Cucumis sativus]
Csa6G052650	1086	164.68	46.9717	-1.8098	0.0015341	Down	0.000129931	NA	GO:0016491//oxidoreductase activity	GO:0055114//oxidation-reduction process	NA	gi|449446359|ref|XP_004140939.1|//PREDICTED: uncharacterized oxidoreductase At4g09670-like [Cucumis sativus]
CsaUNG009910	1314	664.751	299.279	-1.15133	2.42916e-06	Down	7.2426e-08	GO:0009705//plant-type vacuole membrane;GO:0005634//nucleus;GO:0016021//integral component of membrane	GO:0005524//ATP binding;GO:0004674//protein serine/threonine kinase activity	GO:0009651//response to salt stress;GO:0006468//protein phosphorylation;GO:0035556//intracellular signal transduction	K07198//5'-AMP-activated protein kinase, catalytic alpha subunit [EC:2.7.11.11]	gi|778730594|ref|XP_011659824.1|//PREDICTED: CBL-interacting serine/threonine-protein kinase 24 isoform X1 [Cucumis sativus]
Csa4G050270	2397	2.19933	30.7676	3.80628	8.4544e-08	Up	1.53292e-09	GO:0016021//integral component of membrane	GO:0015299//solute:proton antiporter activity	GO:1902600//hydrogen ion transmembrane transport	NA	gi|449457682|ref|XP_004146577.1|//PREDICTED: cation/H(+) antiporter 18-like [Cucumis sativus]
Csa3G743410	774	19.5254	7.17271	-1.44476	0.0375756	Down	0.00643596	NA	GO:0003676//nucleic acid binding	NA	NA	gi|778688812|ref|XP_011652845.1|//PREDICTED: zinc finger protein ZAT5-like [Cucumis sativus]
Csa1G046030	1047	247.404	115.658	-1.097	0.000870272	Down	6.59022e-05	GO:0016021//integral component of membrane	GO:0008270//zinc ion binding;GO:0004842//ubiquitin-protein transferase activity;GO:0016874//ligase activity	GO:0016567//protein ubiquitination;GO:0010182//sugar mediated signaling pathway	K16284//E3 ubiquitin-protein ligase SIS3 [EC:2.3.2.27]	gi|449469529|ref|XP_004152472.1|//PREDICTED: E3 ubiquitin-protein ligase SIS3-like isoform X1 [Cucumis sativus]
Csa2G264040	1548	25.2269	54.5198	1.11182	0.019009	Up	0.00273433	NA	GO:0016884//carbon-nitrogen ligase activity, with glutamine as amido-N-donor	NA	K01426//amidase [EC:3.5.1.4]	gi|778669661|ref|XP_004147024.2|//PREDICTED: putative amidase C869.01 isoform X1 [Cucumis sativus]
Csa5G140520	168	41.5699	16.932	-1.29579	0.0418767	Down	0.00734523	NA	NA	NA	NA	gi|700194750|gb|KGN49927.1|//hypothetical protein Csa_5G140520 [Cucumis sativus]
Csa4G011750	1476	106.137	316.223	1.57502	6.8109e-07	Up	1.64767e-08	GO:0005622//intracellular	GO:0008270//zinc ion binding	NA	K12135//zinc finger protein CONSTANS	gi|449468832|ref|XP_004152125.1|//PREDICTED: zinc finger protein CONSTANS-LIKE 14-like [Cucumis sativus]
Csa7G169070	240	1193.86	271.308	-2.13763	0.000139919	Down	7.58373e-06	GO:0005634//nucleus	GO:0003677//DNA binding	NA	K09522//DnaJ homolog subfamily C member 2	gi|449466805|ref|XP_004151116.1|//PREDICTED: protein RADIALIS-like 1 [Cucumis sativus]
Csa1G522000	1470	195.663	734.443	1.90828	1.30705e-20	Up	1.90099e-23	GO:0016021//integral component of membrane;GO:0046658//anchored component of plasma membrane	GO:0042973//glucan endo-1,3-beta-D-glucosidase activity;GO:0030247//polysaccharide binding	GO:0005975//carbohydrate metabolic process	K19891//glucan endo-1,3-beta-glucosidase 1/2/3 [EC:3.2.1.39]	gi|778661465|ref|XP_011658156.1|//PREDICTED: glucan endo-1,3-beta-glucosidase [Cucumis sativus]
Csa3G841990	312	29.1419	2.27744	-3.67761	1.43262e-06	Down	3.97969e-08	NA	NA	NA	K03860//phosphatidylinositol glycan, class Q;K20887//xyloglucan glycosyltransferase 4 [EC:2.4.1.-]	gi|778685971|ref|XP_011652310.1|//PREDICTED: protein GAST1 [Cucumis sativus]
Csa3G150100	975	284.458	117.428	-1.27644	0.0233746	Down	0.00352086	GO:0005739//mitochondrion	GO:0052381//tRNA dimethylallyltransferase activity	GO:0006400//tRNA modification	K10760//adenylate dimethylallyltransferase (cytokinin synthase) [EC:2.5.1.27 2.5.1.112]	gi|778678599|ref|XP_004134460.2|//PREDICTED: adenylate isopentenyltransferase 5, chloroplastic-like isoform X1 [Cucumis sativus]
Csa1G569140	552	48.2397	99.3361	1.0421	0.0200187	Up	0.00290862	NA	NA	NA	NA	gi|700210940|gb|KGN66036.1|//hypothetical protein Csa_1G569140 [Cucumis sativus]
Csa3G895790	1182	748.485	270.784	-1.46683	2.6622e-08	Down	4.24621e-10	GO:0009570//chloroplast stroma	GO:0016829//lyase activity;GO:0008483//transaminase activity	GO:0008153//para-aminobenzoic acid biosynthetic process	K18482//4-amino-4-deoxychorismate lyase [EC:4.1.3.38]	gi|449436870|ref|XP_004136215.1|//PREDICTED: D-amino-acid transaminase, chloroplastic [Cucumis sativus]
Csa1G704090	825	131.616	41.9193	-1.65065	0.000671032	Down	4.78216e-05	GO:0016021//integral component of membrane	GO:0004190//aspartic-type endopeptidase activity	GO:0006508//proteolysis	NA	gi|778664572|ref|XP_011660315.1|//PREDICTED: transmembrane protein 56-B [Cucumis sativus]
Csa7G390070	933	61.9681	13.7924	-2.16766	0.000199495	Down	1.14032e-05	NA	GO:0003824//catalytic activity	GO:0009058//biosynthetic process	NA	gi|778727750|ref|XP_004148890.2|//PREDICTED: phenazine biosynthesis-like domain-containing protein 1 [Cucumis sativus]
Csa3G078800	1080	733.936	280.255	-1.38892	6.42165e-05	Down	3.07426e-06	GO:0005829//cytosol;GO:0009570//chloroplast stroma	GO:0046872//metal ion binding;GO:0016491//oxidoreductase activity	GO:0009228//thiamine biosynthetic process;GO:0006950//response to stress;GO:0052837//thiazole biosynthetic process;GO:0055114//oxidation-reduction process	K03146//thiamine thiazole synthase	gi|449470423|ref|XP_004152916.1|//PREDICTED: thiamine thiazole synthase, chloroplastic [Cucumis sativus]
Csa2G070310	1953	33015.3	92365.5	1.48422	0.0184049	Up	0.00262239	GO:0005618//cell wall;GO:0005886//plasma membrane;GO:0009507//chloroplast	GO:0005524//ATP binding	NA	K03283//heat shock 70kDa protein 1/8	gi|449470297|ref|XP_004152854.1|//PREDICTED: heat shock 70 kDa protein [Cucumis sativus]
Csa3G127030	636	37.4634	11.0338	-1.76355	0.000266	Down	1.61455e-05	NA	GO:0016301//kinase activity;GO:0019901//protein kinase binding	GO:0000079//regulation of cyclin-dependent protein serine/threonine kinase activity	K01647//citrate synthase [EC:2.3.3.1]	gi|449432309|ref|XP_004133942.1|//PREDICTED: cyclin-U4-1 [Cucumis sativus]
Csa1G162600	927	30.7978	86.4096	1.48837	0.0302317	Up	0.00486006	GO:0016021//integral component of membrane	NA	NA	K17085//transmembrane 9 superfamily member 1	gi|700209828|gb|KGN64924.1|//hypothetical protein Csa_1G162600 [Cucumis sativus]
Csa5G608070	1170	40.5556	92.736	1.19323	0.0473859	Up	0.0085987	NA	NA	NA	NA	gi|449434688|ref|XP_004135128.1|//PREDICTED: uncharacterized protein LOC101207638 [Cucumis sativus]
Csa4G001960	2652	4892.9	2440.11	-1.00374	0.000353729	Down	2.23278e-05	GO:0009507//chloroplast	GO:0016597//amino acid binding;GO:0008893//guanosine-3',5'-bis(diphosphate) 3'-diphosphatase activity;GO:0008728//GTP diphosphokinase activity	GO:0015969//guanosine tetraphosphate metabolic process;GO:0042594//response to starvation	NA	gi|449469300|ref|XP_004152359.1|//PREDICTED: putative GTP diphosphokinase RSH1, chloroplastic isoform X2 [Cucumis sativus]
Csa3G207890	1752	6100.9	2984.07	-1.03174	0.00222025	Down	0.000203543	NA	GO:0020037//heme binding;GO:0048307//ferredoxin-nitrite reductase activity;GO:0051536//iron-sulfur cluster binding	GO:0055114//oxidation-reduction process	K00366//ferredoxin-nitrite reductase [EC:1.7.7.1]	gi|449445870|ref|XP_004140695.1|//PREDICTED: ferredoxin--nitrite reductase, chloroplastic [Cucumis sativus]
Csa3G175690	1122	1987.87	885.747	-1.16626	8.41953e-05	Down	4.19609e-06	NA	GO:0004805//trehalose-phosphatase activity	GO:0005992//trehalose biosynthetic process;GO:0016311//dephosphorylation	K01087//trehalose 6-phosphate phosphatase [EC:3.1.3.12]	gi|449460820|ref|XP_004148142.1|//PREDICTED: trehalose-phosphate phosphatase A [Cucumis sativus]
Csa4G023030	945	51.8225	10.6603	-2.28132	4.6045e-05	Down	2.09387e-06	NA	NA	NA	K10523//speckle-type POZ protein	gi|778690254|ref|XP_011653084.1|//PREDICTED: probable inactive serine/threonine-protein kinase fnkC [Cucumis sativus]
Csa7G319000	1419	20.9165	87.2338	2.06024	2.04932e-06	Up	6.01075e-08	NA	GO:0004185//serine-type carboxypeptidase activity	GO:0006508//proteolysis	K16297//serine carboxypeptidase-like clade II [EC:3.4.16.-]	gi|778726613|ref|XP_011659129.1|//PREDICTED: serine carboxypeptidase-like 42 isoform X1 [Cucumis sativus]
Csa5G546590	909	28.0661	4.68146	-2.5838	1.9072e-05	Down	7.5541e-07	GO:0016021//integral component of membrane	NA	NA	K04733//interleukin-1 receptor-associated kinase 4 [EC:2.7.11.1]	gi|449450153|ref|XP_004142828.1|//PREDICTED: cysteine-rich repeat secretory protein 12 [Cucumis sativus]
Csa3G121700	345	76.4034	25.3117	-1.59383	0.000501458	Down	3.37433e-05	NA	NA	NA	NA	gi|700201361|gb|KGN56494.1|//hypothetical protein Csa_3G121700 [Cucumis sativus]
Csa3G134660	792	88.4918	29.2474	-1.59724	3.38822e-05	Down	1.457e-06	GO:0016021//integral component of membrane	NA	NA	K04733//interleukin-1 receptor-associated kinase 4 [EC:2.7.11.1]	gi|700201684|gb|KGN56817.1|//hypothetical protein Csa_3G134660 [Cucumis sativus]
Csa2G361700	963	14.5285	36.6683	1.33564	0.0202717	Up	0.00295324	NA	GO:0003677//DNA binding	NA	NA	gi|778671364|ref|XP_011649626.1|//PREDICTED: zinc-finger homeodomain protein 5 [Cucumis sativus]
Csa3G850600	1002	17.0236	57.4456	1.75466	0.000364623	Up	2.32806e-05	NA	GO:0005524//ATP binding;GO:0004672//protein kinase activity	GO:0006468//protein phosphorylation	K04733//interleukin-1 receptor-associated kinase 4 [EC:2.7.11.1]	gi|449458257|ref|XP_004146864.1|//PREDICTED: probable LRR receptor-like serine/threonine-protein kinase At1g51880 [Cucumis sativus]
Csa5G630850	1551	293.597	99.1397	-1.5663	1.13834e-10	Down	1.10926e-12	GO:0016021//integral component of membrane	NA	NA	K11593//eukaryotic translation initiation factor 2C	gi|778707074|ref|XP_011655967.1|//PREDICTED: uncharacterized protein LOC101209861 [Cucumis sativus]
Csa2G377370	987	341.22	139.999	-1.28529	1.36074e-06	Down	3.74089e-08	GO:0016021//integral component of membrane	GO:0004553//hydrolase activity, hydrolyzing O-glycosyl compounds	GO:0005975//carbohydrate metabolic process	K07232//cation transport protein ChaC	gi|778672157|ref|XP_004138775.2|//PREDICTED: uncharacterized protein LOC101208455 [Cucumis sativus]
Csa3G119660	564	1445.54	649.041	-1.15523	2.91656e-05	Down	1.22024e-06	GO:0019898//extrinsic component of membrane;GO:0009654//photosystem II oxygen evolving complex	GO:0005509//calcium ion binding	GO:0015979//photosynthesis	K08901//photosystem II oxygen-evolving enhancer protein 3	gi|449432058|ref|XP_004133817.1|//PREDICTED: photosynthetic NDH subunit of lumenal location 2, chloroplastic [Cucumis sativus]
Csa6G407120	1689	112.061	352.982	1.65531	2.00025e-05	Up	7.99985e-07	NA	NA	NA	K15502//serine/threonine-protein phosphatase 6 regulatory ankyrin repeat subunit A	gi|700192647|gb|KGN47851.1|//hypothetical protein Csa_6G407120 [Cucumis sativus]
Csa2G425750	1530	12.343	105.568	3.09641	2.99691e-12	Up	2.09219e-14	GO:0016020//membrane	GO:0016705//oxidoreductase activity, acting on paired donors, with incorporation or reduction of molecular oxygen;GO:0020037//heme binding;GO:0005506//iron ion binding;GO:0004497//monooxygenase activity	GO:0055114//oxidation-reduction process	K00517;K13260//isoflavone 2'-hydroxylase [EC:1.14.13.89]	gi|778673623|ref|XP_011650031.1|//PREDICTED: isoflavone 2'-hydroxylase-like [Cucumis sativus]
Csa1G531190	1665	45.3217	19.9507	-1.18376	0.0248842	Down	0.00378444	GO:0005622//intracellular	GO:0004435//phosphatidylinositol phospholipase C activity;GO:0004871//signal transducer activity	GO:0016042//lipid catabolic process;GO:0035556//intracellular signal transduction	K05857//phosphatidylinositol phospholipase C, delta [EC:3.1.4.11]	gi|449455152|ref|XP_004145317.1|//PREDICTED: phosphoinositide phospholipase C 2-like [Cucumis sativus]
Csa5G146930	243	146.801	487.279	1.73089	6.60205e-06	Up	2.25328e-07	NA	NA	NA	NA	gi|778699182|ref|XP_011654674.1|//PREDICTED: uncharacterized protein LOC105435432 [Cucumis sativus]
Csa2G270820	1296	56.7589	113.765	1.00314	0.0017646	Up	0.000154671	GO:0016020//membrane	NA	NA	K10532//heparan-alpha-glucosaminide N-acetyltransferase [EC:2.3.1.78]	gi|700206820|gb|KGN61939.1|//hypothetical protein Csa_2G270820 [Cucumis sativus]
Csa3G824990	861	26.6396	71.0887	1.41605	0.0226562	Up	0.00338959	GO:0005634//nucleus	GO:0003677//DNA binding	GO:0006355//regulation of transcription, DNA-templated	K12581//CCR4-NOT transcription complex subunit 7/8;K13126//polyadenylate-binding protein;K05941//glutathione gamma-glutamylcysteinyltransferase [EC:2.3.2.15];K01054//acylglycerol lipase [EC:3.1.1.23]	gi|449437840|ref|XP_004136698.1|//PREDICTED: NAC domain-containing protein 100 isoform X1 [Cucumis sativus]
Csa5G324000	1965	9.86141	2.52879	-1.96335	0.0256145	Down	0.00393028	GO:0005634//nucleus;GO:0016021//integral component of membrane	GO:0003677//DNA binding	GO:0006355//regulation of transcription, DNA-templated	K12581//CCR4-NOT transcription complex subunit 7/8;K03094//S-phase kinase-associated protein 1;K13126//polyadenylate-binding protein;K05941//glutathione gamma-glutamylcysteinyltransferase [EC:2.3.2.15];K01054//acylglycerol lipase [EC:3.1.1.23]	gi|449462373|ref|XP_004148915.1|//PREDICTED: NAC domain-containing protein 86 [Cucumis sativus]
Csa6G058200	1158	391.803	193.633	-1.0168	0.000997775	Down	7.7909e-05	NA	NA	NA	NA	gi|855312365|ref|XP_012897803.1|//uncharacterized protein [Blastocystis hominis]
Csa6G501300	537	4.09012	26.6824	2.70567	0.000108028	Up	5.65097e-06	GO:0016020//membrane	GO:0016709//oxidoreductase activity, acting on paired donors, with incorporation or reduction of molecular oxygen, NAD(P)H as one donor, and incorporation of one atom of oxygen;GO:0020037//heme binding;GO:0005506//iron ion binding	GO:0044550//secondary metabolite biosynthetic process;GO:0055114//oxidation-reduction process	K20562//biphenyl-4-hydroxylase	gi|700193585|gb|KGN48789.1|//hypothetical protein Csa_6G501300 [Cucumis sativus]
Csa7G073450	1443	104.066	418.957	2.00931	8.86867e-08	Up	1.62523e-09	NA	GO:0016758//transferase activity, transferring hexosyl groups	GO:0008152//metabolic process	K13496//UDP-glucosyl transferase 73C [EC:2.4.1.-]	gi|778725042|ref|XP_011658893.1|//PREDICTED: scopoletin glucosyltransferase-like [Cucumis sativus]
Csa3G172950	1440	1467.42	604.7	-1.27899	0.000501458	Down	3.37e-05	GO:0009507//chloroplast	GO:0005524//ATP binding	NA	K20032//palmitoyltransferase ZDHHC13/17 [EC:2.3.1.225];K06694//26S proteasome non-ATPase regulatory subunit 10	gi|778679249|ref|XP_011651109.1|//PREDICTED: caseinolytic peptidase B protein homolog [Cucumis sativus]
Csa6G450970	2604	124.261	43.1291	-1.52663	1.6326e-06	Down	4.60348e-08	GO:0005634//nucleus;GO:0005886//plasma membrane;GO:0005737//cytoplasm	GO:0004674//protein serine/threonine kinase activity;GO:0005524//ATP binding	GO:0006468//protein phosphorylation;GO:0035556//intracellular signal transduction	K08286//protein-serine/threonine kinase [EC:2.7.11.-]	gi|449451116|ref|XP_004143308.1|//PREDICTED: serine/threonine-protein kinase D6PKL1 [Cucumis sativus]
Csa2G361400	672	113.839	49.2387	-1.20913	0.000456074	Down	3.02058e-05	NA	NA	NA	K19202//histone deacetylase complex subunit SAP30	gi|449470011|ref|XP_004152712.1|//PREDICTED: uncharacterized protein LOC101220556 isoform X1 [Cucumis sativus]
Csa7G073630	1542	148.095	398.674	1.42869	0.00247907	Up	0.000231357	GO:0032580//Golgi cisterna membrane;GO:0016021//integral component of membrane	GO:0018392//glycoprotein 3-alpha-L-fucosyltransferase activity	GO:0006486//protein glycosylation;GO:0036065//fucosylation	K00753//glycoprotein 3-alpha-L-fucosyltransferase [EC:2.4.1.214]	gi|449438406|ref|XP_004136979.1|//PREDICTED: glycoprotein 3-alpha-L-fucosyltransferase A-like isoform X1 [Cucumis sativus]
Csa3G636390	3366	182.328	73.4579	-1.31155	0.00131025	Down	0.000107192	GO:0016020//membrane	NA	NA	K19984//exocyst complex component 5;K02184//formin 2	gi|700203257|gb|KGN58390.1|//hypothetical protein Csa_3G636390 [Cucumis sativus]
Csa5G151550	1887	186.926	62.7663	-1.57441	5.95897e-07	Down	1.42424e-08	GO:0016021//integral component of membrane	GO:0005524//ATP binding;GO:0004672//protein kinase activity	GO:0006468//protein phosphorylation	K04733//interleukin-1 receptor-associated kinase 4 [EC:2.7.11.1]	gi|449452263|ref|XP_004143879.1|//PREDICTED: probable inactive receptor kinase At4g23740 [Cucumis sativus]
Csa4G337290	957	179.525	82.5216	-1.12134	0.000313523	Down	1.941e-05	GO:0016021//integral component of membrane	NA	NA	NA	gi|449449829|ref|XP_004142667.1|//PREDICTED: uncharacterized protein LOC101208713 [Cucumis sativus]
Csa3G733320	1608	128.089	49.6057	-1.36857	0.000537245	Down	3.67245e-05	GO:0016021//integral component of membrane	NA	NA	K20929//glyoxal/methylglyoxal oxidase [EC:1.2.3.15]	gi|449439962|ref|XP_004137754.1|//PREDICTED: galactose oxidase [Cucumis sativus]
Csa3G731130	924	21.0757	52.589	1.31918	0.0139968	Up	0.00187624	NA	NA	GO:0006351//transcription, DNA-templated	NA	gi|778683209|ref|XP_004137715.2|//PREDICTED: trihelix transcription factor GT-3b [Cucumis sativus]
Csa3G881760	1449	5.10959	22.435	2.13447	0.000756989	Up	5.57457e-05	GO:0016020//membrane	GO:0004672//protein kinase activity	NA	K04733//interleukin-1 receptor-associated kinase 4 [EC:2.7.11.1]	gi|700205030|gb|KGN60163.1|//hypothetical protein Csa_3G881760 [Cucumis sativus]
Csa2G437040	1665	151.082	74.2306	-1.02525	0.00120084	Down	9.71644e-05	GO:0016021//integral component of membrane	GO:0016709//oxidoreductase activity, acting on paired donors, with incorporation or reduction of molecular oxygen, NAD(P)H as one donor, and incorporation of one atom of oxygen;GO:0020037//heme binding;GO:0005506//iron ion binding	GO:0044550//secondary metabolite biosynthetic process;GO:0055114//oxidation-reduction process	K07409//cytochrome P450 family 1 subfamily A polypeptide 2 [EC:1.14.14.1];K00512//steroid 17alpha-monooxygenase / 17alpha-hydroxyprogesterone deacetylase [EC:1.14.14.19 1.14.14.32];K07408//cytochrome P450 family 1 subfamily A polypeptide 1 [EC:1.14.14.1]	gi|778673853|ref|XP_011650075.1|//PREDICTED: cytochrome P450 89A2-like [Cucumis sativus]
Csa7G031690	807	319.421	144.482	-1.14457	0.0320512	Down	0.005252	NA	NA	GO:0043562//cellular response to nitrogen levels;GO:0009744//response to sucrose	K07199//5'-AMP-activated protein kinase, regulatory beta subunit	gi|778723491|ref|XP_011658663.1|//PREDICTED: SNF1-related protein kinase regulatory subunit beta-2-like isoform X5 [Cucumis sativus];gi|778723478|ref|XP_011658659.1|//PREDICTED: SNF1-related protein kinase regulatory subunit beta-2-like isoform X4 [Cucumis sativus]
Csa7G064000	702	68.738	192.893	1.48862	1.72821e-08	Up	2.5973e-10	GO:0005634//nucleus	GO:0003677//DNA binding	GO:0006302//double-strand break repair;GO:0006310//DNA recombination	K10886//DNA-repair protein XRCC4	gi|449438209|ref|XP_004136882.1|//PREDICTED: DNA repair protein XRCC4 [Cucumis sativus]
Csa3G748170	696	2033.12	999.62	-1.02425	2.30704e-05	Down	9.40624e-07	GO:0009535//chloroplast thylakoid membrane;GO:0005789//endoplasmic reticulum membrane	GO:0003755//peptidyl-prolyl cis-trans isomerase activity;GO:0005528//FK506 binding	GO:0000413//protein peptidyl-prolyl isomerization;GO:0061077//chaperone-mediated protein folding	K01802//peptidylprolyl isomerase [EC:5.2.1.8]	gi|449440175|ref|XP_004137860.1|//PREDICTED: peptidyl-prolyl cis-trans isomerase FKBP16-4, chloroplastic [Cucumis sativus]
Csa3G017040	786	102.303	42.5764	-1.26473	0.000111369	Down	5.85271e-06	GO:0009504//cell plate;GO:0031902//late endosome membrane;GO:0005829//cytosol;GO:0005794//Golgi apparatus;GO:0016021//integral component of membrane;GO:0031201//SNARE complex;GO:0005789//endoplasmic reticulum membrane;GO:0005886//plasma membrane;GO:0012507//ER to Golgi transport vesicle membrane	GO:0005484//SNAP receptor activity;GO:0000149//SNARE binding	GO:0006896//Golgi to vacuole transport;GO:0048280//vesicle fusion with Golgi apparatus;GO:0006623//protein targeting to vacuole;GO:0042147//retrograde transport, endosome to Golgi;GO:0006888//ER to Golgi vesicle-mediated transport;GO:0006891//intra-Golgi vesicle-mediated transport	K08494//novel plant SNARE	gi|449459022|ref|XP_004147245.1|//PREDICTED: novel plant SNARE 11 [Cucumis sativus]
Csa5G648630	1986	1.38897	5.78077	2.05725	0.0321142	Up	0.00526699	GO:0016021//integral component of membrane	GO:0030246//carbohydrate binding;GO:0004674//protein serine/threonine kinase activity;GO:0005524//ATP binding	GO:0006468//protein phosphorylation	K04733//interleukin-1 receptor-associated kinase 4 [EC:2.7.11.1]	gi|449447741|ref|XP_004141626.1|//PREDICTED: probable L-type lectin-domain containing receptor kinase VI.1 [Cucumis sativus]
Csa6G486800	357	206.518	92.2007	-1.16342	0.00184424	Down	0.000163511	NA	NA	NA	NA	gi|700193203|gb|KGN48407.1|//hypothetical protein Csa_6G486800 [Cucumis sativus]
Csa1G064700	906	53.108	6.00285	-3.14521	1.94021e-10	Down	1.9753e-12	GO:0048046//apoplast;GO:0005618//cell wall	GO:0004553//hydrolase activity, hydrolyzing O-glycosyl compounds;GO:0016762//xyloglucan:xyloglucosyl transferase activity	GO:0010411//xyloglucan metabolic process;GO:0042546//cell wall biogenesis;GO:0071555//cell wall organization	K08235//xyloglucan:xyloglucosyl transferase [EC:2.4.1.207]	gi|449471949|ref|XP_004153451.1|//PREDICTED: probable xyloglucan endotransglucosylase/hydrolase protein 8 [Cucumis sativus]
Csa3G901150	774	125.743	290.613	1.20862	0.0199741	Up	0.0028983	NA	NA	NA	NA	gi|449437232|ref|XP_004136396.1|//PREDICTED: uncharacterized protein LOC101218835 [Cucumis sativus]
Csa6G516980	402	293.358	829.735	1.49999	0.00949136	Up	0.00115588	NA	NA	NA	NA	gi|449433888|ref|XP_004134728.1|//PREDICTED: ctenidin-3-like [Cucumis sativus]
Csa4G296130	794	7745.94	16454.4	1.08696	0.000111099	Up	5.83315e-06	NA	NA	NA	K09753//cinnamoyl-CoA reductase [EC:1.2.1.44];K01256//aminopeptidase N [EC:3.4.11.2];K08956//AFG3 family protein [EC:3.4.24.-]	gi|449448620|ref|XP_004142064.1|//PREDICTED: uncharacterized protein At5g02240 [Cucumis sativus]
Csa3G903530	1341	1496.5	671.383	-1.15638	3.63457e-10	Down	3.84633e-12	NA	GO:0016705//oxidoreductase activity, acting on paired donors, with incorporation or reduction of molecular oxygen;GO:0020037//heme binding;GO:0005506//iron ion binding;GO:0004497//monooxygenase activity	GO:0055114//oxidation-reduction process	K04123//ent-kaurenoic acid hydroxylase [EC:1.14.13.79]	gi|700205280|gb|KGN60413.1|//hypothetical protein Csa_3G903530 [Cucumis sativus]
Csa2G011530	852	5799.62	2014.68	-1.52541	1.11967e-09	Down	1.3299e-11	GO:0009535//chloroplast thylakoid membrane;GO:0009941//chloroplast envelope;GO:0009570//chloroplast stroma	GO:0004751//ribose-5-phosphate isomerase activity	GO:0009052//pentose-phosphate shunt, non-oxidative branch;GO:0009735//response to cytokinin	K01807//ribose 5-phosphate isomerase A [EC:5.3.1.6]	gi|449442917|ref|XP_004139227.1|//PREDICTED: probable ribose-5-phosphate isomerase 3, chloroplastic [Cucumis sativus]
Csa3G852630	1617	1.87371	7.76886	2.05181	0.0281319	Up	0.00442459	GO:0016021//integral component of membrane	GO:0016705//oxidoreductase activity, acting on paired donors, with incorporation or reduction of molecular oxygen;GO:0020037//heme binding;GO:0005506//iron ion binding;GO:0004497//monooxygenase activity	GO:0055114//oxidation-reduction process	K00512//steroid 17alpha-monooxygenase / 17alpha-hydroxyprogesterone deacetylase [EC:1.14.14.19 1.14.14.32];K07408//cytochrome P450 family 1 subfamily A polypeptide 1 [EC:1.14.14.1]	gi|778686466|ref|XP_004147803.2|//PREDICTED: cytochrome P450 CYP82D47-like [Cucumis sativus]
Csa7G428220	747	27.8536	5.52335	-2.33425	0.000351193	Down	2.21269e-05	NA	GO:0061630//ubiquitin protein ligase activity;GO:0046872//metal ion binding	GO:0043161//proteasome-mediated ubiquitin-dependent protein catabolic process;GO:0048437//floral organ development;GO:0016567//protein ubiquitination	K19045//E3 ubiquitin-protein ligase BIG BROTHER and related proteins [EC:2.3.2.27]	gi|778728645|ref|XP_011659453.1|//PREDICTED: E3 ubiquitin ligase BIG BROTHER [Cucumis sativus]
Csa1G409740	192	13.7275	1.48831	-3.20533	0.000205138	Down	1.18347e-05	NA	NA	NA	NA	gi|700210307|gb|KGN65403.1|//hypothetical protein Csa_1G409740 [Cucumis sativus]
Csa3G176260	579	1485.19	3243.96	1.12711	0.0229254	Up	0.00343987	NA	GO:0004857//enzyme inhibitor activity;GO:0030599//pectinesterase activity	GO:0043086//negative regulation of catalytic activity	K01051//pectinesterase [EC:3.1.1.11]	gi|449460808|ref|XP_004148136.1|//PREDICTED: 21 kDa protein-like [Cucumis sativus]
Csa5G647530	4161	493.037	1203.75	1.28777	0.00491416	Up	0.000527938	NA	NA	NA	K03283//heat shock 70kDa protein 1/8	gi|700197454|gb|KGN52631.1|//hypothetical protein Csa_5G647530 [Cucumis sativus]
Csa1G050200	684	1191.35	490.5	-1.28027	1.76751e-09	Down	2.16793e-11	GO:0044434//chloroplast part	GO:0005524//ATP binding;GO:0004550//nucleoside diphosphate kinase activity	GO:0006228//UTP biosynthetic process;GO:0007165//signal transduction;GO:0006165//nucleoside diphosphate phosphorylation;GO:0042221//response to chemical;GO:0006241//CTP biosynthetic process;GO:0006183//GTP biosynthetic process	K00940//nucleoside-diphosphate kinase [EC:2.7.4.6]	gi|449469614|ref|XP_004152514.1|//PREDICTED: nucleoside diphosphate kinase [Cucumis sativus]
Csa1G000640	519	3147.17	985.324	-1.67538	1.07531e-10	Down	1.04152e-12	GO:0016021//integral component of membrane	GO:0005506//iron ion binding;GO:0016740//transferase activity	NA	K20093//DNA excision repair protein ERCC-6-like [EC:3.6.4.12];K00366//ferredoxin-nitrite reductase [EC:1.7.7.1]	gi|449440502|ref|XP_004138023.1|//PREDICTED: uncharacterized protein LOC101207574 isoform X1 [Cucumis sativus]
Csa4G064120	657	224.968	627.042	1.47884	0.000413114	Up	2.69575e-05	NA	GO:0004364//glutathione transferase activity	GO:0009734//auxin-activated signaling pathway	K00799//glutathione S-transferase [EC:2.5.1.18]	gi|449460054|ref|XP_004147761.1|//PREDICTED: probable glutathione S-transferase [Cucumis sativus]
Csa1G042250	1713	44.0316	152.384	1.7911	0.000532617	Up	3.62879e-05	GO:0016021//integral component of membrane	GO:0004190//aspartic-type endopeptidase activity	GO:0006508//proteolysis;GO:0030163//protein catabolic process	K00924	gi|449439393|ref|XP_004137470.1|//PREDICTED: aspartic proteinase Asp1 [Cucumis sativus]
Csa5G608400	1020	7076.66	2797.81	-1.33877	0.000963674	Down	7.42366e-05	GO:0009507//chloroplast	GO:0016787//hydrolase activity	NA	NA	gi|449434654|ref|XP_004135111.1|//PREDICTED: uncharacterized protein LOC101203294 [Cucumis sativus]
Csa7G029930	2076	42.837	86.4892	1.01366	0.00266006	Up	0.000250827	GO:0016021//integral component of membrane	GO:0030246//carbohydrate binding;GO:0005524//ATP binding;GO:0004672//protein kinase activity	GO:0006468//protein phosphorylation	K04733//interleukin-1 receptor-associated kinase 4 [EC:2.7.11.1]	gi|449453642|ref|XP_004144565.1|//PREDICTED: probable L-type lectin-domain containing receptor kinase S.5 [Cucumis sativus]
Csa5G622630	495	29.828	69.6275	1.22299	0.0041913	Up	0.000433618	NA	NA	GO:0006511//ubiquitin-dependent protein catabolic process	K03094//S-phase kinase-associated protein 1	gi|449449372|ref|XP_004142439.1|//PREDICTED: SKP1-like protein 14 [Cucumis sativus]
Csa1G045990	1824	108.216	486.23	2.16772	1.91255e-07	Up	3.78624e-09	GO:0005634//nucleus;GO:0005737//cytoplasm	GO:0004842//ubiquitin-protein transferase activity	GO:0016567//protein ubiquitination	K08332	gi|700209205|gb|KGN64301.1|//hypothetical protein Csa_1G045990 [Cucumis sativus]
Csa1G074930	2982	1132.08	2342.59	1.04913	0.000989579	Up	7.68558e-05	NA	NA	NA	K14409//protein SMG7	gi|449457837|ref|XP_004146654.1|//PREDICTED: protein SMG7L [Cucumis sativus]
Csa3G889880	648	21.3707	7.05255	-1.59942	0.0451398	Down	0.00809921	GO:0005634//nucleus	GO:0043565//sequence-specific DNA binding;GO:0003700//transcription factor activity, sequence-specific DNA binding	GO:0006355//regulation of transcription, DNA-templated	K09338//homeobox-leucine zipper protein	gi|449436988|ref|XP_004136274.1|//PREDICTED: homeobox-leucine zipper protein ATHB-6-like [Cucumis sativus]
Csa5G139500	1098	644.614	276.211	-1.22267	0.0169591	Down	0.00237741	NA	GO:0004766//spermidine synthase activity	GO:0006596//polyamine biosynthetic process	K00797//spermidine synthase [EC:2.5.1.16]	gi|449456381|ref|XP_004145928.1|//PREDICTED: spermine synthase [Cucumis sativus]
Csa1G466560	1026	1.95469	242.778	6.95655	6.19868e-30	Up	1.80308e-33	NA	GO:0016787//hydrolase activity	GO:0008152//metabolic process	K14493//gibberellin receptor GID1 [EC:3.-.-.-]	gi|778661099|ref|XP_004147396.2|//PREDICTED: probable carboxylesterase 18 [Cucumis sativus]
Csa2G382490	1218	184.597	410.439	1.15279	9.91528e-05	Up	5.1049e-06	NA	NA	NA	K16670//homeobox protein Meis2;K15613//homeobox protein Meis1	gi|700207857|gb|KGN62976.1|//hypothetical protein Csa_2G382490 [Cucumis sativus]
Csa7G033410	1191	184.656	546.331	1.56494	0.000358928	Up	2.283e-05	GO:0016021//integral component of membrane	NA	GO:0055114//oxidation-reduction process	K03189//urease accessory protein	gi|449453588|ref|XP_004144538.1|//PREDICTED: cytochrome b561 and DOMON domain-containing protein At5g35735-like [Cucumis sativus]
Csa7G065160	2373	47.9402	141.02	1.55659	2.13165e-07	Up	4.29905e-09	NA	GO:0008234//cysteine-type peptidase activity	GO:0006508//proteolysis	K08596//sentrin-specific protease 7 [EC:3.4.22.68]	gi|778724518|ref|XP_011658819.1|//PREDICTED: probable ubiquitin-like-specific protease 2A [Cucumis sativus]
Csa1G046260	1269	840.274	416.997	-1.01082	0.0105721	Down	0.00132439	GO:0016021//integral component of membrane	NA	NA	K05609//ubiquitin carboxyl-terminal hydrolase L3 [EC:3.4.19.12]	gi|778657863|ref|XP_004152487.2|//PREDICTED: uncharacterized protein LOC101205708 [Cucumis sativus]
Csa3G171850	309	8.60634	1.59861	-2.42858	0.00535607	Down	0.000586579	GO:0016020//membrane;GO:0009506//plasmodesma	GO:0004871//signal transducer activity	GO:0019722//calcium-mediated signaling	NA	gi|700202095|gb|KGN57228.1|//hypothetical protein Csa_3G171850 [Cucumis sativus]
Csa3G872080	474	3470.64	1372.56	-1.33833	3.37062e-07	Down	7.4024e-09	GO:0009535//chloroplast thylakoid membrane;GO:0016021//integral component of membrane;GO:0009570//chloroplast stroma	GO:0051082//unfolded protein binding;GO:0031072//heat shock protein binding;GO:0003756//protein disulfide isomerase activity	GO:0010206//photosystem II repair;GO:0006457//protein folding	NA	gi|449437216|ref|XP_004136388.1|//PREDICTED: protein disulfide-isomerase LQY1, chloroplastic [Cucumis sativus]
Csa1G515470	357	1296.9	548.37	-1.24184	4.1646e-05	Down	1.84537e-06	GO:0044455//mitochondrial membrane part;GO:0005743//mitochondrial inner membrane;GO:0016021//integral component of membrane;GO:0098796//membrane protein complex;GO:0042170//plastid membrane;GO:0009507//chloroplast	GO:0042803//protein homodimerization activity;GO:0015267//channel activity;GO:0022891//substrate-specific transmembrane transporter activity	GO:0045037//protein import into chloroplast stroma	NA	gi|700210622|gb|KGN65718.1|//hypothetical protein Csa_1G515470 [Cucumis sativus]
Csa3G854250	543	7.43857	29.9203	2.00803	0.00700437	Up	0.000798579	NA	NA	NA	K13448//calcium-binding protein CML	gi|449460169|ref|XP_004147818.1|//PREDICTED: probable calcium-binding protein CML41 [Cucumis sativus]
Csa2G193380	2046	52.3876	15.8915	-1.72097	0.0021433	Down	0.000194827	NA	NA	NA	NA	gi|778668868|ref|XP_004150405.2|//PREDICTED: uncharacterized protein LOC101216599 [Cucumis sativus]
Csa2G238860	321	531.404	250.913	-1.08262	0.0012143	Down	9.83712e-05	NA	GO:0031072//heat shock protein binding;GO:0051082//unfolded protein binding	NA	NA	gi|449470832|ref|XP_004153120.1|//PREDICTED: uncharacterized protein LOC101218183 [Cucumis sativus]
Csa3G748780	435	1675.8	7343.85	2.13168	2.57454e-07	Up	5.34614e-09	NA	NA	NA	NA	gi|449440187|ref|XP_004137866.1|//PREDICTED: uncharacterized protein LOC101207081 [Cucumis sativus]
Csa3G002940	720	49.3626	14.1444	-1.80319	0.000666778	Down	4.73245e-05	GO:0046658//anchored component of plasma membrane	NA	NA	K04733//interleukin-1 receptor-associated kinase 4 [EC:2.7.11.1];K03006//DNA-directed RNA polymerase II subunit RPB1 [EC:2.7.7.6]	gi|700200542|gb|KGN55675.1|//hypothetical protein Csa_3G002940 [Cucumis sativus]
Csa4G091870	1029	115.52	432.883	1.90583	4.51585e-17	Up	1.226e-19	GO:0016021//integral component of membrane	GO:0046872//metal ion binding;GO:0045486//naringenin 3-dioxygenase activity	GO:0009620//response to fungus;GO:0055114//oxidation-reduction process;GO:0009617//response to bacterium	K05278//flavonol synthase [EC:1.14.11.23];K00475//naringenin 3-dioxygenase [EC:1.14.11.9];K18054//2'-deoxymugineic-acid 2'-dioxygenase / mugineic-acid 3-dioxygenase [EC:1.14.11.24 1.14.11.25]	gi|449438859|ref|XP_004137205.1|//PREDICTED: 1-aminocyclopropane-1-carboxylate oxidase 5 [Cucumis sativus]
Csa7G450730	3714	234.085	585.495	1.32263	0.00107396	Up	8.47963e-05	GO:0016021//integral component of membrane	GO:0000287//magnesium ion binding;GO:0005524//ATP binding;GO:0004012//phospholipid-translocating ATPase activity	GO:0045332//phospholipid translocation	K01530//phospholipid-translocating ATPase [EC:3.6.3.1]	gi|449447866|ref|XP_004141687.1|//PREDICTED: putative phospholipid-transporting ATPase 4 isoform X2 [Cucumis sativus]
Csa1G600860	1320	286.65	120.199	-1.25387	0.00160236	Down	0.000136876	NA	NA	NA	NA	gi|449452805|ref|XP_004144149.1|//PREDICTED: F-box/kelch-repeat protein At5g26960 [Cucumis sativus]
Csa3G147740	1716	3155.65	7096.77	1.16923	0.00905147	Up	0.0010887	NA	GO:0032440//2-alkenal reductase [NAD(P)] activity;GO:0005524//ATP binding	GO:0055114//oxidation-reduction process	K09489//heat shock 70kDa protein 4	gi|449432706|ref|XP_004134140.1|//PREDICTED: heat shock 70 kDa protein 8 [Cucumis sativus]
Csa5G505230	711	1832.61	831.858	-1.13949	1.33744e-07	Down	2.57412e-09	GO:0031977//thylakoid lumen;GO:0019898//extrinsic component of membrane;GO:0009507//chloroplast;GO:0009654//photosystem II oxygen evolving complex	GO:0005509//calcium ion binding	GO:0015979//photosynthesis	K02717//photosystem II oxygen-evolving enhancer protein 2	gi|449464194|ref|XP_004149814.1|//PREDICTED: psbP-like protein 1, chloroplastic [Cucumis sativus]
Csa2G404850	2811	87.7785	235.51	1.42385	1.89571e-08	Up	2.91759e-10	GO:0016020//membrane	NA	NA	K04733//interleukin-1 receptor-associated kinase 4 [EC:2.7.11.1]	gi|700208015|gb|KGN63134.1|//hypothetical protein Csa_2G404850 [Cucumis sativus]
Csa3G839830	1413	1208.43	557.36	-1.11645	2.40958e-07	Down	4.94135e-09	NA	NA	NA	K10268//F-box and leucine-rich repeat protein 2/20	gi|449446700|ref|XP_004141109.1|//PREDICTED: F-box/LRR-repeat protein 4 [Cucumis sativus]
Csa1G228960	615	18673.8	2181.63	-3.09754	1.00807e-17	Down	2.34582e-20	NA	NA	NA	K02883//large subunit ribosomal protein L18e;K11855//ubiquitin carboxyl-terminal hydrolase 36/42 [EC:3.4.19.12]	gi|778659962|ref|XP_004150208.2|//PREDICTED: 36.4 kDa proline-rich protein [Cucumis sativus]
Csa6G485110	981	121.224	41.6653	-1.54076	0.0114659	Down	0.00147082	GO:0016021//integral component of membrane	GO:0022857//transmembrane transporter activity	GO:0055085//transmembrane transport	K00801//farnesyl-diphosphate farnesyltransferase [EC:2.5.1.21]	gi|700193180|gb|KGN48384.1|//hypothetical protein Csa_6G485110 [Cucumis sativus]
Csa3G689790	1066	253.291	122.914	-1.04315	0.0429738	Down	0.00759808	GO:0005618//cell wall;GO:0005886//plasma membrane	NA	NA	K03097//casein kinase II subunit alpha [EC:2.7.11.1]	gi|449464002|ref|XP_004149718.1|//PREDICTED: uncharacterized protein LOC101216438 [Cucumis sativus]
Csa5G383350	2622	23.9966	5.31969	-2.17342	0.00514467	Down	0.000557191	NA	GO:0043546//molybdopterin cofactor binding;GO:0020037//heme binding;GO:0050464//nitrate reductase (NADPH) activity;GO:0030151//molybdenum ion binding	GO:0042128//nitrate assimilation;GO:0055114//oxidation-reduction process;GO:0006809//nitric oxide biosynthetic process	K10534//nitrate reductase (NAD(P)H) [EC:1.7.1.1 1.7.1.2 1.7.1.3]	gi|525507296|ref|NP_001267688.1|//nitrate reductase [NAD(P)H]-like [Cucumis sativus]
Csa2G354630	786	101.621	371.001	1.86823	1.74052e-08	Up	2.62748e-10	NA	NA	NA	NA	gi|778670947|ref|XP_011649562.1|//PREDICTED: uncharacterized protein DDB_G0286299-like [Cucumis sativus]
Csa1G599400	1047	173.46	402.059	1.2128	0.00846811	Up	0.00100751	NA	GO:0003824//catalytic activity	GO:0008152//metabolic process	K00167//2-oxoisovalerate dehydrogenase E1 component beta subunit [EC:1.2.4.4]	gi|700211250|gb|KGN66346.1|//hypothetical protein Csa_1G599400 [Cucumis sativus]
Csa6G517960	426	467.12	100.369	-2.21847	6.92719e-05	Down	3.35831e-06	GO:0005634//nucleus	GO:0003677//DNA binding;GO:0046872//metal ion binding;GO:0003700//transcription factor activity, sequence-specific DNA binding	GO:0009908//flower development;GO:0006355//regulation of transcription, DNA-templated	K20641//Rho GTPase-activating protein 20;K13415//protein brassinosteroid insensitive 1 [EC:2.7.10.1 2.7.11.1]	gi|449434338|ref|XP_004134953.1|//PREDICTED: squamosa promoter-binding protein 1 [Cucumis sativus]
Csa4G624990	615	55.5756	243.148	2.12931	6.93767e-07	Up	1.68506e-08	GO:0016021//integral component of membrane	GO:0005524//ATP binding;GO:0004672//protein kinase activity	GO:0006468//protein phosphorylation	K04733//interleukin-1 receptor-associated kinase 4 [EC:2.7.11.1]	gi|700199886|gb|KGN55044.1|//hypothetical protein Csa_4G624990 [Cucumis sativus]
Csa5G527900	906	106.099	51.0744	-1.05474	0.0319615	Down	0.00522956	NA	NA	NA	NA	gi|449450205|ref|XP_004142854.1|//PREDICTED: zinc-finger homeodomain protein 4 [Cucumis sativus]
Csa3G002530	624	194.797	43.4498	-2.16455	4.40478e-05	Down	1.97102e-06	NA	NA	NA	K01681//aconitate hydratase [EC:4.2.1.3]	gi|700200500|gb|KGN55633.1|//hypothetical protein Csa_3G002530 [Cucumis sativus]
Csa5G605140	723	4.94041	48.9163	3.30761	1.88273e-06	Up	5.44912e-08	GO:0005618//cell wall;GO:0005576//extracellular region;GO:0016021//integral component of membrane;GO:0005886//plasma membrane	GO:0003723//RNA binding;GO:0033897//ribonuclease T2 activity	GO:0090502//RNA phosphodiester bond hydrolysis, endonucleolytic;GO:0009718//anthocyanin-containing compound biosynthetic process	K01166//ribonuclease T2 [EC:3.1.27.1]	gi|449435342|ref|XP_004135454.1|//PREDICTED: ribonuclease 1-like [Cucumis sativus]
Csa5G544050	1941	20.0704	46.4633	1.21102	0.0207494	Up	0.00303993	NA	GO:0003968//RNA-directed 5'-3' RNA polymerase activity	GO:0001172//transcription, RNA-templated	K11699//RNA-dependent RNA polymerase [EC:2.7.7.48]	gi|778708597|ref|XP_011656241.1|//PREDICTED: RNA-dependent RNA polymerase 1 [Cucumis sativus]
Csa6G486820	1692	9.34806	33.1794	1.82755	0.00111798	Up	8.88337e-05	NA	GO:0003677//DNA binding;GO:0004518//nuclease activity	GO:0090305//nucleic acid phosphodiester bond hydrolysis	K10882//crossover junction endonuclease EME1 [EC:3.1.22.-]	gi|449448582|ref|XP_004142045.1|//PREDICTED: crossover junction endonuclease EME1B isoform X1 [Cucumis sativus]
Csa4G000820	297	6.68693	110.44	4.04578	4.04002e-11	Up	3.56467e-13	NA	NA	NA	NA	gi|700197604|gb|KGN52762.1|//hypothetical protein Csa_4G000820 [Cucumis sativus]
Csa3G645980	1374	49.1502	16.7462	-1.55336	0.0315527	Down	0.00514834	GO:0005737//cytoplasm	GO:0052852//very-long-chain-(S)-2-hydroxy-acid oxidase activity;GO:0008891//glycolate oxidase activity;GO:0010181//FMN binding;GO:0052854//medium-chain-(S)-2-hydroxy-acid oxidase activity;GO:0052853//long-chain-(S)-2-hydroxy-long-chain-acid oxidase activity	GO:0042742//defense response to bacterium;GO:0055114//oxidation-reduction process;GO:0050665//hydrogen peroxide biosynthetic process	K11517//(S)-2-hydroxy-acid oxidase [EC:1.1.3.15]	gi|700203327|gb|KGN58460.1|//hypothetical protein Csa_3G645980 [Cucumis sativus]
Csa6G504460	1536	137.575	318.813	1.21249	3.44438e-07	Up	7.59777e-09	GO:0016021//integral component of membrane	GO:0005524//ATP binding	NA	K08900//mitochondrial chaperone BCS1	gi|778719542|ref|XP_004149988.2|//PREDICTED: mitochondrial chaperone BCS1-like [Cucumis sativus]
Csa2G277620	933	42.2104	18.3251	-1.20377	0.0119779	Down	0.00155277	NA	NA	NA	NA	gi|778669884|ref|XP_011649316.1|//PREDICTED: homeobox protein 6-like [Cucumis sativus]
Csa6G499840	1455	1867.06	681.731	-1.4535	0.00229154	Down	0.000210635	NA	GO:0016758//transferase activity, transferring hexosyl groups	GO:0008152//metabolic process	K00699//glucuronosyltransferase [EC:2.4.1.17];K13030//cyanohydrin beta-glucosyltransferase [EC:2.4.1.85]	gi|449451425|ref|XP_004143462.1|//PREDICTED: 7-deoxyloganetin glucosyltransferase-like isoform X2 [Cucumis sativus]
Csa1G306810	630	56.5888	156.196	1.46477	0.000299815	Up	1.84741e-05	NA	GO:0008270//zinc ion binding	NA	K15407//queuine tRNA-ribosyltransferase subunit QTRTD1 [EC:2.4.2.29];K13811//3'-phosphoadenosine 5'-phosphosulfate synthase [EC:2.7.7.4 2.7.1.25]	gi|778660445|ref|XP_004150016.2|//PREDICTED: uncharacterized protein LOC101212261 isoform X2 [Cucumis sativus]
Csa7G372940	1587	19.5884	6.5484	-1.58079	0.0202937	Down	0.00295743	GO:0016459//myosin complex	GO:0003779//actin binding;GO:0005524//ATP binding;GO:0003774//motor activity	NA	K10357//myosin V	gi|700189467|gb|KGN44700.1|//hypothetical protein Csa_7G372940 [Cucumis sativus]
Csa3G278920	909	6.78983	26.6713	1.97384	0.00170808	Up	0.000148806	NA	NA	NA	K13945	gi|700202618|gb|KGN57751.1|//hypothetical protein Csa_3G278920 [Cucumis sativus]
Csa5G169100	1002	70.7967	142.941	1.01367	0.00408161	Up	0.00041851	NA	NA	NA	NA	gi|449451944|ref|XP_004143720.1|//PREDICTED: AT-hook motif nuclear-localized protein 3 [Cucumis sativus]
Csa5G568310	1749	4872.5	2423.05	-1.00784	7.69377e-05	Down	3.78217e-06	GO:0005829//cytosol;GO:0010319//stromule;GO:0009570//chloroplast stroma	GO:0000287//magnesium ion binding;GO:0004614//phosphoglucomutase activity	GO:0006006//glucose metabolic process;GO:0019252//starch biosynthetic process;GO:0005978//glycogen biosynthetic process;GO:0019388//galactose catabolic process;GO:0009590//detection of gravity	K01835//phosphoglucomutase [EC:5.4.2.2]	gi|449464800|ref|XP_004150117.1|//PREDICTED: phosphoglucomutase, cytoplasmic [Cucumis sativus]
Csa6G349840	735	2550.79	967.109	-1.39919	1.13098e-05	Down	4.17805e-07	NA	NA	NA	K18213//proteinaceous RNase P [EC:3.1.26.5]	gi|449453011|ref|XP_004144252.1|//PREDICTED: protein STAY-GREEN LIKE, chloroplastic [Cucumis sativus]
Csa6G497050	1248	877.619	161.756	-2.43977	9.08888e-11	Down	8.4601e-13	GO:0005874//microtubule;GO:0005737//cytoplasm	GO:0005525//GTP binding;GO:0005200//structural constituent of cytoskeleton;GO:0003924//GTPase activity	GO:0007017//microtubule-based process	K07374//tubulin alpha	gi|700193450|gb|KGN48654.1|//hypothetical protein Csa_6G497050 [Cucumis sativus]
Csa7G446780	2421	1.48297	9.31041	2.65036	0.00218476	Up	0.000199125	NA	NA	NA	K04733//interleukin-1 receptor-associated kinase 4 [EC:2.7.11.1]	gi|700190128|gb|KGN45361.1|//hypothetical protein Csa_7G446780 [Cucumis sativus]
Csa3G731200	654	601.677	206.881	-1.54019	1.71673e-08	Down	2.57173e-10	GO:0009941//chloroplast envelope;GO:0009534//chloroplast thylakoid	NA	NA	NA	gi|449440263|ref|XP_004137904.1|//PREDICTED: rhodanese-like domain-containing protein 10 [Cucumis sativus]
Csa1G043090	1800	51.6231	24.939	-1.04962	0.0351624	Down	0.00592376	NA	NA	NA	K15271//ATP-dependent DNA helicase HFM1/MER3 [EC:3.6.4.12];K06066//CBF1 interacting corepressor	gi|778657489|ref|XP_011650978.1|//PREDICTED: putative pentatricopeptide repeat-containing protein At3g15130 [Cucumis sativus]
Csa3G604110	1041	704.882	1438.96	1.02957	6.06279e-07	Up	1.45199e-08	NA	GO:0043169//cation binding;GO:0004721//phosphoprotein phosphatase activity	NA	K14497//protein phosphatase 2C [EC:3.1.3.16]	gi|778681883|ref|XP_004150316.2|//PREDICTED: probable protein phosphatase 2C 51 [Cucumis sativus]
CsaUNG013090	2310	23.5726	4.20021	-2.48858	0.00156016	Down	0.000132523	GO:0005618//cell wall	GO:0004252//serine-type endopeptidase activity	NA	K04733//interleukin-1 receptor-associated kinase 4 [EC:2.7.11.1];K13199//plasminogen activator inhibitor 1 RNA-binding protein;K12663//Delta(3,5)-Delta(2,4)-dienoyl-CoA isomerase [EC:5.3.3.-];K01183//chitinase [EC:3.2.1.14]	gi|778730654|ref|XP_004140477.2|//PREDICTED: subtilisin-like protease SBT1.1 [Cucumis sativus]
Csa6G040650	1623	1.0108	4.8931	2.27525	0.0162409	Up	0.00225264	NA	GO:0030598//rRNA N-glycosylase activity	GO:0017148//negative regulation of translation;GO:0006952//defense response	NA	gi|778710161|ref|XP_011656527.1|//PREDICTED: nigrin b-like [Cucumis sativus]
Csa2G075440	4059	12.801	34.9823	1.45037	0.0177487	Up	0.00250824	NA	GO:0043531//ADP binding;GO:0005524//ATP binding	GO:0006952//defense response	K13459//disease resistance protein RPS2	gi|778667939|ref|XP_011649012.1|//PREDICTED: disease resistance protein At4g27190-like [Cucumis sativus]
Csa7G452370	453	136.271	61.5874	-1.14577	0.0472783	Down	0.00857567	GO:0005634//nucleus;GO:0005737//cytoplasm	GO:0032440//2-alkenal reductase [NAD(P)] activity;GO:0043424//protein histidine kinase binding;GO:0009927//histidine phosphotransfer kinase activity	GO:0016310//phosphorylation;GO:0009736//cytokinin-activated signaling pathway;GO:0000160//phosphorelay signal transduction system;GO:0055114//oxidation-reduction process	K14490//histidine-containing phosphotransfer peotein	gi|449447821|ref|XP_004141666.1|//PREDICTED: histidine-containing phosphotransfer protein 4 [Cucumis sativus]
Csa6G133680	1191	52.3295	23.4795	-1.15623	0.0134067	Down	0.00178284	GO:0005634//nucleus	GO:0043565//sequence-specific DNA binding;GO:0003700//transcription factor activity, sequence-specific DNA binding	GO:0006355//regulation of transcription, DNA-templated	K20557//transcription factor VIP1	gi|449444530|ref|XP_004140027.1|//PREDICTED: transcription factor RF2b-like [Cucumis sativus]
Csa4G012390	648	1.48822	23.8305	4.00115	3.29782e-07	Up	7.22092e-09	GO:0005634//nucleus	GO:0001046//core promoter sequence-specific DNA binding;GO:0003700//transcription factor activity, sequence-specific DNA binding	GO:0043620//regulation of DNA-templated transcription in response to stress;GO:0000122//negative regulation of transcription from RNA polymerase II promoter;GO:0032107//regulation of response to nutrient levels;GO:0010055//atrichoblast differentiation;GO:0048527//lateral root development	K13424//WRKY transcription factor 33	gi|778689952|ref|XP_004152302.2|//PREDICTED: probable WRKY transcription factor 75 [Cucumis sativus]
Csa5G622750	708	806.226	1752.18	1.11989	2.38197e-05	Up	9.73104e-07	NA	GO:0050366//tyramine N-feruloyltransferase activity;GO:0008080//N-acetyltransferase activity	NA	NA	gi|449449364|ref|XP_004142435.1|//PREDICTED: probable acetyltransferase NATA1-like [Cucumis sativus]
Csa5G223100	441	27.8199	81.3452	1.54794	0.00950698	Up	0.00115916	GO:0009507//chloroplast	NA	NA	NA	gi|778701594|ref|XP_011655051.1|//PREDICTED: uncharacterized protein LOC105435471 [Cucumis sativus]
Csa1G408710	1515	32.8155	12.4033	-1.40365	0.040175	Down	0.00697273	NA	GO:0003743//translation initiation factor activity;GO:0016740//transferase activity	GO:0006413//translational initiation	K11593//eukaryotic translation initiation factor 2C	gi|778660625|ref|XP_011656603.1|//PREDICTED: protein argonaute PNH1 isoform X1 [Cucumis sativus]
Csa2G011590	1008	50.9339	19.9392	-1.35302	0.0214246	Down	0.00316274	NA	NA	NA	K10406//kinesin family member C2/C3	gi|700205707|gb|KGN60826.1|//hypothetical protein Csa_2G011590 [Cucumis sativus]
Csa3G852590	1599	451.733	1188.96	1.39616	0.00141357	Up	0.000117734	GO:0016021//integral component of membrane	GO:0016705//oxidoreductase activity, acting on paired donors, with incorporation or reduction of molecular oxygen;GO:0020037//heme binding;GO:0005506//iron ion binding;GO:0004497//monooxygenase activity	GO:0055114//oxidation-reduction process	K00517;K00512//steroid 17alpha-monooxygenase / 17alpha-hydroxyprogesterone deacetylase [EC:1.14.14.19 1.14.14.32]	gi|449460181|ref|XP_004147824.1|//PREDICTED: cytochrome P450 CYP82D47 [Cucumis sativus]
Csa3G116740	2184	300.916	104.167	-1.53045	2.01369e-09	Down	2.49917e-11	GO:0005634//nucleus;GO:0005886//plasma membrane;GO:0005737//cytoplasm	GO:0004674//protein serine/threonine kinase activity;GO:0005524//ATP binding	GO:0006468//protein phosphorylation;GO:0035556//intracellular signal transduction	K08286//protein-serine/threonine kinase [EC:2.7.11.-]	gi|778676592|ref|XP_004133761.2|//PREDICTED: serine/threonine-protein kinase D6PKL2 [Cucumis sativus]
Csa4G038810	1218	74.7988	178.065	1.25132	0.000101288	Up	5.24927e-06	NA	GO:0005488//binding	NA	K14794//ribosomal RNA-processing protein 12;K15340//DNA cross-link repair 1A protein;K12309//beta-galactosidase [EC:3.2.1.23]	gi|449462892|ref|XP_004149169.1|//PREDICTED: protein indeterminate-domain 1-like [Cucumis sativus]
Csa2G351550	1116	52.4582	18.0486	-1.53928	0.000860538	Down	6.49982e-05	NA	NA	NA	NA	gi|449450584|ref|XP_004143042.1|//PREDICTED: F-box protein At1g67340-like [Cucumis sativus]
Csa3G901190	1122	191.087	72.4187	-1.39979	0.00406301	Down	0.000415815	GO:0016021//integral component of membrane	GO:0061630//ubiquitin protein ligase activity;GO:0008270//zinc ion binding	GO:0043161//proteasome-mediated ubiquitin-dependent protein catabolic process	K19041//E3 ubiquitin-protein ligase RNF38/44 [EC:2.3.2.27]	gi|778687904|ref|XP_011652647.1|//PREDICTED: E3 ubiquitin-protein ligase Os04g0590900-like [Cucumis sativus]
Csa3G851860	1026	58.2541	11.4832	-2.34283	0.000217619	Down	1.26919e-05	NA	NA	NA	NA	gi|778686399|ref|XP_004150113.2|//PREDICTED: uncharacterized protein LOC101217774 [Cucumis sativus]
Csa3G180330	906	691.469	241.625	-1.5169	1.98325e-05	Down	7.91299e-07	GO:0009570//chloroplast stroma	GO:0008839//4-hydroxy-tetrahydrodipicolinate reductase	GO:0019684//photosynthesis, light reaction;GO:0009089//lysine biosynthetic process via diaminopimelate;GO:0019877//diaminopimelate biosynthetic process;GO:0055114//oxidation-reduction process	K16908//chloroplast NAD(P)H dehydrogenase [EC:1.6.99.-]	gi|449446063|ref|XP_004140791.1|//PREDICTED: putative 4-hydroxy-tetrahydrodipicolinate reductase 3, chloroplastic [Cucumis sativus]
Csa5G416260	849	325.467	82.5278	-1.97956	2.14938e-13	Down	1.10454e-15	GO:0016021//integral component of membrane	NA	NA	K04733//interleukin-1 receptor-associated kinase 4 [EC:2.7.11.1]	gi|449466997|ref|XP_004151212.1|//PREDICTED: cysteine-rich repeat secretory protein 60 [Cucumis sativus]
Csa4G005000	633	1405.29	10250.9	2.86682	9.71108e-08	Up	1.80314e-09	NA	NA	NA	K13993//HSP20 family protein	gi|449469280|ref|XP_004152349.1|//PREDICTED: 26.5 kDa heat shock protein, mitochondrial [Cucumis sativus]
Csa1G295160	702	38.9167	12.992	-1.58276	0.00864907	Down	0.00103485	NA	NA	NA	K05387//glutamate receptor, ionotropic, plant	gi|700210191|gb|KGN65287.1|//hypothetical protein Csa_1G295160 [Cucumis sativus]
Csa5G152820	867	3.46791	23.1314	2.73771	0.00188558	Up	0.000167864	GO:0016021//integral component of membrane;GO:0009507//chloroplast	GO:0005506//iron ion binding;GO:0010291//carotene beta-ring hydroxylase activity	GO:0016123//xanthophyll biosynthetic process;GO:0016119//carotene metabolic process;GO:0006633//fatty acid biosynthetic process;GO:0055114//oxidation-reduction process	K15746//beta-carotene 3-hydroxylase [EC:1.14.13.129]	gi|449452452|ref|XP_004143973.1|//PREDICTED: beta-carotene 3-hydroxylase 1, chloroplastic-like isoform X1 [Cucumis sativus]
Csa6G083030	831	92.0373	37.8539	-1.28178	0.0254313	Down	0.00388614	GO:0005576//extracellular region	NA	GO:0009405//pathogenesis	NA	gi|700191113|gb|KGN46317.1|//hypothetical protein Csa_6G083030 [Cucumis sativus]
Csa4G094530	1428	2423.14	766.884	-1.6598	3.90541e-06	Down	1.24204e-07	NA	GO:0008233//peptidase activity	GO:0006508//proteolysis	K09650//rhomboid-like protein [EC:3.4.21.105];K07059//uncharacterized protein;K01240//uridine nucleosidase [EC:3.2.2.3]	gi|778691760|ref|XP_011653345.1|//PREDICTED: uncharacterized protein LOC101206746 isoform X3 [Cucumis sativus]
Csa3G592170	1107	279.492	127.294	-1.13464	0.000675632	Down	4.83787e-05	NA	GO:0016787//hydrolase activity	NA	NA	gi|778681741|ref|XP_011651575.1|//PREDICTED: alpha/beta hydrolase domain-containing protein 17B [Cucumis sativus]
Csa1G031820	1173	1874.69	679.423	-1.46427	0.000489716	Down	3.2692e-05	NA	GO:0016630//protochlorophyllide reductase activity	GO:0055114//oxidation-reduction process	K11153//retinol dehydrogenase 12 [EC:1.1.1.300];K19329//WW domain-containing oxidoreductase;K11162//retinol dehydrogenase 14 [EC:1.1.1.-]	gi|778656740|ref|XP_011649591.1|//PREDICTED: retinol dehydrogenase 11-like [Cucumis sativus]
Csa6G046380	1785	99.0655	27.14	-1.86796	5.84854e-05	Down	2.75599e-06	NA	NA	NA	NA	gi|778710466|ref|XP_004140996.2|//PREDICTED: uncharacterized abhydrolase domain-containing protein DDB_G0269086-like isoform X1 [Cucumis sativus]
Csa3G119420	516	18.7022	49.4761	1.40352	0.00139749	Up	0.00011621	NA	GO:0003677//DNA binding	GO:0006355//regulation of transcription, DNA-templated	K16222//Dof zinc finger protein DOF5.5	gi|778676830|ref|XP_011650669.1|//PREDICTED: dof zinc finger protein DOF3.7 [Cucumis sativus]
Csa5G423880	1512	314.197	153.766	-1.03093	0.00139155	Down	0.000115563	GO:0016021//integral component of membrane;GO:0046658//anchored component of plasma membrane	GO:0042973//glucan endo-1,3-beta-D-glucosidase activity;GO:0030247//polysaccharide binding;GO:0004673//protein histidine kinase activity	GO:0018106//peptidyl-histidine phosphorylation;GO:0005975//carbohydrate metabolic process	K19891//glucan endo-1,3-beta-glucosidase 1/2/3 [EC:3.2.1.39]	gi|449445079|ref|XP_004140301.1|//PREDICTED: glucan endo-1,3-beta-glucosidase 2 [Cucumis sativus]
Csa3G363150	675	254.097	77.1496	-1.71965	1.64877e-07	Down	3.22129e-09	NA	NA	NA	NA	gi|778680951|ref|XP_004149449.2|//PREDICTED: probable membrane-associated kinase regulator 6 [Cucumis sativus]
Csa6G291910	969	510.027	1057.61	1.05216	0.00206125	Up	0.000185769	GO:0005759//mitochondrial matrix	GO:0005524//ATP binding;GO:0050660//flavin adenine dinucleotide binding;GO:0008470//isovaleryl-CoA dehydrogenase activity	GO:0009083//branched-chain amino acid catabolic process;GO:0006552//leucine catabolic process;GO:0055114//oxidation-reduction process	K00253//isovaleryl-CoA dehydrogenase [EC:1.3.8.4]	gi|700192107|gb|KGN47311.1|//hypothetical protein Csa_6G291910 [Cucumis sativus]
Csa1G531690	2244	171.723	54.0373	-1.66805	0.000219753	Down	1.28541e-05	GO:0016021//integral component of membrane	GO:0004674//protein serine/threonine kinase activity;GO:0005524//ATP binding	GO:0006468//protein phosphorylation	K04733//interleukin-1 receptor-associated kinase 4 [EC:2.7.11.1];K04730//interleukin-1 receptor-associated kinase 1 [EC:2.7.11.1]	gi|449474969|ref|XP_004154335.1|//PREDICTED: putative serine/threonine-protein kinase-like protein CCR3 [Cucumis sativus]
Csa2G349610	978	35.0607	16.4759	-1.0895	0.0487946	Down	0.00891347	NA	NA	NA	K10406//kinesin family member C2/C3	gi|778670571|ref|XP_011649496.1|//PREDICTED: uncharacterized protein LOC101209288 [Cucumis sativus]
Csa1G423240	1149	366.022	83.0376	-2.14009	4.14825e-13	Down	2.39318e-15	NA	GO:0004674//protein serine/threonine kinase activity;GO:0005524//ATP binding;GO:0004714//transmembrane receptor protein tyrosine kinase activity	GO:0018108//peptidyl-tyrosine phosphorylation	K04733//interleukin-1 receptor-associated kinase 4 [EC:2.7.11.1]	gi|449457175|ref|XP_004146324.1|//PREDICTED: probable receptor-like serine/threonine-protein kinase At5g57670 [Cucumis sativus]
Csa3G536670	2007	693.348	257.982	-1.42631	7.08244e-07	Down	1.73396e-08	GO:0005887//integral component of plasma membrane	GO:0005452//inorganic anion exchanger activity	GO:0051453//regulation of intracellular pH;GO:0098656//anion transmembrane transport;GO:0015698//inorganic anion transport	K13862//solute carrier family 4 (sodium borate transporter), member 11;K06573//solute carrier family 4 (anion exchanger), member 1	gi|449467056|ref|XP_004151241.1|//PREDICTED: boron transporter 4 [Cucumis sativus]
Csa3G483770	843	168.854	443.014	1.39158	7.07092e-05	Up	3.4417e-06	NA	NA	NA	NA	gi|700202935|gb|KGN58068.1|//hypothetical protein Csa_3G483770 [Cucumis sativus]
Csa5G643380	2211	18.2917	6.58574	-1.47377	0.0465274	Down	0.00841811	GO:0009986//cell surface	GO:0042973//glucan endo-1,3-beta-D-glucosidase activity;GO:0052861//glucan endo-1,3-beta-glucanase activity, C-3 substituted reducing group	GO:0006076//(1->3)-beta-D-glucan catabolic process	K01180//endo-1,3(4)-beta-glucanase [EC:3.2.1.6]	gi|778707571|ref|XP_011656028.1|//PREDICTED: endo-1,3(4)-beta-glucanase 2-like [Cucumis sativus]
Csa2G382480	438	71.1597	181.621	1.3518	0.000783086	Up	5.80092e-05	NA	NA	NA	NA	gi|778672598|ref|XP_011649836.1|//PREDICTED: uncharacterized protein LOC105434671 [Cucumis sativus]
Csa2G416190	2232	222.381	776.504	1.80396	2.16999e-13	Up	1.12566e-15	GO:0016021//integral component of membrane	GO:0016760//cellulose synthase (UDP-forming) activity	GO:0030244//cellulose biosynthetic process;GO:0071555//cell wall organization	K10999//cellulose synthase A [EC:2.4.1.12]	gi|778673434|ref|XP_004151939.2|//PREDICTED: cellulose synthase-like protein H1 isoform X1 [Cucumis sativus]
Csa1G071260	1341	5.02154	15.1133	1.58962	0.0419029	Up	0.00735186	NA	GO:0016301//kinase activity;GO:0005488//binding	GO:0009987//cellular process	K04733//interleukin-1 receptor-associated kinase 4 [EC:2.7.11.1]	gi|700209516|gb|KGN64612.1|//hypothetical protein Csa_1G071260 [Cucumis sativus]
Csa1G479110	216	1.65044	12.9525	2.9723	0.000363214	Up	2.31554e-05	NA	NA	NA	NA	NA
Csa3G127120	1248	9.54877	36.6611	1.94086	0.000954166	Up	7.32728e-05	NA	GO:0004842//ubiquitin-protein transferase activity	GO:0016567//protein ubiquitination	K10260//F-box and WD-40 domain protein 7;K08332	gi|449433143|ref|XP_004134357.1|//PREDICTED: E3 ubiquitin-protein ligase PUB23-like [Cucumis sativus]
Csa5G162050	1113	69.821	170.042	1.28416	0.000736842	Up	5.3619e-05	GO:0031012//extracellular matrix	GO:0004222//metalloendopeptidase activity;GO:0008270//zinc ion binding	GO:0006508//proteolysis	K07999//matrix metalloproteinase-20 (enamelysin) [EC:3.4.24.-]	gi|778700092|ref|XP_011654810.1|//PREDICTED: metalloendoproteinase 1 [Cucumis sativus]
Csa7G239050	1269	522.028	193.678	-1.43047	0.00151064	Down	0.00012765	GO:0009507//chloroplast	GO:0050661//NADP binding;GO:0051287//NAD binding;GO:0004365//glyceraldehyde-3-phosphate dehydrogenase (NAD+) (phosphorylating) activity	GO:0006006//glucose metabolic process;GO:0080144//amino acid homeostasis;GO:0006096//glycolytic process;GO:0055114//oxidation-reduction process;GO:0080022//primary root development	K00134//glyceraldehyde 3-phosphate dehydrogenase [EC:1.2.1.12]	gi|449444152|ref|XP_004139839.1|//PREDICTED: glyceraldehyde-3-phosphate dehydrogenase GAPCP2, chloroplastic [Cucumis sativus]
Csa5G207950	831	592.848	290.057	-1.03133	3.32631e-05	Down	1.4207e-06	NA	GO:0004640//phosphoribosylanthranilate isomerase activity	GO:0006568//tryptophan metabolic process	K01817//phosphoribosylanthranilate isomerase [EC:5.3.1.24]	gi|449460902|ref|XP_004148183.1|//PREDICTED: N-(5'-phosphoribosyl)anthranilate isomerase 1, chloroplastic [Cucumis sativus]
Csa6G318160	696	371.985	173.619	-1.09932	0.0110738	Down	0.00140657	NA	NA	NA	K09286//EREBP-like factor	gi|778714729|ref|XP_004153075.2|//PREDICTED: ethylene-responsive transcription factor RAP2-3-like [Cucumis sativus]
Csa3G114460	1962	350.665	740.553	1.07851	0.000315889	Up	1.96111e-05	GO:0005634//nucleus	GO:0003713//transcription coactivator activity	GO:0006366//transcription from RNA polymerase II promoter	NA	gi|449431920|ref|XP_004133748.1|//PREDICTED: protein SGT1 homolog At5g65490 [Cucumis sativus]
Csa6G519480	1863	298.445	81.6709	-1.86957	4.781e-12	Down	3.52311e-14	NA	NA	NA	K05747//Wiskott-Aldrich syndrome protein	gi|449433760|ref|XP_004134665.1|//PREDICTED: protein CHUP1, chloroplastic [Cucumis sativus]
Csa1G005650	567	877.156	427.142	-1.03812	0.000510197	Down	3.44056e-05	NA	NA	NA	NA	gi|449440706|ref|XP_004138125.1|//PREDICTED: uncharacterized protein LOC101211887 [Cucumis sativus]
Csa2G382650	768	22.3498	112.056	2.32588	3.29258e-07	Up	7.15119e-09	NA	GO:0043565//sequence-specific DNA binding;GO:0003700//transcription factor activity, sequence-specific DNA binding	GO:0006355//regulation of transcription, DNA-templated	K18834//WRKY transcription factor 1	gi|700207873|gb|KGN62992.1|//hypothetical protein Csa_2G382650 [Cucumis sativus]
Csa3G238180	1029	224.745	106.361	-1.07931	0.0143023	Down	0.00192759	GO:0016021//integral component of membrane;GO:0005578//proteinaceous extracellular matrix	GO:0005509//calcium ion binding	GO:0007165//signal transduction	K06944//uncharacterized protein;K19934//calcium-binding protein;K13412//calcium-dependent protein kinase [EC:2.7.11.1]	gi|778680426|ref|XP_011651314.1|//PREDICTED: reticulocalbin-2 [Cucumis sativus]
Csa5G138510	849	1036.34	469.57	-1.14209	0.00598205	Down	0.000667024	GO:0005840//ribosome;GO:0005730//nucleolus;GO:0005829//cytosol;GO:0016021//integral component of membrane	GO:0000166//nucleotide binding;GO:0003735//structural constituent of ribosome;GO:0003676//nucleic acid binding	GO:0006414//translational elongation	K12890//splicing factor, arginine/serine-rich 1	gi|778698631|ref|XP_011654574.1|//PREDICTED: serine/arginine-rich splicing factor SR34A isoform X1 [Cucumis sativus]
Csa3G608720	285	82.3212	37.4601	-1.13591	0.00928041	Down	0.00112344	NA	NA	NA	NA	gi|700203160|gb|KGN58293.1|//hypothetical protein Csa_3G608720 [Cucumis sativus]
Csa6G450350	1553	849.598	59.5963	-3.83348	1.69438e-20	Down	2.6286e-23	GO:0016021//integral component of membrane	GO:0047259//glucomannan 4-beta-mannosyltransferase activity	GO:0097502//mannosylation	K13680//beta-mannan synthase [EC:2.4.1.32]	gi|449451098|ref|XP_004143299.1|//PREDICTED: glucomannan 4-beta-mannosyltransferase 9-like [Cucumis sativus]
Csa1G042370	693	21.7857	58.4131	1.42291	0.000532841	Up	3.63717e-05	GO:0009506//plasmodesma;GO:0005886//plasma membrane	GO:0004674//protein serine/threonine kinase activity	GO:0006952//defense response;GO:0006468//protein phosphorylation	K04733//interleukin-1 receptor-associated kinase 4 [EC:2.7.11.1]	gi|700209029|gb|KGN64125.1|//hypothetical protein Csa_1G042370 [Cucumis sativus]
Csa3G651690	240	29.347	12.7396	-1.20389	0.0395216	Down	0.00683441	NA	NA	NA	NA	gi|700203350|gb|KGN58483.1|//hypothetical protein Csa_3G651690 [Cucumis sativus]
Csa4G269160	552	930.578	306.66	-1.60149	2.50669e-09	Down	3.20825e-11	GO:0009535//chloroplast thylakoid membrane;GO:0009570//chloroplast stroma	NA	NA	K09578//peptidyl-prolyl cis-trans isomerase NIMA-interacting 1 [EC:5.2.1.8];K00326//cytochrome-b5 reductase [EC:1.6.2.2]	gi|449463863|ref|XP_004149650.1|//PREDICTED: uncharacterized protein LOC101219513 isoform X1 [Cucumis sativus]
Csa7G446960	963	284.36	140.182	-1.02042	0.00487267	Down	0.000522063	NA	GO:0016616//oxidoreductase activity, acting on the CH-OH group of donors, NAD or NADP as acceptor;GO:0051287//NAD binding	GO:0055114//oxidation-reduction process	K15919//hydroxypyruvate reductase 2	gi|449448028|ref|XP_004141768.1|//PREDICTED: glyoxylate/hydroxypyruvate reductase A HPR2 [Cucumis sativus]
Csa1G051640	516	85.0294	27.2596	-1.6412	7.11611e-06	Down	2.47013e-07	NA	NA	NA	NA	gi|778664820|ref|XP_011660360.1|//PREDICTED: uncharacterized protein LOC105436383 [Cucumis sativus]
Csa7G387180	2208	424.17	1025.94	1.27423	0.00357832	Up	0.000359792	NA	GO:0004075//biotin carboxylase activity;GO:0046872//metal ion binding;GO:0005524//ATP binding;GO:0004672//protein kinase activity	GO:0006468//protein phosphorylation	K01968//3-methylcrotonyl-CoA carboxylase alpha subunit [EC:6.4.1.4]	gi|449458468|ref|XP_004146969.1|//PREDICTED: methylcrotonoyl-CoA carboxylase subunit alpha, mitochondrial isoform X1 [Cucumis sativus]
Csa4G641660	1044	35.9084	17.4243	-1.04322	0.049548	Down	0.00909914	GO:0005634//nucleus	NA	NA	K14505//cyclin D3, plant	gi|449447033|ref|XP_004141274.1|//PREDICTED: cyclin-D3-2-like [Cucumis sativus]
Csa3G912320	1101	66.2409	144.783	1.1281	0.000166689	Up	9.30942e-06	NA	GO:0004674//protein serine/threonine kinase activity;GO:0005524//ATP binding	GO:0006468//protein phosphorylation	K00924	gi|449461283|ref|XP_004148371.1|//PREDICTED: probable receptor-like protein kinase At5g47070 [Cucumis sativus]
Csa6G517400	789	18.4731	5.29145	-1.80369	0.0390516	Down	0.00673989	NA	GO:0005199//structural constituent of cell wall	NA	K10955//intestinal mucin-2;K03006//DNA-directed RNA polymerase II subunit RPB1 [EC:2.7.7.6]	gi|449433832|ref|XP_004134701.1|//PREDICTED: pistil-specific extensin-like protein [Cucumis sativus]
Csa4G017110	957	4331.13	1922.37	-1.17185	0.0035306	Down	0.000353967	NA	GO:0004568//chitinase activity	GO:0006032//chitin catabolic process;GO:0016998//cell wall macromolecule catabolic process;GO:0005975//carbohydrate metabolic process	K00434//L-ascorbate peroxidase [EC:1.11.1.11];K20547//basic endochitinase B [EC:3.2.1.14]	gi|449468752|ref|XP_004152085.1|//PREDICTED: chitinase-like protein 1 [Cucumis sativus]
Csa4G304840	948	128.244	296.61	1.20967	3.85577e-05	Up	1.69357e-06	GO:0016021//integral component of membrane	NA	NA	K04714//shingomyelin synthase [EC:2.7.8.27]	gi|449460337|ref|XP_004147902.1|//PREDICTED: phosphatidylinositol:ceramide inositolphosphotransferase 2 [Cucumis sativus]
Csa4G573860	1401	458.989	229.372	-1.00077	0.0469188	Down	0.00849761	GO:0016021//integral component of membrane;GO:0005886//plasma membrane	GO:0015171//amino acid transmembrane transporter activity	GO:0015802//basic amino acid transport;GO:0003333//amino acid transmembrane transport	K14209//solute carrier family 36 (proton-coupled amino acid transporter)	gi|778695190|ref|XP_011653944.1|//PREDICTED: amino acid permease 4 [Cucumis sativus]
Csa3G733250	930	319.946	102.869	-1.63702	0.00167256	Down	0.000144819	NA	NA	NA	NA	gi|778683393|ref|XP_004137922.2|//PREDICTED: uncharacterized protein LOC101222308 [Cucumis sativus]
Csa4G064100	1416	4.83573	20.006	2.04863	0.00352921	Up	0.000353627	NA	GO:0005524//ATP binding;GO:0004672//protein kinase activity	GO:0006468//protein phosphorylation	K08286//protein-serine/threonine kinase [EC:2.7.11.-]	gi|525507168|ref|NP_001267622.1|//protein kinase PINOID 2-like [Cucumis sativus]
Csa1G265640	303	2.75625	15.4972	2.49123	0.00678996	Up	0.000770277	NA	NA	NA	K03768//peptidyl-prolyl cis-trans isomerase B (cyclophilin B) [EC:5.2.1.8]	gi|700210120|gb|KGN65216.1|//hypothetical protein Csa_1G265640 [Cucumis sativus]
Csa3G006590	642	1840.16	673.01	-1.45113	3.73914e-05	Down	1.63397e-06	NA	NA	GO:0044237//cellular metabolic process	NA	gi|449456765|ref|XP_004146119.1|//PREDICTED: protein PAM68, chloroplastic isoform X2 [Cucumis sativus]
Csa3G845460	1485	1881.82	848.702	-1.1488	2.91622e-09	Down	3.7605e-11	GO:0016021//integral component of membrane	GO:0016746//transferase activity, transferring acyl groups	NA	K10532//heparan-alpha-glucosaminide N-acetyltransferase [EC:2.3.1.78]	gi|449446789|ref|XP_004141153.1|//PREDICTED: heparan-alpha-glucosaminide N-acetyltransferase [Cucumis sativus]
Csa7G396330	975	220.613	56.132	-1.97462	0.00448953	Down	0.000470783	GO:0016021//integral component of membrane;GO:0005576//extracellular region	NA	NA	K01206//alpha-L-fucosidase [EC:3.2.1.51]	gi|449436521|ref|XP_004136041.1|//PREDICTED: desiccation-related protein PCC13-62 [Cucumis sativus]
Csa7G395820	648	280.519	774.667	1.46548	0.0266612	Up	0.00412369	GO:0005737//cytoplasm	GO:0004364//glutathione transferase activity	GO:0006749//glutathione metabolic process	K00799//glutathione S-transferase [EC:2.5.1.18]	gi|778727975|ref|XP_011659352.1|//PREDICTED: glutathione S-transferase-like [Cucumis sativus]
Csa5G197120	552	87938.9	186885	1.08757	0.0429747	Up	0.00760239	NA	NA	NA	K13993//HSP20 family protein	gi|778701197|ref|XP_004150235.2|//PREDICTED: 18.1 kDa class I heat shock protein-like [Cucumis sativus]
Csa3G776880	201	1.69792	6.76401	1.99411	0.0321638	Up	0.00527981	NA	NA	NA	NA	gi|700203995|gb|KGN59128.1|//hypothetical protein Csa_3G776880 [Cucumis sativus]
Csa2G338850	648	981.952	2150.94	1.13124	0.0198948	Up	0.0028829	NA	NA	NA	NA	gi|700207122|gb|KGN62241.1|//hypothetical protein Csa_2G338850 [Cucumis sativus]
Csa6G067390	2157	1961.08	646.071	-1.60188	6.75569e-05	Down	3.26321e-06	GO:0009507//chloroplast	GO:0046872//metal ion binding;GO:0008661//1-deoxy-D-xylulose-5-phosphate synthase activity	GO:0009228//thiamine biosynthetic process;GO:0052865//1-deoxy-D-xylulose 5-phosphate biosynthetic process;GO:0016114//terpenoid biosynthetic process	K01662//1-deoxy-D-xylulose-5-phosphate synthase [EC:2.2.1.7]	gi|449454454|ref|XP_004144970.1|//PREDICTED: probable 1-deoxy-D-xylulose-5-phosphate synthase, chloroplastic [Cucumis sativus]
Csa3G890100	936	91.0098	21.4635	-2.08414	2.39768e-05	Down	9.81065e-07	GO:0016020//membrane	NA	NA	NA	gi|449437288|ref|XP_004136424.1|//PREDICTED: uncharacterized protein LOC101205953 [Cucumis sativus]
Csa1G269860	660	170.75	72.9483	-1.22694	0.00466453	Down	0.00049524	NA	NA	NA	NA	gi|700210148|gb|KGN65244.1|//hypothetical protein Csa_1G269860 [Cucumis sativus]
Csa1G629050	1560	12.6602	29.3121	1.2112	0.041304	Up	0.00722475	NA	GO:0016788//hydrolase activity, acting on ester bonds	GO:0008152//metabolic process	K01114//phospholipase C [EC:3.1.4.3]	gi|778663829|ref|XP_004139131.2|//PREDICTED: non-specific phospholipase C2 [Cucumis sativus]
Csa7G031680	411	38.3344	12.5552	-1.61036	0.0306203	Down	0.00492995	NA	NA	NA	NA	gi|700188174|gb|KGN43407.1|//hypothetical protein Csa_7G031680 [Cucumis sativus]
Csa1G507460	918	218.71	94.2437	-1.21455	0.000245474	Down	1.4721e-05	NA	NA	NA	K12471//epsin	gi|449464946|ref|XP_004150190.1|//PREDICTED: clathrin interactor 1 isoform X1 [Cucumis sativus]
Csa4G291920	642	746.714	1702.3	1.18886	2.31935e-06	Up	6.87024e-08	NA	NA	NA	NA	gi|449448719|ref|XP_004142113.1|//PREDICTED: uncharacterized protein LOC101203881 [Cucumis sativus]
Csa4G640960	1365	90.8715	618.864	2.76772	1.49523e-12	Up	9.78599e-15	NA	GO:0016747//transferase activity, transferring acyl groups other than amino-acyl groups	NA	K19747//BAHD acyltransferase [EC:2.3.1.-]	gi|778696188|ref|XP_011654118.1|//PREDICTED: uncharacterized acetyltransferase At3g50280-like [Cucumis sativus]
Csa2G225310	1191	2782.81	1271.5	-1.13001	1.7886e-08	Down	2.72274e-10	GO:0016021//integral component of membrane	GO:0046873//metal ion transmembrane transporter activity	GO:0055085//transmembrane transport;GO:0030001//metal ion transport	K16075//magnesium transporter	gi|778669005|ref|XP_011649181.1|//PREDICTED: magnesium transporter MRS2-I-like isoform X2 [Cucumis sativus];gi|449455270|ref|XP_004145376.1|//PREDICTED: magnesium transporter MRS2-I-like isoform X1 [Cucumis sativus]
Csa1G294100	1413	43.228	90.587	1.06734	0.00111663	Up	8.86724e-05	NA	GO:0008270//zinc ion binding;GO:0004842//ubiquitin-protein transferase activity	GO:0006511//ubiquitin-dependent protein catabolic process;GO:0010311//lateral root formation;GO:0051865//protein autoubiquitination;GO:0010366//negative regulation of ethylene biosynthetic process	K19044//E3 ubiquitin-protein ligase XBAT32/33 [EC:2.3.2.27]	gi|449464328|ref|XP_004149881.1|//PREDICTED: E3 ubiquitin-protein ligase XBAT32 isoform X1 [Cucumis sativus]
Csa3G866460	2370	381.296	95.126	-2.003	1.07531e-10	Down	1.04263e-12	GO:0044424//intracellular part	NA	NA	K14411//RNA-binding protein Musashi	gi|449460269|ref|XP_004147868.1|//PREDICTED: protein IQ-DOMAIN 32 [Cucumis sativus]
Csa5G641590	1392	324.13	145.008	-1.16044	7.11662e-08	Down	1.27016e-09	GO:0016021//integral component of membrane	GO:0016705//oxidoreductase activity, acting on paired donors, with incorporation or reduction of molecular oxygen;GO:0020037//heme binding;GO:0005506//iron ion binding;GO:0004497//monooxygenase activity	GO:0010268//brassinosteroid homeostasis;GO:0007275//multicellular organism development;GO:0016132//brassinosteroid biosynthetic process;GO:0016125//sterol metabolic process;GO:0055114//oxidation-reduction process	K12640//brassinosteroid-6-oxidase 2 [EC:1.14.-.-]	gi|449447432|ref|XP_004141472.1|//PREDICTED: cytochrome P450 85A-like [Cucumis sativus]
Csa1G021960	1281	1023.91	366.587	-1.48186	3.82825e-08	Down	6.34731e-10	NA	NA	NA	K12603//CCR4-NOT transcription complex subunit 6 [EC:3.1.13.4]	gi|449440927|ref|XP_004138235.1|//PREDICTED: carbon catabolite repressor protein 4 homolog 3 isoform X2 [Cucumis sativus]
Csa6G425150	966	215.209	450.599	1.0661	2.08053e-05	Up	8.37175e-07	GO:0016021//integral component of membrane	GO:0003735//structural constituent of ribosome	GO:0055085//transmembrane transport;GO:0006412//translation	K13354//solute carrier family 25 (peroxisomal adenine nucleotide transporter), member 17	gi|449444791|ref|XP_004140157.1|//PREDICTED: peroxisomal adenine nucleotide carrier 1-like [Cucumis sativus]
Csa5G608450	1461	79.7865	34.2992	-1.21797	0.00073915	Down	5.38586e-05	NA	GO:0004190//aspartic-type endopeptidase activity	GO:0006508//proteolysis;GO:0030163//protein catabolic process	K00924;K02882//large subunit ribosomal protein L18Ae;K01381//saccharopepsin [EC:3.4.23.25]	gi|449434646|ref|XP_004135107.1|//PREDICTED: protein ASPARTIC PROTEASE IN GUARD CELL 1 [Cucumis sativus]
Csa6G107330	1407	8.56226	1.51123	-2.50226	0.00573119	Down	0.000636551	NA	NA	NA	NA	gi|700191328|gb|KGN46532.1|//hypothetical protein Csa_6G107330 [Cucumis sativus]
Csa6G397170	1044	199.515	690.343	1.79081	6.97166e-07	Up	1.6967e-08	NA	NA	NA	NA	gi|700192533|gb|KGN47737.1|//hypothetical protein Csa_6G397170 [Cucumis sativus]
Csa1G507470	1275	214.037	82.6349	-1.37304	2.25451e-06	Down	6.65632e-08	GO:0009897//external side of plasma membrane;GO:0016021//integral component of membrane;GO:0046658//anchored component of plasma membrane	NA	GO:0009825//multidimensional cell growth;GO:0009651//response to salt stress	K00430//peroxidase [EC:1.11.1.7];K19519//transforming growth factor-beta-induced protein	gi|449464940|ref|XP_004150187.1|//PREDICTED: fasciclin-like arabinogalactan protein 4 [Cucumis sativus]
Csa2G034790	1044	236.709	525.349	1.15016	1.41731e-06	Up	3.92341e-08	NA	NA	NA	K10352//myosin heavy chain;K10405//kinesin family member C1;K20827//RNA polymerase II subunit B1 CTD phosphatase RPAP2 [EC:3.1.3.16];K20283//golgin subfamily A member 4	gi|778667158|ref|XP_011648883.1|//PREDICTED: myosin heavy chain, skeletal muscle-like [Cucumis sativus]
Csa7G325720	822	87.4505	214.666	1.29555	2.52023e-06	Up	7.64853e-08	GO:0005634//nucleus;GO:0005737//cytoplasm;GO:0005839//proteasome core complex	GO:0004298//threonine-type endopeptidase activity	GO:0051603//proteolysis involved in cellular protein catabolic process	K02739//20S proteasome subunit beta 2 [EC:3.4.25.1]	gi|449443766|ref|XP_004139648.1|//PREDICTED: proteasome subunit beta type-7-A [Cucumis sativus]
Csa6G169360	978	126.392	294.968	1.22266	1.79792e-06	Up	5.14264e-08	GO:0031314//extrinsic component of mitochondrial inner membrane	GO:0010420//polyprenyldihydroxybenzoate methyltransferase activity;GO:0008425//2-polyprenyl-6-methoxy-1,4-benzoquinone methyltransferase activity;GO:0061542//3-demethylubiquinone-n 3-O-methyltransferase activity	GO:0006744//ubiquinone biosynthetic process;GO:0032259//methylation	K00591//polyprenyldihydroxybenzoate methyltransferase / 3-demethylubiquinol 3-O-methyltransferase [EC:2.1.1.114 2.1.1.64]	gi|449450876|ref|XP_004143188.1|//PREDICTED: hexaprenyldihydroxybenzoate methyltransferase, mitochondrial [Cucumis sativus]
Csa1G033200	840	316.166	671.713	1.08716	0.0223723	Up	0.00333489	NA	NA	NA	K09422//myb proto-oncogene protein, plant	gi|700208904|gb|KGN64000.1|//hypothetical protein Csa_1G033200 [Cucumis sativus]
Csa3G857080	285	64.9637	21.8876	-1.56952	0.0040896	Down	0.000419952	GO:0005634//nucleus	GO:0003677//DNA binding	NA	NA	gi|659133100|ref|XP_008466554.1|//PREDICTED: protein RADIALIS-like 4 [Cucumis melo]
Csa4G506830	1635	43.1006	88.3192	1.03502	0.0294613	Up	0.00468746	NA	NA	GO:0032875//regulation of DNA endoreduplication;GO:0010087//phloem or xylem histogenesis	K03353//anaphase-promoting complex subunit 6	gi|700199644|gb|KGN54802.1|//hypothetical protein Csa_4G506830 [Cucumis sativus]
Csa3G751450	1419	165.317	80.1019	-1.04532	0.000343797	Down	2.16008e-05	NA	NA	NA	NA	gi|778684143|ref|XP_011651995.1|//PREDICTED: uncharacterized protein LOC105434967 [Cucumis sativus]
Csa2G155600	1299	63.4932	20.948	-1.59979	0.000603663	Down	4.22011e-05	NA	GO:0046872//metal ion binding;GO:0030570//pectate lyase activity	GO:0045490//pectin catabolic process	K01728//pectate lyase [EC:4.2.2.2]	gi|449442407|ref|XP_004138973.1|//PREDICTED: probable pectate lyase 8 isoform X1 [Cucumis sativus];gi|778668540|ref|XP_011649115.1|//PREDICTED: probable pectate lyase 1 isoform X2 [Cucumis sativus]
Csa3G151500	525	5.8423	20.0654	1.7801	0.0250744	Up	0.00381902	GO:0016021//integral component of membrane;GO:0005886//plasma membrane	NA	NA	NA	gi|449432805|ref|XP_004134189.1|//PREDICTED: CASP-like protein 1E1 [Cucumis sativus]
Csa5G635440	1173	11.1249	43.0076	1.9508	5.68834e-05	Up	2.67223e-06	GO:0005623//cell	GO:0015035//protein disulfide oxidoreductase activity;GO:0009055//electron carrier activity	GO:0055114//oxidation-reduction process;GO:0045454//cell redox homeostasis	K17479//glutaredoxin domain-containing cysteine-rich protein 1	gi|778707224|ref|XP_004148707.2|//PREDICTED: uncharacterized protein At3g28850-like [Cucumis sativus]
Csa2G138200	405	69.7784	29.4799	-1.24305	0.0183465	Down	0.0026114	GO:0005783//endoplasmic reticulum;GO:0016021//integral component of membrane	GO:0020037//heme binding;GO:0046872//metal ion binding	GO:0043447//alkane biosynthetic process	K10534//nitrate reductase (NAD(P)H) [EC:1.7.1.1 1.7.1.2 1.7.1.3]	gi|449442375|ref|XP_004138957.1|//PREDICTED: cytochrome b5 isoform B [Cucumis sativus]
Csa1G009810	759	52925.2	14903.2	-1.82833	2.5991e-10	Down	2.6839e-12	GO:0010287//plastoglobule;GO:0009535//chloroplast thylakoid membrane;GO:0016021//integral component of membrane;GO:0009941//chloroplast envelope;GO:0009522//photosystem I	GO:0031409//pigment binding;GO:0046872//metal ion binding;GO:0016168//chlorophyll binding	GO:0009768//photosynthesis, light harvesting in photosystem I;GO:0009416//response to light stimulus;GO:0018298//protein-chromophore linkage	K08910//light-harvesting complex I chlorophyll a/b binding protein 4	gi|449440798|ref|XP_004138171.1|//PREDICTED: chlorophyll a-b binding protein P4, chloroplastic [Cucumis sativus]
Csa3G630280	705	12.5652	34.3379	1.45037	0.0246194	Up	0.00373463	GO:0005634//nucleus	GO:0003677//DNA binding;GO:0003700//transcription factor activity, sequence-specific DNA binding	GO:0006355//regulation of transcription, DNA-templated;GO:0007275//multicellular organism development	NA	gi|778682164|ref|XP_011651656.1|//PREDICTED: ethylene-responsive transcription factor-like protein At4g13040 isoform X1 [Cucumis sativus]
Csa6G523380	807	44.8589	7.68448	-2.54537	1.8335e-05	Down	7.20866e-07	GO:0016021//integral component of membrane	NA	NA	NA	gi|778721382|ref|XP_004134647.2|//PREDICTED: uncharacterized protein LOC101211314 [Cucumis sativus]
Csa6G344270	1158	77.7642	23.6597	-1.71667	2.78298e-06	Down	8.51341e-08	NA	NA	NA	K03686//molecular chaperone DnaJ	gi|778714952|ref|XP_011657312.1|//PREDICTED: chaperone protein dnaJ 10 [Cucumis sativus]
Csa3G717870	648	165.532	35.6035	-2.21702	8.47374e-10	Down	9.98264e-12	NA	GO:0003824//catalytic activity;GO:0050662//coenzyme binding	NA	K09753//cinnamoyl-CoA reductase [EC:1.2.1.44]	gi|778682987|ref|XP_004137661.2|//PREDICTED: cinnamoyl-CoA reductase 2-like [Cucumis sativus]
Csa6G513690	1191	265.952	98.6924	-1.43015	2.46989e-06	Down	7.44787e-08	GO:0009570//chloroplast stroma	GO:0004664//prephenate dehydratase activity;GO:0016597//amino acid binding;GO:0047769//arogenate dehydratase activity	GO:0009094//L-phenylalanine biosynthetic process	K05359//arogenate/prephenate dehydratase [EC:4.2.1.91 4.2.1.51]	gi|778720404|ref|XP_004134974.2|//PREDICTED: arogenate dehydratase/prephenate dehydratase 1, chloroplastic [Cucumis sativus]
Csa6G079780	717	998.613	280.878	-1.82998	6.43907e-08	Down	1.13629e-09	NA	NA	NA	K20884//riboflavin kinase / FMN hydrolase [EC:2.7.1.26 3.1.3.102]	gi|700191080|gb|KGN46284.1|//hypothetical protein Csa_6G079780 [Cucumis sativus]
Csa1G532290	1173	92.9587	21.6782	-2.10035	6.27281e-08	Down	1.09479e-09	GO:0005794//Golgi apparatus;GO:0016021//integral component of membrane	GO:0016413//O-acetyltransferase activity	GO:0071554//cell wall organization or biogenesis	K16573//gamma-tubulin complex component 6	gi|449455019|ref|XP_004145251.1|//PREDICTED: protein PMR5-like [Cucumis sativus]
CsaUNG029170	1317	131.101	23.1908	-2.49905	1.88261e-05	Down	7.42931e-07	NA	NA	NA	K02984//small subunit ribosomal protein S3Ae;K13420//LRR receptor-like serine/threonine-protein kinase FLS2 [EC:2.7.11.1]	gi|449450245|ref|XP_004142874.1|//PREDICTED: uncharacterized protein At4g06744-like [Cucumis sativus]
Csa6G518100	498	80.6538	34.2719	-1.23472	0.000703248	Down	5.0629e-05	GO:0016021//integral component of membrane	NA	NA	NA	gi|778720941|ref|XP_004134687.2|//PREDICTED: uncharacterized protein LOC101221431 [Cucumis sativus]
Csa7G420820	921	178.529	473.496	1.40719	2.46989e-06	Up	7.44652e-08	NA	NA	NA	NA	gi|449436701|ref|XP_004136131.1|//PREDICTED: UPF0496 protein 4-like [Cucumis sativus]
Csa1G589720	1602	48.0366	146.064	1.60439	9.78572e-06	Up	3.52963e-07	GO:0005622//intracellular	GO:0004674//protein serine/threonine kinase activity;GO:0005524//ATP binding	GO:0018105//peptidyl-serine phosphorylation;GO:0035556//intracellular signal transduction	K08790//serine/threonine kinase 38 [EC:2.7.11.1]	gi|449452743|ref|XP_004144118.1|//PREDICTED: serine/threonine-protein kinase tricorner isoform X1 [Cucumis sativus]
Csa5G470050	2361	64.0224	22.2506	-1.52473	0.00744436	Down	0.00085895	GO:0016021//integral component of membrane	NA	NA	K15502//serine/threonine-protein phosphatase 6 regulatory ankyrin repeat subunit A;K03164//DNA topoisomerase II [EC:5.99.1.3]	gi|778702940|ref|XP_011655284.1|//PREDICTED: uncharacterized protein LOC101216965 isoform X2 [Cucumis sativus]
Csa1G073890	1794	43.2412	95.322	1.1404	0.00167829	Up	0.000145397	GO:0016021//integral component of membrane	GO:0030246//carbohydrate binding;GO:0004674//protein serine/threonine kinase activity;GO:0005524//ATP binding	GO:0006468//protein phosphorylation	K04733//interleukin-1 receptor-associated kinase 4 [EC:2.7.11.1]	gi|700209586|gb|KGN64682.1|//hypothetical protein Csa_1G073890 [Cucumis sativus]
Csa6G538800	1809	209.346	909.862	2.11976	2.65636e-13	Up	1.42947e-15	GO:0005829//cytosol	GO:0005524//ATP binding;GO:0003883//CTP synthase activity	GO:0006541//glutamine metabolic process;GO:0044210//'de novo' CTP biosynthetic process	K01937//CTP synthase [EC:6.3.4.2]	gi|778721929|ref|XP_011658374.1|//PREDICTED: CTP synthase [Cucumis sativus]
Csa1G470240	756	16.874	50.6942	1.58701	0.00169461	Up	0.000147304	NA	NA	NA	NA	gi|700210512|gb|KGN65608.1|//hypothetical protein Csa_1G470240 [Cucumis sativus]
Csa1G071120	1491	18.2313	62.4438	1.77614	0.00740773	Up	0.000853646	GO:0016021//integral component of membrane	GO:0015238//drug transmembrane transporter activity;GO:0015297//antiporter activity	GO:0006855//drug transmembrane transport	K03327//multidrug resistance protein, MATE family	gi|778658578|ref|XP_011652908.1|//PREDICTED: protein TRANSPARENT TESTA 12-like [Cucumis sativus]
Csa2G354760	2274	16.4961	3.59075	-2.19977	0.00411521	Down	0.00042395	NA	GO:0008233//peptidase activity	NA	K04733//interleukin-1 receptor-associated kinase 4 [EC:2.7.11.1];K13199//plasminogen activator inhibitor 1 RNA-binding protein;K01183//chitinase [EC:3.2.1.14]	gi|700207331|gb|KGN62450.1|//hypothetical protein Csa_2G354760 [Cucumis sativus]
Csa1G097730	567	1567.74	680.657	-1.20368	0.000235146	Down	1.40105e-05	NA	NA	NA	K07408//cytochrome P450 family 1 subfamily A polypeptide 1 [EC:1.14.14.1]	gi|449455848|ref|XP_004145662.1|//PREDICTED: uncharacterized protein LOC101214890 [Cucumis sativus]
Csa6G520430	2376	760.798	366.813	-1.05247	0.00160263	Down	0.000137289	GO:0005618//cell wall	GO:0004252//serine-type endopeptidase activity	GO:0006508//proteolysis	K04733//interleukin-1 receptor-associated kinase 4 [EC:2.7.11.1];K13199//plasminogen activator inhibitor 1 RNA-binding protein;K12663//Delta(3,5)-Delta(2,4)-dienoyl-CoA isomerase [EC:5.3.3.-]	gi|449434276|ref|XP_004134922.1|//PREDICTED: subtilisin-like protease SBT5.3 [Cucumis sativus]
Csa5G106020	1761	124.515	277.902	1.15825	0.00109269	Up	8.64533e-05	GO:0016021//integral component of membrane	GO:0005215//transporter activity	GO:0006857//oligopeptide transport	K14638//solute carrier family 15 (peptide/histidine transporter), member 3/4	gi|449463497|ref|XP_004149470.1|//PREDICTED: protein NRT1/ PTR FAMILY 8.3-like [Cucumis sativus]
Csa1G046880	411	936.96	440.737	-1.08807	0.0281319	Down	0.00442239	NA	NA	NA	NA	gi|778657893|ref|XP_011651756.1|//PREDICTED: uncharacterized protein LOC105434938 [Cucumis sativus]
Csa6G051500	1512	161.866	62.3302	-1.37679	0.0106231	Down	0.0013349	NA	GO:0016787//hydrolase activity	GO:0046856//phosphatidylinositol dephosphorylation	K20279//synaptojanin [EC:3.1.3.36]	gi|778710531|ref|XP_004140997.2|//PREDICTED: type I inositol 1,4,5-trisphosphate 5-phosphatase CVP2 isoform X1 [Cucumis sativus]
Csa3G165680	537	8.15587	2.1611	-1.91607	0.0360136	Down	0.00610557	NA	NA	NA	K09422//myb proto-oncogene protein, plant	gi|700202018|gb|KGN57151.1|//hypothetical protein Csa_3G165680 [Cucumis sativus]
Csa3G816080	831	564.254	1217.04	1.10895	8.76617e-05	Up	4.3901e-06	NA	NA	NA	NA	gi|449437674|ref|XP_004136616.1|//PREDICTED: remorin [Cucumis sativus]
Csa3G414070	2259	116.956	39.4537	-1.56774	1.31253e-05	Down	4.95055e-07	GO:0005874//microtubule;GO:0005871//kinesin complex	GO:0005524//ATP binding;GO:0003777//microtubule motor activity;GO:0008017//microtubule binding;GO:0016887//ATPase activity	GO:0007018//microtubule-based movement	K10405//kinesin family member C1	gi|449468508|ref|XP_004151963.1|//PREDICTED: kinesin-3 isoform X2 [Cucumis sativus]
Csa3G915190	759	185.753	86.8808	-1.09628	0.000640201	Down	4.51278e-05	GO:0005829//cytosol	GO:0016740//transferase activity	GO:0009846//pollen germination;GO:0009860//pollen tube growth	K03768//peptidyl-prolyl cis-trans isomerase B (cyclophilin B) [EC:5.2.1.8]	gi|449461229|ref|XP_004148344.1|//PREDICTED: protein CDI [Cucumis sativus]
Csa6G181570	1353	89.9702	32.1106	-1.4864	0.000260249	Down	1.57459e-05	GO:0043231//intracellular membrane-bounded organelle	GO:0080043//quercetin 3-O-glucosyltransferase activity;GO:0080044//quercetin 7-O-glucosyltransferase activity	GO:0009813//flavonoid biosynthetic process;GO:0052696//flavonoid glucuronidation	K13691//pathogen-inducible salicylic acid glucosyltransferase [EC:2.4.1.-]	gi|778713759|ref|XP_004143221.2|//PREDICTED: UDP-glycosyltransferase 87A1-like [Cucumis sativus]
Csa3G836520	993	157089	72920.5	-1.10719	0.000678143	Down	4.86572e-05	NA	GO:0004089//carbonate dehydratase activity;GO:0008270//zinc ion binding	GO:0015976//carbon utilization	K01673//carbonic anhydrase [EC:4.2.1.1]	gi|778685810|ref|XP_011652279.1|//PREDICTED: carbonic anhydrase 2 isoform X1 [Cucumis sativus]
[truncated: 1,032 more rows]
