# Supplementary material for: Transcriptome Analyses in Different Cucumber Cultivars Provide Novel Insights into Drought Stress Responses
Source: Int J Mol Sci. 2018 Jul 16;19(7):2067. doi: 10.3390/ijms19072067 (PMC6073345; doi:10.3390/ijms19072067)
Supplement: Supplementary file 1 [file ijms-19-02067-s001.zip › Supplemental materials/Table S3 Normal DEseq2_Method.GO2Gene.xls]

Ontoloty	GO term	Number of Genes	Gene members
biological_process	biological adhesion	1	Csa4G648520
biological_process	biological regulation	145	Csa1G002060;Csa1G025960;Csa1G032410;Csa1G042640;Csa1G075060;Csa1G338930;Csa1G479630;Csa1G569210;Csa1G597730;Csa1G651710;Csa2G011450;Csa2G033350;Csa2G075330;Csa2G138780;Csa2G177210;Csa2G205940;Csa2G225360;Csa2G227860;Csa2G231960;Csa2G239390;Csa2G351740;Csa2G354000;Csa2G363030;Csa2G367210;Csa2G373410;Csa2G408970;Csa2G418930;Csa2G418950;Csa3G002310;Csa3G008850;Csa3G018320;Csa3G099720;Csa3G101810;Csa…
biological_process	cellular component organization or biogenesis	63	Csa1G031880;Csa1G064700;Csa1G188670;Csa1G188680;Csa1G422980;Csa1G569210;Csa1G575010;Csa2G009300;Csa2G225360;Csa2G227860;Csa2G351740;Csa2G363030;Csa3G126810;Csa3G127250;Csa3G133140;Csa3G164550;Csa3G166360;Csa3G435030;Csa3G556200;Csa3G608160;Csa3G633280;Csa3G722880;Csa3G736970;Csa3G745520;Csa3G826650;Csa3G845490;Csa3G865390;Csa4G000010;Csa4G002500;Csa4G053780;Csa4G054280;Csa4G648520;Csa5G182120;Csa…
biological_process	cellular process	324	Csa1G000650;Csa1G002060;Csa1G004240;Csa1G005560;Csa1G013800;Csa1G025960;Csa1G031730;Csa1G031880;Csa1G032410;Csa1G039840;Csa1G042640;Csa1G045680;Csa1G045990;Csa1G050360;Csa1G050370;Csa1G050380;Csa1G064700;Csa1G064730;Csa1G070610;Csa1G070620;Csa1G073750;Csa1G073890;Csa1G075060;Csa1G120410;Csa1G145860;Csa1G168920;Csa1G188670;Csa1G188680;Csa1G250130;Csa1G338930;Csa1G422980;Csa1G479630;Csa1G501840;Csa…
biological_process	detoxification	8	Csa3G736970;Csa3G845500;Csa4G285730;Csa4G285740;Csa4G285770;Csa4G285780;Csa6G356990;Csa6G507100
biological_process	developmental process	42	Csa1G042640;Csa1G422980;Csa1G479630;Csa1G537320;Csa1G651710;Csa2G227860;Csa2G354000;Csa2G356610;Csa2G363030;Csa3G124990;Csa3G608160;Csa3G610810;Csa3G610820;Csa3G722880;Csa3G824810;Csa3G865390;Csa4G001950;Csa4G002500;Csa4G343590;Csa4G454650;Csa4G639800;Csa4G646170;Csa4G648520;Csa4G650170;Csa5G060150;Csa5G148560;Csa5G160210;Csa5G179770;Csa5G606310;Csa5G627080;Csa5G636450;Csa5G636630;Csa6G001760;Csa…
biological_process	growth	11	Csa2G227860;Csa2G363030;Csa3G722880;Csa3G865390;Csa4G454650;Csa4G648520;Csa5G602120;Csa5G627080;Csa5G636630;Csa6G095330;Csa6G497080
biological_process	immune system process	1	Csa1G042640
biological_process	localization	80	Csa1G051710;Csa1G071120;Csa1G288020;Csa1G470390;Csa1G479640;Csa1G541390;Csa1G574980;Csa2G231960;Csa2G270230;Csa2G363030;Csa2G371110;Csa2G374650;Csa2G418930;Csa2G420980;Csa3G002310;Csa3G008850;Csa3G020070;Csa3G038100;Csa3G119630;Csa3G149960;Csa3G150040;Csa3G159450;Csa3G180310;Csa3G435030;Csa3G696860;Csa3G731730;Csa3G735030;Csa3G760510;Csa3G774730;Csa3G774740;Csa3G813820;Csa3G818250;Csa3G826650;Csa…
biological_process	locomotion	1	Csa1G479630
biological_process	metabolic process	391	Csa1G000650;Csa1G002060;Csa1G002660;Csa1G004240;Csa1G005560;Csa1G013800;Csa1G025130;Csa1G025960;Csa1G031730;Csa1G032410;Csa1G039840;Csa1G042640;Csa1G042700;Csa1G045680;Csa1G045990;Csa1G050360;Csa1G050370;Csa1G050380;Csa1G062350;Csa1G064700;Csa1G064730;Csa1G070080;Csa1G070610;Csa1G070620;Csa1G073750;Csa1G073890;Csa1G075060;Csa1G120410;Csa1G145860;Csa1G168880;Csa1G168920;Csa1G181330;Csa1G188670;Csa…
biological_process	multi-organism process	8	Csa1G479630;Csa2G033350;Csa3G736970;Csa3G845500;Csa4G454650;Csa4G648520;Csa6G095330;Csa6G423450
biological_process	multicellular organismal process	35	Csa1G042640;Csa1G422980;Csa1G479630;Csa1G537320;Csa1G651710;Csa2G354000;Csa2G356610;Csa3G610810;Csa3G610820;Csa3G722880;Csa3G824810;Csa4G001950;Csa4G002500;Csa4G454650;Csa4G639800;Csa4G646170;Csa4G648520;Csa4G650170;Csa5G060150;Csa5G148560;Csa5G160210;Csa5G606310;Csa5G627080;Csa5G636450;Csa5G636630;Csa6G001760;Csa6G095330;Csa6G113570;Csa6G423450;Csa6G448150;Csa6G497080;Csa6G511060;Csa7G010800;Csa…
biological_process	negative regulation of biological process	11	Csa1G042640;Csa2G225360;Csa3G435030;Csa3G608160;Csa3G845500;Csa3G912950;Csa4G188390;Csa5G636530;Csa6G040650;Csa6G095330;Csa7G390240
biological_process	positive regulation of biological process	10	Csa1G338930;Csa1G479630;Csa2G363030;Csa3G133140;Csa3G143540;Csa3G457670;Csa3G608160;Csa3G776860;Csa3G865390;Csa7G391240
biological_process	regulation of biological process	113	Csa1G002060;Csa1G025960;Csa1G032410;Csa1G042640;Csa1G075060;Csa1G338930;Csa1G479630;Csa1G597730;Csa1G651710;Csa2G011450;Csa2G033350;Csa2G075330;Csa2G138780;Csa2G177210;Csa2G205940;Csa2G225360;Csa2G227860;Csa2G239390;Csa2G351740;Csa2G354000;Csa2G363030;Csa2G373410;Csa2G408970;Csa2G418930;Csa2G418950;Csa3G002310;Csa3G008850;Csa3G018320;Csa3G099720;Csa3G101810;Csa3G119240;Csa3G119700;Csa3G124990;Csa…
biological_process	reproduction	19	Csa1G042640;Csa1G479630;Csa1G537320;Csa1G651710;Csa3G633280;Csa3G722880;Csa4G001950;Csa4G648520;Csa4G650170;Csa5G148560;Csa5G606310;Csa5G636450;Csa6G095330;Csa6G113570;Csa6G423450;Csa6G497080;Csa7G010800;Csa7G378510;Csa7G391240
biological_process	reproductive process	19	Csa1G042640;Csa1G479630;Csa1G537320;Csa1G651710;Csa3G633280;Csa3G722880;Csa4G001950;Csa4G648520;Csa4G650170;Csa5G148560;Csa5G606310;Csa5G636450;Csa6G095330;Csa6G113570;Csa6G423450;Csa6G497080;Csa7G010800;Csa7G378510;Csa7G391240
biological_process	response to stimulus	86	Csa1G013800;Csa1G042640;Csa1G064760;Csa1G070620;Csa1G071120;Csa1G181330;Csa1G338930;Csa1G479630;Csa1G574980;Csa1G629200;Csa1G651710;Csa2G033350;Csa2G033930;Csa2G075330;Csa2G166190;Csa2G205940;Csa2G239390;Csa2G249810;Csa2G258750;Csa2G278160;Csa2G336140;Csa2G363030;Csa2G373410;Csa2G418930;Csa2G418950;Csa3G133140;Csa3G171840;Csa3G180310;Csa3G321300;Csa3G337350;Csa3G444560;Csa3G556200;Csa3G608160;Csa…
biological_process	signaling	29	Csa1G479630;Csa2G075330;Csa2G205940;Csa2G239390;Csa2G363030;Csa2G373410;Csa2G418930;Csa2G418950;Csa3G133140;Csa3G171840;Csa3G444560;Csa3G610810;Csa3G845500;Csa3G865390;Csa3G874380;Csa3G902310;Csa4G312880;Csa4G454650;Csa4G631060;Csa4G638410;Csa5G171670;Csa5G374730;Csa5G606730;Csa5G610430;Csa5G636450;Csa6G095330;Csa6G117200;Csa6G212860;Csa7G391240
biological_process	single-organism process	243	Csa1G000650;Csa1G005560;Csa1G025130;Csa1G031730;Csa1G042640;Csa1G042700;Csa1G045680;Csa1G050360;Csa1G050380;Csa1G051710;Csa1G062350;Csa1G064730;Csa1G071120;Csa1G073750;Csa1G120410;Csa1G145860;Csa1G168880;Csa1G181330;Csa1G250130;Csa1G264540;Csa1G338930;Csa1G422980;Csa1G423020;Csa1G433610;Csa1G479630;Csa1G501840;Csa1G537320;Csa1G561410;Csa1G574810;Csa1G574980;Csa1G602540;Csa1G604040;Csa1G629200;Csa…
cellular_component	cell	293	Csa1G002060;Csa1G013800;Csa1G025130;Csa1G031880;Csa1G032410;Csa1G039020;Csa1G039840;Csa1G042640;Csa1G045680;Csa1G045990;Csa1G050360;Csa1G050380;Csa1G051710;Csa1G064700;Csa1G070620;Csa1G075060;Csa1G145860;Csa1G168920;Csa1G181330;Csa1G188670;Csa1G188680;Csa1G269900;Csa1G338930;Csa1G422980;Csa1G433610;Csa1G479630;Csa1G537320;Csa1G541390;Csa1G569210;Csa1G574810;Csa1G575010;Csa1G597040;Csa1G597730;Csa…
cellular_component	cell junction	13	Csa1G031730;Csa1G070620;Csa1G597040;Csa3G171840;Csa3G732650;Csa4G638320;Csa5G160220;Csa5G623360;Csa5G623670;Csa6G507100;Csa7G043570;Csa7G045520;Csa7G447100
cellular_component	cell part	285	Csa1G002060;Csa1G013800;Csa1G025130;Csa1G031880;Csa1G032410;Csa1G039020;Csa1G039840;Csa1G042640;Csa1G045680;Csa1G045990;Csa1G050360;Csa1G050380;Csa1G051710;Csa1G064700;Csa1G070620;Csa1G075060;Csa1G145860;Csa1G168920;Csa1G181330;Csa1G188670;Csa1G188680;Csa1G269900;Csa1G338930;Csa1G422980;Csa1G433610;Csa1G479630;Csa1G537320;Csa1G541390;Csa1G569210;Csa1G574810;Csa1G575010;Csa1G597040;Csa1G597730;Csa…
cellular_component	cytoskeleton	9	Csa1G629200;Csa2G368830;Csa3G435030;Csa3G633280;Csa3G732650;Csa3G851720;Csa4G000580;Csa6G497050;Csa7G006260
cellular_component	extracellular region	33	Csa1G025130;Csa1G064700;Csa1G188670;Csa1G188680;Csa1G420360;Csa1G422980;Csa1G569210;Csa1G602540;Csa1G604040;Csa3G120480;Csa3G126810;Csa3G164550;Csa3G736970;Csa3G777580;Csa3G845490;Csa4G000010;Csa4G285730;Csa4G285740;Csa4G285770;Csa4G285780;Csa5G174650;Csa5G182120;Csa5G484630;Csa5G568300;Csa5G601470;Csa5G602120;Csa5G605760;Csa5G623870;Csa5G636630;Csa6G423390;Csa6G423400;Csa7G044980;Csa7G447990
cellular_component	extracellular region part	1	Csa5G484630
cellular_component	macromolecular complex	28	Csa1G039840;Csa1G168920;Csa2G009300;Csa2G030610;Csa2G225360;Csa2G278160;Csa2G359990;Csa3G127250;Csa3G143540;Csa3G633280;Csa3G722880;Csa3G732650;Csa3G735030;Csa3G851720;Csa4G004860;Csa4G188390;Csa4G290220;Csa5G212600;Csa5G218180;Csa6G193590;Csa6G425790;Csa6G522780;Csa6G538780;Csa7G004140;Csa7G006260;Csa7G209560;Csa7G390240;Csa7G407650
cellular_component	membrane	266	Csa1G002870;Csa1G004240;Csa1G005490;Csa1G031880;Csa1G039020;Csa1G045680;Csa1G050370;Csa1G051710;Csa1G058100;Csa1G059190;Csa1G064680;Csa1G064760;Csa1G064770;Csa1G070610;Csa1G070620;Csa1G071120;Csa1G073750;Csa1G073890;Csa1G132720;Csa1G188670;Csa1G188680;Csa1G250130;Csa1G269900;Csa1G287020;Csa1G288020;Csa1G383520;Csa1G422980;Csa1G433610;Csa1G462030;Csa1G470390;Csa1G479640;Csa1G501840;Csa1G538210;Csa…
cellular_component	membrane part	224	Csa1G004240;Csa1G005490;Csa1G031880;Csa1G045680;Csa1G050370;Csa1G051710;Csa1G059190;Csa1G064760;Csa1G064770;Csa1G071120;Csa1G073750;Csa1G073890;Csa1G132720;Csa1G188670;Csa1G188680;Csa1G250130;Csa1G269900;Csa1G287020;Csa1G288020;Csa1G383520;Csa1G422980;Csa1G433610;Csa1G470390;Csa1G479640;Csa1G501840;Csa1G538210;Csa1G541390;Csa1G569460;Csa1G570240;Csa1G574980;Csa1G696520;Csa2G005900;Csa2G010210;Csa…
cellular_component	membrane-enclosed lumen	9	Csa1G039840;Csa2G225360;Csa2G278160;Csa3G127250;Csa3G133140;Csa4G153290;Csa4G188390;Csa5G218180;Csa7G390240
cellular_component	organelle	159	Csa1G013800;Csa1G031880;Csa1G032410;Csa1G039840;Csa1G042640;Csa1G045680;Csa1G045990;Csa1G050360;Csa1G050380;Csa1G075060;Csa1G145860;Csa1G168920;Csa1G181330;Csa1G269900;Csa1G338930;Csa1G433610;Csa1G537320;Csa1G597040;Csa1G597730;Csa1G604080;Csa1G629200;Csa1G650110;Csa2G009300;Csa2G030610;Csa2G055570;Csa2G070310;Csa2G138200;Csa2G138780;Csa2G177210;Csa2G225360;Csa2G249880;Csa2G270230;Csa2G278160;Csa…
cellular_component	organelle part	44	Csa1G031880;Csa1G039840;Csa1G045680;Csa1G050380;Csa1G269900;Csa1G629200;Csa2G009300;Csa2G030610;Csa2G225360;Csa2G278160;Csa2G359990;Csa2G363030;Csa2G368830;Csa3G127250;Csa3G133140;Csa3G556200;Csa3G633280;Csa3G722880;Csa3G732650;Csa3G851720;Csa3G865390;Csa4G000580;Csa4G153290;Csa4G188390;Csa4G290220;Csa4G638410;Csa4G650170;Csa5G151600;Csa5G218180;Csa5G550250;Csa5G636530;Csa6G169360;Csa6G193590;Csa…
cellular_component	supramolecular complex	5	Csa1G629200;Csa2G368830;Csa3G732650;Csa4G000580;Csa6G497050
cellular_component	symplast	13	Csa1G031730;Csa1G070620;Csa1G597040;Csa3G171840;Csa3G732650;Csa4G638320;Csa5G160220;Csa5G623360;Csa5G623670;Csa6G507100;Csa7G043570;Csa7G045520;Csa7G447100
molecular_function	antioxidant activity	8	Csa3G736970;Csa3G845500;Csa4G285730;Csa4G285740;Csa4G285770;Csa4G285780;Csa6G356990;Csa6G507100
molecular_function	binding	314	Csa1G002110;Csa1G002660;Csa1G004240;Csa1G009910;Csa1G013800;Csa1G015060;Csa1G025130;Csa1G025960;Csa1G031730;Csa1G032410;Csa1G039840;Csa1G042640;Csa1G045680;Csa1G050370;Csa1G050380;Csa1G059190;Csa1G062350;Csa1G064730;Csa1G070610;Csa1G070620;Csa1G073890;Csa1G074400;Csa1G075060;Csa1G120410;Csa1G168920;Csa1G264540;Csa1G433610;Csa1G479630;Csa1G532300;Csa1G537370;Csa1G570240;Csa1G574810;Csa1G597020;Csa…
molecular_function	catalytic activity	368	Csa1G000650;Csa1G002060;Csa1G002660;Csa1G004240;Csa1G005560;Csa1G025130;Csa1G031730;Csa1G031880;Csa1G039840;Csa1G042640;Csa1G042700;Csa1G045680;Csa1G045990;Csa1G050360;Csa1G050370;Csa1G050380;Csa1G062350;Csa1G064700;Csa1G064730;Csa1G070080;Csa1G070610;Csa1G070620;Csa1G073750;Csa1G073890;Csa1G120410;Csa1G145860;Csa1G168880;Csa1G168920;Csa1G181330;Csa1G188670;Csa1G188680;Csa1G250130;Csa1G264540;Csa…
molecular_function	electron carrier activity	10	Csa2G382700;Csa3G078280;Csa3G116790;Csa3G710810;Csa3G782760;Csa4G005530;Csa6G344240;Csa7G230940;Csa7G394580;Csa7G394610
molecular_function	molecular function regulator	17	Csa1G002060;Csa1G569210;Csa3G002310;Csa3G126810;Csa3G175740;Csa3G798110;Csa3G902310;Csa4G312880;Csa5G517720;Csa5G568300;Csa6G004490;Csa6G008860;Csa6G483430;Csa7G037500;Csa7G405320;Csa7G405820;Csa7G447990
molecular_function	molecular transducer activity	5	Csa2G418930;Csa3G902310;Csa4G312880;Csa6G095330;Csa6G361290
molecular_function	nucleic acid binding transcription factor activity	35	Csa1G025960;Csa1G075060;Csa1G597730;Csa2G011450;Csa2G138780;Csa2G177210;Csa2G354000;Csa3G018320;Csa3G119240;Csa3G119700;Csa3G146290;Csa3G180260;Csa3G405510;Csa3G457670;Csa3G710870;Csa3G776860;Csa4G045060;Csa4G051360;Csa4G051470;Csa4G641590;Csa5G167120;Csa5G608380;Csa6G081510;Csa6G449320;Csa6G486960;Csa6G502700;Csa6G504510;Csa6G511620;Csa7G041360;Csa7G044940;Csa7G047400;Csa7G049230;Csa7G073570;Csa…
molecular_function	nutrient reservoir activity	1	Csa3G384800
molecular_function	signal transducer activity	6	Csa1G479630;Csa2G373410;Csa2G418930;Csa3G171840;Csa3G610810;Csa6G095330
molecular_function	structural molecule activity	11	Csa1G629200;Csa2G368830;Csa2G371110;Csa3G633280;Csa3G731730;Csa3G732650;Csa4G000580;Csa5G212600;Csa6G497050;Csa6G517400;Csa7G209560
molecular_function	transcription factor activity, protein binding	1	Csa6G495100
molecular_function	transporter activity	48	Csa1G051710;Csa1G071120;Csa1G288020;Csa1G470390;Csa1G479640;Csa1G574980;Csa2G231960;Csa2G295420;Csa2G363030;Csa2G374650;Csa2G418930;Csa3G020070;Csa3G119630;Csa3G149960;Csa3G159450;Csa3G180310;Csa3G184580;Csa3G696860;Csa3G760510;Csa3G818250;Csa3G826650;Csa3G854770;Csa3G865390;Csa3G881910;Csa3G904070;Csa4G054810;Csa4G293840;Csa5G151600;Csa5G172890;Csa5G374730;Csa5G550250;Csa5G608430;Csa5G610480;Csa…
