# Supplementary material for: Transcriptome Analyses in Different Cucumber Cultivars Provide Novel Insights into Drought Stress Responses
Source: Int J Mol Sci. 2018 Jul 16;19(7):2067. doi: 10.3390/ijms19072067 (PMC6073345; doi:10.3390/ijms19072067)
Supplement: Supplementary file 1 [file ijms-19-02067-s001.zip › Supplemental materials/Table S4 Drought stress.DEseq2_Method.GO2Gene.xls]

Ontoloty	GO term	Number of Genes	Gene members
biological_process	biological regulation	269	Csa1G002060;Csa1G008520;Csa1G014320;Csa1G021940;Csa1G025960;Csa1G032450;Csa1G039960;Csa1G042380;Csa1G043200;Csa1G043290;Csa1G045600;Csa1G046030;Csa1G050200;Csa1G062380;Csa1G075060;Csa1G076620;Csa1G089510;Csa1G162100;Csa1G240590;Csa1G256750;Csa1G269870;Csa1G294100;Csa1G479630;Csa1G525270;Csa1G531180;Csa1G531190;Csa1G535790;Csa1G572950;Csa1G586850;Csa1G586860;Csa1G589720;Csa1G604100;Csa1G615730;Csa…
biological_process	cellular component organization or biogenesis	101	Csa1G013210;Csa1G014320;Csa1G032450;Csa1G042800;Csa1G043290;Csa1G062960;Csa1G064700;Csa1G179740;Csa1G423000;Csa1G522540;Csa1G542430;Csa1G572950;Csa1G586850;Csa1G690360;Csa2G033360;Csa2G060370;Csa2G070330;Csa2G129170;Csa2G227860;Csa2G297210;Csa2G317420;Csa2G348790;Csa2G349630;Csa2G351740;Csa2G357320;Csa2G364570;Csa2G374630;Csa2G416190;Csa3G017040;Csa3G073820;Csa3G119520;Csa3G121720;Csa3G133140;Csa…
biological_process	cellular process	776	Csa1G000670;Csa1G002060;Csa1G005540;Csa1G005560;Csa1G008520;Csa1G009770;Csa1G009810;Csa1G011510;Csa1G013210;Csa1G014320;Csa1G021940;Csa1G024920;Csa1G025050;Csa1G025960;Csa1G032450;Csa1G033310;Csa1G039880;Csa1G039960;Csa1G042130;Csa1G042370;Csa1G042380;Csa1G042480;Csa1G042790;Csa1G042800;Csa1G043200;Csa1G043290;Csa1G045600;Csa1G045690;Csa1G045990;Csa1G046030;Csa1G046040;Csa1G050180;Csa1G050200;Csa…
biological_process	detoxification	14	Csa1G024920;Csa1G062960;Csa1G077120;Csa2G035370;Csa3G736970;Csa3G748800;Csa3G889840;Csa4G285730;Csa4G285770;Csa4G285780;Csa5G167220;Csa6G148290;Csa6G507100;Csa7G318960
biological_process	developmental process	68	Csa1G014320;Csa1G042800;Csa1G294100;Csa1G479630;Csa1G534750;Csa1G575170;Csa2G035370;Csa2G227860;Csa2G356610;Csa2G357280;Csa2G382680;Csa3G119520;Csa3G146650;Csa3G165640;Csa3G483820;Csa3G610810;Csa3G630280;Csa3G634360;Csa3G730990;Csa3G732400;Csa3G734210;Csa3G740240;Csa3G765090;Csa3G808370;Csa3G827360;Csa3G902260;Csa3G915190;Csa4G001950;Csa4G012390;Csa4G022350;Csa4G038710;Csa4G103350;Csa4G343590;Csa…
biological_process	growth	16	Csa1G014320;Csa1G042800;Csa1G507470;Csa2G227860;Csa3G483820;Csa3G730990;Csa3G765090;Csa3G915190;Csa4G103350;Csa5G602120;Csa5G627080;Csa5G636630;Csa5G639500;Csa6G126260;Csa6G497080;Csa7G452940
biological_process	immune system process	5	Csa1G534750;Csa1G596520;Csa2G000070;Csa2G361580;Csa5G606440
biological_process	localization	168	Csa1G003490;Csa1G008520;Csa1G009600;Csa1G009610;Csa1G013210;Csa1G025970;Csa1G039330;Csa1G043290;Csa1G045600;Csa1G051710;Csa1G064690;Csa1G071120;Csa1G072470;Csa1G212840;Csa1G266170;Csa1G329900;Csa1G423340;Csa1G433620;Csa1G434130;Csa1G479640;Csa1G479650;Csa1G515470;Csa1G525270;Csa1G541390;Csa1G569340;Csa1G574980;Csa1G604100;Csa1G690360;Csa2G000070;Csa2G033950;Csa2G035370;Csa2G049930;Csa2G094390;Csa…
biological_process	locomotion	2	Csa1G042800;Csa1G479630
biological_process	metabolic process	923	Csa1G000670;Csa1G001490;Csa1G002060;Csa1G002660;Csa1G005540;Csa1G005560;Csa1G006270;Csa1G008520;Csa1G009770;Csa1G009810;Csa1G011510;Csa1G013210;Csa1G015740;Csa1G021940;Csa1G024920;Csa1G025050;Csa1G025130;Csa1G025960;Csa1G031820;Csa1G032450;Csa1G033310;Csa1G039880;Csa1G039910;Csa1G039960;Csa1G042130;Csa1G042250;Csa1G042370;Csa1G042380;Csa1G042480;Csa1G042560;Csa1G042800;Csa1G043200;Csa1G045600;Csa…
biological_process	multi-organism process	21	Csa1G042800;Csa1G479630;Csa2G010390;Csa2G361580;Csa3G483820;Csa3G645980;Csa3G730990;Csa3G736970;Csa3G915190;Csa4G091870;Csa5G606440;Csa6G082530;Csa6G083030;Csa6G085110;Csa6G126260;Csa6G128580;Csa6G423450;Csa6G522700;Csa7G045510;Csa7G047420;Csa7G432280
biological_process	multicellular organismal process	60	Csa1G042800;Csa1G294100;Csa1G479630;Csa1G534750;Csa1G575170;Csa2G035370;Csa2G356610;Csa2G357280;Csa2G382680;Csa3G119520;Csa3G146650;Csa3G483820;Csa3G610810;Csa3G630280;Csa3G634360;Csa3G730990;Csa3G732400;Csa3G734210;Csa3G740240;Csa3G765090;Csa3G808370;Csa3G827360;Csa3G902260;Csa3G915190;Csa4G001950;Csa4G012390;Csa4G022350;Csa4G038710;Csa4G639800;Csa5G148550;Csa5G160210;Csa5G187320;Csa5G537000;Csa…
biological_process	negative regulation of biological process	21	Csa1G043200;Csa1G294100;Csa1G572950;Csa2G021000;Csa2G031130;Csa3G142960;Csa3G435030;Csa3G912950;Csa4G000900;Csa4G012390;Csa4G188390;Csa4G361820;Csa5G027950;Csa5G285030;Csa5G606440;Csa5G636530;Csa6G022340;Csa6G040650;Csa6G382950;Csa6G459990;Csa6G460000
biological_process	positive regulation of biological process	14	Csa1G042380;Csa1G479630;Csa1G586850;Csa2G004720;Csa2G349630;Csa3G121690;Csa3G133140;Csa3G457670;Csa3G895650;Csa4G043890;Csa5G580630;Csa7G049270;Csa7G391240;Csa7G420160
biological_process	regulation of biological process	210	Csa1G002060;Csa1G014320;Csa1G021940;Csa1G025960;Csa1G032450;Csa1G039960;Csa1G042380;Csa1G043200;Csa1G046030;Csa1G050200;Csa1G062380;Csa1G075060;Csa1G076620;Csa1G089510;Csa1G162100;Csa1G240590;Csa1G256750;Csa1G269870;Csa1G294100;Csa1G479630;Csa1G525270;Csa1G531180;Csa1G531190;Csa1G535790;Csa1G572950;Csa1G586850;Csa1G586860;Csa1G589720;Csa1G604100;Csa1G678040;Csa1G690240;Csa2G003580;Csa2G004690;Csa…
biological_process	reproduction	33	Csa1G042800;Csa1G479630;Csa1G534750;Csa3G483820;Csa3G633280;Csa3G634360;Csa3G730990;Csa3G732400;Csa3G740240;Csa3G808370;Csa3G915190;Csa4G001950;Csa4G022350;Csa5G148550;Csa5G537000;Csa5G580630;Csa5G606310;Csa5G636450;Csa6G126260;Csa6G128580;Csa6G150530;Csa6G309980;Csa6G408800;Csa6G423450;Csa6G497080;Csa6G517960;Csa7G017130;Csa7G020910;Csa7G045510;Csa7G047420;Csa7G391240;Csa7G428220;Csa7G452940
biological_process	reproductive process	33	Csa1G042800;Csa1G479630;Csa1G534750;Csa3G483820;Csa3G633280;Csa3G634360;Csa3G730990;Csa3G732400;Csa3G740240;Csa3G808370;Csa3G915190;Csa4G001950;Csa4G022350;Csa5G148550;Csa5G537000;Csa5G580630;Csa5G606310;Csa5G636450;Csa6G126260;Csa6G128580;Csa6G150530;Csa6G309980;Csa6G408800;Csa6G423450;Csa6G497080;Csa6G517960;Csa7G017130;Csa7G020910;Csa7G045510;Csa7G047420;Csa7G391240;Csa7G428220;Csa7G452940
biological_process	response to stimulus	207	Csa1G003490;Csa1G004060;Csa1G009810;Csa1G013210;Csa1G024920;Csa1G033310;Csa1G039920;Csa1G042370;Csa1G042380;Csa1G042800;Csa1G046030;Csa1G050200;Csa1G062960;Csa1G070620;Csa1G071120;Csa1G077120;Csa1G256750;Csa1G423180;Csa1G439830;Csa1G445860;Csa1G464550;Csa1G479630;Csa1G507470;Csa1G525270;Csa1G531180;Csa1G531190;Csa1G534750;Csa1G574980;Csa1G575170;Csa1G589720;Csa1G596420;Csa1G596520;Csa1G604100;Csa…
biological_process	signaling	63	Csa1G042380;Csa1G046030;Csa1G050200;Csa1G256750;Csa1G479630;Csa1G531180;Csa1G531190;Csa1G589720;Csa1G690240;Csa2G003580;Csa2G004720;Csa2G011420;Csa2G022270;Csa2G075330;Csa2G237750;Csa2G360770;Csa2G382680;Csa2G403720;Csa3G017260;Csa3G116740;Csa3G121690;Csa3G129580;Csa3G129640;Csa3G133140;Csa3G135070;Csa3G171040;Csa3G171840;Csa3G171850;Csa3G238180;Csa3G610810;Csa3G731150;Csa3G740240;Csa3G765090;Csa…
biological_process	single-organism process	605	Csa1G000670;Csa1G003490;Csa1G005560;Csa1G006270;Csa1G008520;Csa1G009600;Csa1G009770;Csa1G014320;Csa1G024920;Csa1G025050;Csa1G025130;Csa1G025970;Csa1G031820;Csa1G039880;Csa1G039910;Csa1G042380;Csa1G042790;Csa1G042800;Csa1G043290;Csa1G045600;Csa1G045690;Csa1G046030;Csa1G050200;Csa1G050250;Csa1G050360;Csa1G050380;Csa1G051710;Csa1G058140;Csa1G062380;Csa1G062960;Csa1G064150;Csa1G064170;Csa1G071120;Csa…
cellular_component	cell	670	Csa1G002060;Csa1G002120;Csa1G008520;Csa1G009600;Csa1G009810;Csa1G013210;Csa1G021940;Csa1G023050;Csa1G025130;Csa1G031710;Csa1G032450;Csa1G033310;Csa1G039020;Csa1G042370;Csa1G042380;Csa1G042570;Csa1G042790;Csa1G042800;Csa1G043290;Csa1G045600;Csa1G045690;Csa1G045990;Csa1G046300;Csa1G050200;Csa1G050360;Csa1G050380;Csa1G050570;Csa1G051620;Csa1G051710;Csa1G062380;Csa1G062960;Csa1G063500;Csa1G064170;Csa…
cellular_component	cell junction	33	Csa1G013210;Csa1G042370;Csa1G042380;Csa1G063500;Csa1G070620;Csa2G035370;Csa2G129170;Csa2G348950;Csa3G002550;Csa3G129640;Csa3G149310;Csa3G171840;Csa3G171850;Csa3G634360;Csa3G730990;Csa3G740240;Csa3G840420;Csa3G851870;Csa4G638320;Csa4G652820;Csa5G160220;Csa5G199280;Csa5G537000;Csa6G000060;Csa6G128580;Csa6G157080;Csa6G424530;Csa6G445120;Csa6G445150;Csa6G507100;Csa7G017130;Csa7G045510;Csa7G047420
cellular_component	cell part	663	Csa1G002060;Csa1G002120;Csa1G008520;Csa1G009600;Csa1G009810;Csa1G013210;Csa1G021940;Csa1G023050;Csa1G025130;Csa1G031710;Csa1G032450;Csa1G033310;Csa1G039020;Csa1G042370;Csa1G042380;Csa1G042570;Csa1G042790;Csa1G042800;Csa1G043290;Csa1G045600;Csa1G045690;Csa1G045990;Csa1G046300;Csa1G050200;Csa1G050360;Csa1G050380;Csa1G050570;Csa1G051620;Csa1G051710;Csa1G062960;Csa1G063500;Csa1G064170;Csa1G064690;Csa…
cellular_component	cytoskeleton	19	Csa1G042790;Csa1G045690;Csa2G368830;Csa3G133920;Csa3G414070;Csa3G435030;Csa3G633280;Csa3G733350;Csa4G000580;Csa4G047870;Csa4G641550;Csa5G166470;Csa5G512870;Csa5G537000;Csa6G497050;Csa6G499030;Csa6G513730;Csa7G049270;Csa7G372940
cellular_component	extracellular region	62	Csa1G025130;Csa1G062960;Csa1G064700;Csa1G077120;Csa1G256750;Csa1G423000;Csa1G423340;Csa1G522540;Csa1G534750;Csa1G596420;Csa1G596520;Csa1G599580;Csa1G602530;Csa1G602540;Csa2G010390;Csa2G034750;Csa2G035370;Csa2G348790;Csa2G363570;Csa3G002550;Csa3G121720;Csa3G199050;Csa3G238180;Csa3G736970;Csa3G741330;Csa3G842030;Csa3G844870;Csa3G865340;Csa3G900960;Csa4G285730;Csa4G285770;Csa4G285780;Csa4G296100;Csa…
cellular_component	extracellular region part	11	Csa1G256750;Csa1G596420;Csa1G596520;Csa2G363570;Csa3G238180;Csa3G844870;Csa5G139760;Csa5G139770;Csa5G162050;Csa5G484630;Csa7G450510
cellular_component	macromolecular complex	72	Csa1G009810;Csa1G033310;Csa1G045690;Csa1G066480;Csa1G445860;Csa1G515470;Csa1G572950;Csa1G690360;Csa1G714680;Csa2G000260;Csa2G000570;Csa2G030010;Csa2G031130;Csa2G129170;Csa2G278160;Csa2G336660;Csa2G354750;Csa2G364570;Csa3G017040;Csa3G060980;Csa3G099680;Csa3G119660;Csa3G121760;Csa3G122550;Csa3G133920;Csa3G165640;Csa3G239260;Csa3G414060;Csa3G414070;Csa3G627150;Csa3G633280;Csa3G664560;Csa3G733350;Csa…
cellular_component	membrane	678	Csa1G000640;Csa1G002120;Csa1G003490;Csa1G008520;Csa1G009600;Csa1G009610;Csa1G009810;Csa1G011510;Csa1G013210;Csa1G015740;Csa1G024950;Csa1G025970;Csa1G031710;Csa1G031780;Csa1G033210;Csa1G033310;Csa1G039020;Csa1G039330;Csa1G041550;Csa1G042250;Csa1G042370;Csa1G042380;Csa1G042480;Csa1G042570;Csa1G043290;Csa1G045600;Csa1G045650;Csa1G045660;Csa1G045670;Csa1G045940;Csa1G046030;Csa1G046190;Csa1G046260;Csa…
cellular_component	membrane part	524	Csa1G000640;Csa1G002120;Csa1G003490;Csa1G008520;Csa1G009600;Csa1G009610;Csa1G009810;Csa1G011510;Csa1G013210;Csa1G015740;Csa1G024950;Csa1G025970;Csa1G031780;Csa1G033210;Csa1G033310;Csa1G039330;Csa1G041550;Csa1G042250;Csa1G042480;Csa1G042570;Csa1G043290;Csa1G045600;Csa1G045660;Csa1G045670;Csa1G045940;Csa1G046030;Csa1G046190;Csa1G046260;Csa1G046300;Csa1G050370;Csa1G051710;Csa1G058080;Csa1G058090;Csa…
cellular_component	membrane-enclosed lumen	17	Csa1G572950;Csa2G004720;Csa2G031130;Csa2G236630;Csa2G278160;Csa3G121760;Csa3G122550;Csa3G133140;Csa3G239260;Csa3G627150;Csa3G730990;Csa4G188390;Csa5G138510;Csa5G218180;Csa6G291910;Csa6G400300;Csa7G045560
cellular_component	nucleoid	3	Csa4G552160;Csa5G603340;Csa6G188160
cellular_component	organelle	404	Csa1G002120;Csa1G008520;Csa1G009600;Csa1G009810;Csa1G021940;Csa1G032450;Csa1G033310;Csa1G042570;Csa1G042790;Csa1G043290;Csa1G045600;Csa1G045690;Csa1G045990;Csa1G046300;Csa1G050200;Csa1G050360;Csa1G050380;Csa1G075060;Csa1G145980;Csa1G179740;Csa1G212840;Csa1G240590;Csa1G256750;Csa1G269870;Csa1G269900;Csa1G423180;Csa1G423340;Csa1G445860;Csa1G464550;Csa1G515470;Csa1G525270;Csa1G532290;Csa1G535790;Csa…
cellular_component	organelle part	155	Csa1G009810;Csa1G033310;Csa1G042570;Csa1G042790;Csa1G043290;Csa1G045690;Csa1G050200;Csa1G050380;Csa1G145980;Csa1G179740;Csa1G212840;Csa1G269900;Csa1G445860;Csa1G515470;Csa1G572950;Csa1G690360;Csa2G004720;Csa2G006840;Csa2G008770;Csa2G009500;Csa2G011530;Csa2G013300;Csa2G030010;Csa2G031130;Csa2G034750;Csa2G060370;Csa2G129170;Csa2G171900;Csa2G236630;Csa2G278160;Csa2G285360;Csa2G297210;Csa2G364570;Csa…
cellular_component	supramolecular complex	11	Csa1G042790;Csa2G368830;Csa3G414070;Csa4G000580;Csa4G047870;Csa4G641550;Csa5G166470;Csa5G537000;Csa6G497050;Csa6G513730;Csa7G049270
cellular_component	symplast	33	Csa1G013210;Csa1G042370;Csa1G042380;Csa1G063500;Csa1G070620;Csa2G035370;Csa2G129170;Csa2G348950;Csa3G002550;Csa3G129640;Csa3G149310;Csa3G171840;Csa3G171850;Csa3G634360;Csa3G730990;Csa3G740240;Csa3G840420;Csa3G851870;Csa4G638320;Csa4G652820;Csa5G160220;Csa5G199280;Csa5G537000;Csa6G000060;Csa6G128580;Csa6G157080;Csa6G424530;Csa6G445120;Csa6G445150;Csa6G507100;Csa7G017130;Csa7G045510;Csa7G047420
molecular_function	antioxidant activity	14	Csa1G024920;Csa1G062960;Csa1G077120;Csa2G035370;Csa3G736970;Csa3G748800;Csa3G889840;Csa4G285730;Csa4G285770;Csa4G285780;Csa5G167220;Csa6G148290;Csa6G507100;Csa7G318960
molecular_function	binding	733	Csa1G000640;Csa1G000670;Csa1G002110;Csa1G002120;Csa1G002660;Csa1G008520;Csa1G009600;Csa1G009610;Csa1G009770;Csa1G009810;Csa1G011510;Csa1G013210;Csa1G021940;Csa1G023050;Csa1G024920;Csa1G025020;Csa1G025130;Csa1G025960;Csa1G031710;Csa1G032450;Csa1G033310;Csa1G039050;Csa1G039330;Csa1G039960;Csa1G042380;Csa1G042480;Csa1G042600;Csa1G042790;Csa1G043040;Csa1G043260;Csa1G045600;Csa1G045650;Csa1G045660;Csa…
molecular_function	catalytic activity	894	Csa1G000640;Csa1G001490;Csa1G002060;Csa1G002660;Csa1G002900;Csa1G004060;Csa1G005540;Csa1G005560;Csa1G006270;Csa1G008520;Csa1G009600;Csa1G009610;Csa1G009770;Csa1G011510;Csa1G013210;Csa1G015740;Csa1G024920;Csa1G025050;Csa1G025130;Csa1G031820;Csa1G032450;Csa1G033120;Csa1G033130;Csa1G033160;Csa1G033210;Csa1G039330;Csa1G039880;Csa1G042130;Csa1G042250;Csa1G042370;Csa1G042380;Csa1G042480;Csa1G042560;Csa…
molecular_function	electron carrier activity	23	Csa1G348950;Csa1G613540;Csa1G613620;Csa2G006880;Csa2G171900;Csa2G382700;Csa2G403720;Csa3G078280;Csa3G116790;Csa3G222790;Csa3G222800;Csa3G414060;Csa3G423800;Csa3G710810;Csa3G875430;Csa4G005530;Csa4G056820;Csa4G269130;Csa5G413260;Csa5G635440;Csa6G045160;Csa7G447110;CsaUNG024230
molecular_function	molecular function regulator	31	Csa1G002060;Csa1G043200;Csa1G678040;Csa2G021000;Csa2G264060;Csa2G349630;Csa3G142960;Csa3G176240;Csa3G176260;Csa3G483820;Csa3G733280;Csa3G865340;Csa3G890080;Csa3G902260;Csa4G280640;Csa4G303120;Csa5G027950;Csa5G285030;Csa5G567800;Csa6G004490;Csa6G008860;Csa6G022340;Csa6G084580;Csa6G126260;Csa6G459990;Csa6G460000;Csa7G037500;Csa7G238990;Csa7G343870;Csa7G405320;Csa7G447990
molecular_function	molecular transducer activity	3	Csa1G423240;Csa4G036610;Csa6G361290
molecular_function	nucleic acid binding transcription factor activity	53	Csa1G025960;Csa1G075060;Csa1G162100;Csa1G240590;Csa1G269870;Csa1G586850;Csa2G004690;Csa2G004720;Csa2G228420;Csa2G297180;Csa2G372830;Csa2G382650;Csa2G406060;Csa2G428380;Csa2G431090;Csa3G119240;Csa3G165640;Csa3G180260;Csa3G357110;Csa3G457670;Csa3G630280;Csa3G687740;Csa3G727990;Csa3G878210;Csa3G889880;Csa3G895650;Csa3G895680;Csa4G001970;Csa4G012390;Csa4G043890;Csa4G045060;Csa4G051470;Csa4G126990;Csa…
molecular_function	nutrient reservoir activity	5	Csa1G596420;Csa2G035370;Csa6G290870;Csa7G337100;Csa7G450510
molecular_function	signal transducer activity	16	Csa1G042380;Csa1G423240;Csa1G479630;Csa1G531180;Csa1G531190;Csa2G237750;Csa2G382680;Csa3G121690;Csa3G129640;Csa3G171840;Csa3G171850;Csa3G610810;Csa4G036610;Csa6G490950;Csa7G420160;Csa7G452370
molecular_function	structural molecule activity	21	Csa1G042790;Csa2G000570;Csa2G297210;Csa2G368830;Csa2G371110;Csa3G011660;Csa3G171040;Csa3G633280;Csa3G894500;Csa4G000580;Csa4G095600;Csa4G154310;Csa4G268080;Csa4G307900;Csa5G138510;Csa5G524750;Csa6G425150;Csa6G497050;Csa6G517400;Csa7G312940;Csa7G420870
molecular_function	transcription factor activity, protein binding	8	Csa1G032450;Csa1G586850;Csa2G004720;Csa2G009580;Csa2G372830;Csa2G431090;Csa3G114460;Csa3G687740
molecular_function	transporter activity	121	Csa1G003490;Csa1G008520;Csa1G009600;Csa1G009610;Csa1G025970;Csa1G039330;Csa1G043290;Csa1G045600;Csa1G051710;Csa1G071120;Csa1G212840;Csa1G266170;Csa1G423340;Csa1G433620;Csa1G434130;Csa1G479640;Csa1G479650;Csa1G515470;Csa1G525270;Csa1G569340;Csa1G574980;Csa1G604100;Csa1G690360;Csa2G000070;Csa2G033950;Csa2G049930;Csa2G094390;Csa2G094400;Csa2G129170;Csa2G225310;Csa2G231960;Csa2G250960;Csa2G285360;Csa…
