# Supplementary material for: Transcriptome Analyses in Different Cucumber Cultivars Provide Novel Insights into Drought Stress Responses
Source: Int J Mol Sci. 2018 Jul 16;19(7):2067. doi: 10.3390/ijms19072067 (PMC6073345; doi:10.3390/ijms19072067)
Supplement: Supplementary file 1 [file ijms-19-02067-s001.zip › Supplemental materials/Table S5 Normal.DEseq2_Method.path.xls]

#Pathway	L-9_C-VS-A-16_C.DEseq2_Method (712)	All-gene (15185)	Pvalue	Qvalue	Pathway ID	Level 1	Level 2	Genes	KOs
Sesquiterpenoid and triterpenoid biosynthesis	11	70	0.00038506	0.02608404	ko00909	Metabolism	Metabolism of terpenoids and polyketides	Csa4G293840;Csa3G865390;Csa5G584380;Csa6G485120;Csa2G231960;Csa3G042380;Csa5G478620;Csa5G478610;Csa2G363030;Csa1G288020;Csa3G097540	K00801+K15803+K15813
MAPK signaling pathway - plant	36	425	0.000449725	0.02608404	ko04016	Environmental Information Processing	Signal transduction	Csa4G290740;Csa5G014290;Csa1G383520;Csa7G041360;Csa7G328830;Csa6G505240;Csa3G697970;Csa2G177210;Csa4G312880;Csa3G651750;Csa6G356990;Csa3G901180;Csa6G486960;Csa1G025960;Csa3G845500;Csa4G648520;Csa3G604110;Csa5G636620;CsaUNG029170;Csa4G051470;Csa2G004760;Csa2G373480;Csa4G628890;Csa3G178550;Csa3G119700;Csa2G356090;Csa6G497260;Csa2G000730;Csa7G043020;Csa4G006190;Csa3G902310;Csa3G813300;Csa1G479630;Cs…	K13420+K20718+K20557+K13425+K14516+K14496+K03781+K20558+K13424+K13447+K14497+K02183+K13426+K13422+K20728+K20536+K14498+K14515+K14510
Pentose and glucuronate interconversions	22	222	0.000765925	0.02961577	ko00040	Metabolism	Carbohydrate metabolism	Csa3G133180;Csa1G569210;Csa3G164550;Csa3G175740;Csa1G575010;Csa7G447990;Csa7G405820;Csa5G622520;Csa5G568300;Csa3G745520;Csa3G221780;Csa3G166360;Csa2G326460;Csa5G601470;Csa3G126810;Csa6G434410;Csa6G497260;Csa4G303180;Csa3G624020;Csa7G007820;Csa7G405320;Csa6G447060	K01728+K01051+K01213+K00011+K01184+K16190+K00699
Phenylpropanoid biosynthesis	27	308	0.001360448	0.03876864	ko00940	Metabolism	Biosynthesis of other secondary metabolites	Csa3G046230;Csa1G423020;Csa1G589650;Csa4G016490;Csa4G008780;Csa4G008770;Csa4G008760;Csa3G717880;Csa4G279910;Csa3G717870;Csa3G135740;Csa6G520480;Csa3G046220;Csa6G445770;Csa4G285780;Csa3G135720;Csa5G589940;Csa4G038620;Csa2G396190;Csa4G285740;Csa1G042700;Csa7G325150;Csa4G285770;Csa4G285730;Csa6G445760;Csa2G179730;Csa3G736970	K13066+K01904+K06892+K13065+K10775+K09753+K00430+K00588+K12356+K01188+K05350
DNA replication	10	71	0.001671062	0.03876864	ko03030	Genetic Information Processing	Replication and repair	Csa3G722880;Csa6G522780;Csa1G013800;Csa6G538780;Csa1G039840;Csa2G009300;Csa6G502800;Csa7G004140;Csa7G407650;Csa2G278160	K02540+K02541+K07466+K02542+K02321+K02209+K10756+K02212+K02210+K02320
Biosynthesis of secondary metabolites	108	1822	0.005589363	0.1057487	ko01110	Metabolism	Global and overview maps	Csa3G046230;Csa2G055560;Csa2G049980;Csa6G079220;Csa4G638410;Csa6G395130;Csa6G448740;Csa1G050360;Csa4G293840;Csa1G423020;Csa6G452010;Csa6G454360;Csa6G519470;Csa7G063970;Csa1G589650;Csa2G404780;Csa7G059660;Csa1G250130;Csa4G016490;Csa1G070080;Csa3G865390;Csa4G008780;Csa7G059150;Csa1G574810;Csa1G597040;Csa6G487550;Csa4G008770;Csa6G356990;Csa1G064730;Csa4G008760;Csa1G050380;Csa6G183190;Csa4G022900;Csa…	K13066+K12643+K08248+K04123+K04122+K00166+K01754+K01638+K00801+K01904+K21026+K09841+K00145+K13030+K13493+K06892+K01807+K13606+K13065+K15086+K10775+K01738+K11262+K15405+K03781+K04125+K01940+K01953+K00475+K01047+K10526+K09753+K00517+K13260+K01647+K13496+K01610+K01580+K00591+K05933+K15404+K13508+K05280+K09588+K09587+K00430+K14759+K13070+K10760+K00588+K15728+K05278+K15803+K10960+K01188+K09840+K15813+…
Acridone alkaloid biosynthesis	2	3	0.006381387	0.1057487	ko01058	Metabolism	Biosynthesis of other secondary metabolites	Csa3G046230;Csa3G046220	K12643
Benzoxazinoid biosynthesis	3	10	0.009616952	0.1394458	ko00402	Metabolism	Biosynthesis of other secondary metabolites	Csa3G135740;Csa3G135720;Csa2G179730	K13229
Phenylalanine metabolism	9	81	0.01335285	0.1721034	ko00360	Metabolism	Amino acid metabolism	Csa1G423020;Csa4G008780;Csa4G008770;Csa4G008760;Csa2G264040;Csa6G445770;Csa5G589940;Csa7G235250;Csa6G445760	K01904+K10775+K01426+K00588+K00276
Protein processing in endoplasmic reticulum	29	407	0.01668787	0.19357929	ko04141	Genetic Information Processing	Folding, sorting and degradation	Csa1G043190;Csa5G646740;Csa7G041360;Csa3G113300;Csa1G597040;Csa2G075330;Csa6G117200;Csa6G182140;Csa3G733230;Csa5G606310;Csa3G852460;Csa2G070310;Csa5G324000;Csa4G005000;Csa1G032410;Csa4G628890;Csa4G303700;Csa7G072770;Csa5G138480;Csa5G198120;Csa5G190530;Csa2G239390;Csa1G537370;Csa2G049850;Csa6G135450;Csa3G595190;Csa5G190550;Csa3G610820;Csa5G352640	K03868+K13993+K04374+K09490+K03283+K09555+K03094+K14011+K08653
Plant-pathogen interaction	28	399	0.02204645	0.23248984	ko04626	Organismal Systems	Environmental adaptation	Csa5G627080;Csa2G359930;Csa4G290740;Csa1G383520;Csa7G328830;Csa6G505240;Csa3G697970;Csa3G008850;Csa3G710870;Csa3G651750;Csa6G486960;Csa1G025960;Csa3G845500;Csa4G051360;Csa5G636620;Csa3G588520;CsaUNG029170;Csa3G119630;Csa4G051470;Csa2G004760;Csa1G002110;Csa3G119700;Csa2G356090;Csa2G406780;Csa7G043020;Csa4G006190;Csa3G813300;Csa3G881910	K13448+K13420+K16225+K13459+K13425+K18835+K13424+K13447+K13434+K02183+K05391+K13426
Zeatin biosynthesis	5	39	0.03444037	0.3324449	ko00908	Metabolism	Metabolism of terpenoids and polyketides	Csa7G063970;Csa4G415920;Csa7G392940;Csa4G303180;Csa4G343590	K13493+K13495+K10760+K00279
Plant hormone signal transduction	37	585	0.03960472	0.3324449	ko04075	Environmental Information Processing	Signal transduction	Csa1G231530;Csa6G425080;Csa6G401340;Csa6G095330;Csa3G444560;Csa2G177210;Csa4G312880;Csa2G373410;Csa7G010800;Csa6G031440;Csa5G610430;Csa3G199660;Csa4G007100;Csa1G466560;Csa3G604110;Csa1G422980;Csa3G776860;Csa2G373480;Csa5G374730;Csa3G178550;Csa7G391240;Csa6G361280;Csa2G401430;Csa3G405510;Csa6G497260;Csa4G645240;Csa7G073570;Csa2G258750;Csa7G074870;Csa3G902310;Csa6G511620;Csa7G044940;Csa3G637990;Csa…	K14484+K14499+K14493+K14489+K14516+K14496+K14490+K13946+K14491+K14505+K14487+K14497+K14504+K14432+K14494+K13422+K16189+K14488+K14498+K14515+K14510
Flavone and flavonol biosynthesis	4	28	0.04012266	0.3324449	ko00944	Metabolism	Biosynthesis of other secondary metabolites	Csa3G046230;Csa3G046220;Csa3G651800;Csa1G499320	K05279+K05280+K13264
Galactose metabolism	12	147	0.04370177	0.33796035	ko00052	Metabolism	Carbohydrate metabolism	Csa2G337760;Csa3G680120;Csa2G249880;Csa7G011860;Csa1G650110;Csa1G181330;Csa3G221780;Csa3G777580;Csa5G601500;Csa3G435010;Csa7G007820;Csa1G025130	K12309+K18819+K00011+K01193+K00850+K01785
Cutin, suberine and wax biosynthesis	6	57	0.04985161	0.36142417	ko00073	Metabolism	Lipid metabolism	Csa2G363020;Csa6G518390;Csa6G487550;Csa6G079750;Csa6G152310;Csa1G145860	K15400+K15405+K15404+K13356
Ascorbate and aldarate metabolism	8	91	0.06336046	0.43234196	ko00053	Metabolism	Carbohydrate metabolism	Csa3G099720;Csa1G604040;Csa1G062350;Csa1G602540;Csa6G507100;Csa2G000640;Csa6G497260;Csa4G303180	K08232+K00423+K00434+K00469+K16190+K00699
Steroid biosynthesis	7	78	0.07275165	0.46884397	ko00100	Metabolism	Lipid metabolism	Csa4G293840;Csa3G865390;Csa5G584380;Csa6G485120;Csa2G231960;Csa2G363030;Csa1G288020	K00801
Carotenoid biosynthesis	6	76	0.1456407	0.86952614	ko00906	Metabolism	Metabolism of terpenoids and polyketides	Csa6G454360;Csa7G414490;Csa4G639800;Csa1G168880;Csa4G064690;Csa6G502660	K09841+K09843+K09840+K09835
RNA polymerase	8	111	0.1499183	0.86952614	ko03020	Genetic Information Processing	Transcription	Csa6G423360;Csa6G178950;Csa3G116790;Csa2G382700;Csa3G078280;Csa3G002940;Csa6G517400;Csa3G710810	K03006
Flavonoid biosynthesis	7	96	0.1638036	0.89640311	ko00941	Metabolism	Biosynthesis of other secondary metabolites	Csa4G016490;Csa6G108510;Csa3G651800;Csa5G589940;Csa3G153170;Csa7G004030;Csa7G004040	K13065+K00475+K05280+K00588+K05278+K13081
Isoflavonoid biosynthesis	4	47	0.1772724	0.89640311	ko00943	Metabolism	Biosynthesis of other secondary metabolites	Csa6G492230;Csa4G641760;Csa7G039280;Csa1G499320	K13260+K13262+K13259+K13264
Cyanoamino acid metabolism	9	134	0.1777351	0.89640311	ko00460	Metabolism	Metabolism of other amino acids	Csa2G055560;Csa2G049980;Csa7G063970;Csa7G059660;Csa7G059150;Csa7G447930;Csa2G396190;Csa1G042700;Csa4G303180	K08248+K13030+K01188+K05350
Glycosylphosphatidylinositol (GPI)-anchor biosynthesis	3	33	0.2001152	0.92696116	ko00563	Metabolism	Glycan biosynthesis and metabolism	Csa3G829190;Csa3G841990;Csa3G826660	K03860
Diterpenoid biosynthesis	5	67	0.2049994	0.92696116	ko00904	Metabolism	Metabolism of terpenoids and polyketides	Csa6G079220;Csa4G638410;Csa1G064730;Csa4G022900;Csa1G168880	K04123+K04122+K04125+K13070
Stilbenoid, diarylheptanoid and gingerol biosynthesis	6	85	0.2082705	0.92696116	ko00945	Metabolism	Biosynthesis of other secondary metabolites	Csa4G016490;Csa6G492230;Csa4G641760;Csa6G495100;Csa5G589940;Csa7G039280	K13065+K00517+K00588+K16040
Phagosome	6	86	0.2157582	0.92696116	ko04145	Cellular Processes	Transport and catabolism	Csa3G732650;Csa1G629200;Csa6G497050;Csa2G368830;Csa4G000580;Csa6G491600	K07375+K07374+K01365
alpha-Linolenic acid metabolism	6	90	0.2465698	0.97687334	ko00592	Metabolism	Lipid metabolism	Csa1G433610;Csa5G622450;Csa5G318390;Csa5G366670;Csa1G537320;Csa3G133140	K01047+K10526+K10525+K16818+K07513
Metabolic pathways	160	3252	0.2541928	0.97687334	ko01100	Metabolism	Global and overview maps	Csa3G046230;Csa6G423360;Csa2G351740;Csa6G079220;Csa4G638410;Csa6G395130;Csa2G337760;Csa6G448740;Csa7G407600;Csa1G050360;Csa4G293840;Csa1G423020;Csa2G035460;Csa4G296260;Csa6G454360;Csa1G005560;Csa1G569210;Csa6G178950;Csa4G002500;Csa6G519470;Csa3G164550;Csa2G354640;Csa3G116790;Csa3G175740;Csa2G404780;Csa1G250130;Csa4G002510;Csa4G016490;Csa3G865390;Csa4G008780;Csa6G405970;Csa2G382700;Csa1G574810;Csa…	K13066+K03006+K01179+K04123+K04122+K00166+K12309+K01754+K15920+K01638+K00801+K01904+K01255+K18081+K09841+K16055+K01051+K00770+K00145+K01213+K03937+K01807+K13606+K13065+K10775+K00856+K01738+K08726+K01183+K11262+K02321+K08232+K13941+K01940+K01953+K00208+K01951+K14379+K03860+K00423+K00475+K01047+K10526+K09753+K00517+K01054+K01647+K00011+K00512+K07408+K01610+K01580+K01193+K00591+K05933+K01184+K13508+…
Peroxisome	9	148	0.2589838	0.97687334	ko04146	Cellular Processes	Transport and catabolism	Csa4G001910;Csa6G356990;Csa6G526310;CsaUNG013090;Csa6G152310;Csa1G145860;Csa4G001890;Csa3G610820;Csa3G133140	K08726+K03781+K12663+K13356+K07513
Valine, leucine and isoleucine biosynthesis	3	38	0.2629331	0.97687334	ko00290	Metabolism	Amino acid metabolism	Csa6G448740;Csa6G448730;Csa2G270230	K01754+K01652
Glycerolipid metabolism	12	208	0.2711028	0.97687334	ko00561	Metabolism	Lipid metabolism	Csa5G606310;Csa3G852460;Csa5G324000;Csa3G221780;Csa1G032410;Csa6G423450;Csa3G101810;Csa6G525500;Csa4G293170;Csa2G396190;Csa7G007820;Csa6G135450	K01054+K00011+K13508+K15728+K00679
mRNA surveillance pathway	14	256	0.3152862	0.97687334	ko03015	Genetic Information Processing	Translation	Csa1G042640;Csa4G646180;Csa4G296260;Csa2G363020;Csa5G606310;Csa6G425720;Csa3G852460;Csa5G324000;Csa1G074930;Csa5G441650;Csa1G032410;Csa3G101810;Csa6G452090;Csa6G135450	K14376+K14411+K12812+K14407+K13126+K14409
Phosphatidylinositol signaling system	7	118	0.3169838	0.97687334	ko04070	Environmental Information Processing	Signal transduction	Csa4G296260;Csa5G636620;Csa7G420670;Csa5G152240;Csa3G824810;Csa6G500570;Csa3G813300	K18081+K02183+K10572+K01110+K20279
Arginine biosynthesis	4	61	0.3205898	0.97687334	ko00220	Metabolism	Amino acid metabolism	Csa6G519470;Csa1G050380;Csa3G902910;Csa3G902920	K00145+K01940+K01438
Limonene and pinene degradation	3	43	0.3277511	0.97687334	ko00903	Metabolism	Metabolism of terpenoids and polyketides	Csa6G492230;Csa4G641760;Csa6G495100	K00517
ABC transporters	7	120	0.3322161	0.97687334	ko02010	Environmental Information Processing	Membrane transport	Csa6G046240;Csa5G593380;Csa3G813820;Csa3G184580;Csa3G774730;Csa3G774740;Csa5G636450	K05674+K05658+K05681
Other types of O-glycan biosynthesis	3	44	0.3407648	0.97687334	ko00514	Metabolism	Glycan biosynthesis and metabolism	Csa1G031880;Csa6G401400;Csa4G411390	K20784+K20782+K18134
Alanine, aspartate and glutamate metabolism	4	64	0.3528989	0.97687334	ko00250	Metabolism	Amino acid metabolism	Csa1G050380;Csa6G183190;Csa1G031730;Csa6G517220	K01940+K01953+K01580
Arachidonic acid metabolism	3	45	0.3537597	0.97687334	ko00590	Metabolism	Lipid metabolism	Csa4G001910;Csa1G433610;Csa4G001890	K08726+K01047
Purine metabolism	13	246	0.3691704	0.97687334	ko00230	Metabolism	Nucleotide metabolism	Csa6G423360;Csa6G178950;Csa3G116790;Csa6G405970;Csa2G382700;Csa1G039840;Csa3G078280;Csa4G022900;Csa3G002940;Csa6G517400;Csa3G033230;Csa3G710810;Csa2G278160	K03006+K00856+K02321+K01951+K00759+K02320
Glycosphingolipid biosynthesis - ganglio series	4	66	0.3744558	0.97687334	ko00604	Metabolism	Glycan biosynthesis and metabolism	Csa2G337760;Csa2G249880;Csa7G011860;Csa1G650110	K12309
Ubiquinone and other terpenoid-quinone biosynthesis	4	66	0.3744558	0.97687334	ko00130	Metabolism	Metabolism of cofactors and vitamins	Csa1G423020;Csa6G169360;Csa4G001890;Csa3G791510	K01904+K00591+K14759+K12501
Ubiquitin mediated proteolysis	13	250	0.391175	0.97687334	ko04120	Genetic Information Processing	Folding, sorting and degradation	Csa1G043190;Csa4G001580;Csa4G001910;Csa5G418270;Csa3G782630;Csa5G606310;Csa3G852460;Csa5G324000;Csa5G517720;Csa1G032410;Csa4G001890;Csa6G135450;Csa5G352640	K03868+K10615+K10144+K04506+K10260+K03094+K03364
Linoleic acid metabolism	4	70	0.4173242	0.97687334	ko00591	Metabolism	Lipid metabolism	Csa1G433610;Csa2G028480;Csa2G028490;Csa2G028500	K01047+K15718
Tryptophan metabolism	4	70	0.4173242	0.97687334	ko00380	Metabolism	Amino acid metabolism	Csa6G356990;Csa2G264040;Csa3G852630;Csa3G651800	K03781+K01426+K07408+K07410
Circadian rhythm - plant	9	173	0.4234429	0.97687334	ko04712	Organismal Systems	Environmental adaptation	Csa3G183960;Csa7G044810;Csa5G515000;Csa1G071830;Csa6G338090;Csa1G651710;Csa5G352090;Csa6G523330;Csa1G046080	K12133+K12135+K16222+K16223+K16221+K03097
Taurine and hypotaurine metabolism	1	12	0.4381346	0.97687334	ko00430	Metabolism	Metabolism of other amino acids	Csa1G031730	K01580
Starch and sucrose metabolism	18	365	0.4473027	0.97687334	ko00500	Metabolism	Carbohydrate metabolism	Csa2G277600;Csa2G351740;Csa1G005560;Csa1G039150;Csa3G777580;Csa4G005530;Csa5G567300;Csa7G405310;Csa2G167190;Csa6G110840;Csa2G396190;Csa2G336140;Csa6G421570;Csa1G042700;Csa6G523410;Csa4G001950;Csa5G139170;Csa2G307340	K19891+K01179+K16055+K01193+K01177+K19892+K01188+K05350+K00695+K01087
Inositol phosphate metabolism	6	115	0.4543618	0.97687334	ko00562	Metabolism	Carbohydrate metabolism	Csa4G296260;Csa7G420670;Csa5G152240;Csa2G000640;Csa3G824810;Csa6G500570	K18081+K10572+K00469+K01110+K20279
Anthocyanin biosynthesis	1	13	0.4645004	0.97687334	ko00942	Metabolism	Biosynthesis of other secondary metabolites	Csa4G618500	K12938
Monoterpenoid biosynthesis	1	13	0.4645004	0.97687334	ko00902	Metabolism	Metabolism of terpenoids and polyketides	Csa1G070080	K15086
Nucleotide excision repair	5	99	0.4978565	0.97687334	ko03420	Genetic Information Processing	Replication and repair	Csa1G043190;Csa1G013800;Csa6G502800;Csa3G081900;Csa5G352640	K03868+K07466+K10756+K10840
Glycosaminoglycan degradation	4	79	0.5106141	0.97687334	ko00531	Metabolism	Glycan biosynthesis and metabolism	Csa2G337760;Csa2G249880;Csa7G011860;Csa1G650110	K12309
Sphingolipid metabolism	5	107	0.5673901	0.97687334	ko00600	Metabolism	Lipid metabolism	Csa2G337760;Csa2G249880;Csa7G011860;Csa1G650110;Csa1G073750	K12309+K04712
Glutathione metabolism	5	108	0.5757339	0.97687334	ko00480	Metabolism	Metabolism of other amino acids	Csa2G035460;Csa4G304760;Csa3G126940;Csa2G035470;Csa6G507100	K01255+K00799+K00434
Butanoate metabolism	2	43	0.6052897	0.97687334	ko00650	Metabolism	Carbohydrate metabolism	Csa1G031730;Csa2G270230	K01580+K01652
2-Oxocarboxylic acid metabolism	5	113	0.6161333	0.97687334	ko01210	Metabolism	Global and overview maps	Csa6G519470;Csa3G127030;Csa2G270230;Csa3G902910;Csa3G902920	K00145+K01647+K01652+K01438
Brassinosteroid biosynthesis	1	20	0.6175209	0.97687334	ko00905	Metabolism	Metabolism of terpenoids and polyketides	Csa6G001760	K09588+K09587
Pyrimidine metabolism	10	228	0.6311034	0.97687334	ko00240	Metabolism	Nucleotide metabolism	Csa6G423360;Csa6G178950;Csa3G116790;Csa2G382700;Csa1G039840;Csa3G078280;Csa3G002940;Csa6G517400;Csa3G710810;Csa2G278160	K03006+K02321+K02320
RNA transport	16	362	0.6326439	0.97687334	ko03013	Genetic Information Processing	Translation	Csa5G495950;Csa4G639100;Csa4G296260;Csa1G589710;Csa6G302690;Csa5G606310;Csa6G425720;Csa3G852460;Csa5G324000;Csa1G032410;Csa3G101810;Csa5G077740;Csa3G247880;Csa6G511060;Csa6G135450;Csa4G050160	K03231+K12812+K07936+K14292+K13126+K14304+K03539+K09291+K03239
C5-Branched dibasic acid metabolism	1	21	0.6354783	0.97687334	ko00660	Metabolism	Carbohydrate metabolism	Csa2G270230	K01652
Amino sugar and nucleotide sugar metabolism	9	207	0.6393897	0.97687334	ko00520	Metabolism	Carbohydrate metabolism	Csa7G407600;Csa4G002500;Csa4G002510;Csa1G597040;CsaUNG013090;Csa7G058620;Csa6G497260;Csa3G120480;Csa3G610820	K15920+K00770+K01183+K16190
RNA degradation	10	230	0.6420065	0.97687334	ko03018	Genetic Information Processing	Folding, sorting and degradation	Csa6G425790;Csa5G606310;Csa6G425720;Csa3G852460;Csa5G324000;Csa1G032410;Csa3G101810;Csa1G168920;Csa3G435010;Csa6G135450	K12581+K13126+K00850
Arginine and proline metabolism	3	71	0.6533263	0.97687334	ko00330	Metabolism	Amino acid metabolism	Csa4G001910;Csa2G264040;Csa1G499320	K01259+K01426+K14329
Nitrogen metabolism	2	47	0.653813	0.97687334	ko00910	Metabolism	Energy metabolism	Csa2G138200;Csa1G120410	K10534+K01674
Propanoate metabolism	2	47	0.653813	0.97687334	ko00640	Metabolism	Carbohydrate metabolism	Csa6G395130;Csa1G597040	K00166+K11262
Other glycan degradation	4	96	0.6648002	0.97687334	ko00511	Metabolism	Glycan biosynthesis and metabolism	Csa2G337760;Csa2G249880;Csa7G011860;Csa1G650110	K12309
Pantothenate and CoA biosynthesis	2	48	0.6651745	0.97687334	ko00770	Metabolism	Metabolism of cofactors and vitamins	Csa2G270230;Csa5G614660	K01652+K06133
Indole alkaloid biosynthesis	3	74	0.6807931	0.97687334	ko00901	Metabolism	Biosynthesis of other secondary metabolites	Csa6G452010;Csa2G396190;Csa6G490050	K21026+K08233
Riboflavin metabolism	1	25	0.6992736	0.97687334	ko00740	Metabolism	Metabolism of cofactors and vitamins	Csa5G548110	K14379
Vitamin B6 metabolism	1	25	0.6992736	0.97687334	ko00750	Metabolism	Metabolism of cofactors and vitamins	Csa7G446840	K06215
Pentose phosphate pathway	3	80	0.7307978	0.97687334	ko00030	Metabolism	Carbohydrate metabolism	Csa2G404780;Csa5G148560;Csa3G435010	K01807+K00850
beta-Alanine metabolism	2	56	0.7454966	0.97687334	ko00410	Metabolism	Metabolism of other amino acids	Csa1G031730;Csa7G235250	K01580+K00276
Glycerophospholipid metabolism	5	134	0.7588996	0.97687334	ko00564	Metabolism	Lipid metabolism	Csa3G556210;Csa1G433610;Csa6G423450;Csa4G293170;Csa1G537320	K18696+K01047+K13508+K15728+K16818
Mismatch repair	2	59	0.7710662	0.97687334	ko03430	Genetic Information Processing	Replication and repair	Csa1G013800;Csa6G502800	K07466+K10756
Valine, leucine and isoleucine degradation	2	59	0.7710662	0.97687334	ko00280	Metabolism	Amino acid metabolism	Csa6G395130;Csa3G133140	K00166+K07513
Biotin metabolism	1	32	0.7852656	0.97687334	ko00780	Metabolism	Metabolism of cofactors and vitamins	Csa4G286380	K00208
Fatty acid biosynthesis	2	61	0.7868431	0.97687334	ko00061	Metabolism	Lipid metabolism	Csa1G597040;Csa4G286380	K11262+K00208
Biosynthesis of amino acids	13	334	0.7926973	0.97687334	ko01230	Metabolism	Global and overview maps	Csa6G448740;Csa6G519470;Csa2G404780;Csa1G574810;Csa1G050380;Csa3G127030;Csa5G148560;Csa6G448730;Csa2G270230;Csa3G435010;Csa3G902910;Csa6G011620;Csa3G902920	K01754+K00145+K01807+K01738+K01940+K01647+K01652+K00850+K01438+K01657
Tyrosine metabolism	2	62	0.7943671	0.97687334	ko00350	Metabolism	Amino acid metabolism	Csa7G235250;Csa3G002930	K00276+K02510
Folate biosynthesis	1	33	0.7953554	0.97687334	ko00790	Metabolism	Metabolism of cofactors and vitamins	Csa7G447940	K13941
Porphyrin and chlorophyll metabolism	4	116	0.7991631	0.97687334	ko00860	Metabolism	Metabolism of cofactors and vitamins	Csa1G250130;Csa2G396190;Csa4G303180;Csa2G351800	K13606+K10960+K00699+K01772
Endocytosis	13	336	0.7993973	0.97687334	ko04144	Cellular Processes	Transport and catabolism	Csa3G698550;Csa6G507450;Csa2G075330;Csa6G117200;Csa7G450660;Csa7G446760;Csa2G070310;Csa6G519480;Csa6G091870;Csa1G005490;Csa6G511060;Csa2G239390;Csa5G606730	K12486+K19476+K03283+K05747+K12198+K12472
Spliceosome	12	313	0.8019338	0.97687334	ko03040	Genetic Information Processing	Transcription	Csa4G296260;Csa3G894510;Csa2G075330;Csa6G117200;Csa2G070310;Csa1G005490;Csa5G175910;Csa3G889750;Csa5G152240;Csa2G000750;Csa2G239390;Csa3G637990	K12812+K12662+K03283+K12741+K12823
Isoquinoline alkaloid biosynthesis	1	36	0.8228718	0.97687334	ko00950	Metabolism	Biosynthesis of other secondary metabolites	Csa7G235250	K00276
Proteasome	2	68	0.8347545	0.97687334	ko03050	Genetic Information Processing	Folding, sorting and degradation	Csa5G188900;Csa1G005490	K06700+K06699
Carbon fixation in photosynthetic organisms	3	97	0.8392874	0.97687334	ko00710	Metabolism	Energy metabolism	Csa2G404780;Csa6G497180;Csa5G148560	K01807+K01610
Citrate cycle (TCA cycle)	2	69	0.8407443	0.97687334	ko00020	Metabolism	Carbohydrate metabolism	Csa3G127030;Csa6G497180	K01647+K01610
Glyoxylate and dicarboxylate metabolism	3	98	0.8442991	0.97687334	ko00630	Metabolism	Carbohydrate metabolism	Csa1G050360;Csa6G356990;Csa3G127030	K01638+K03781+K01647
Fructose and mannose metabolism	3	99	0.8491748	0.97687334	ko00051	Metabolism	Carbohydrate metabolism	Csa3G221780;Csa3G435010;Csa7G007820	K00011+K00850
Fatty acid degradation	1	42	0.8673142	0.97687334	ko00071	Metabolism	Lipid metabolism	Csa3G133140	K07513
SNARE interactions in vesicular transport	1	42	0.8673142	0.97687334	ko04130	Genetic Information Processing	Folding, sorting and degradation	Csa2G420980	K08486
Pyruvate metabolism	3	105	0.8757227	0.97687334	ko00620	Metabolism	Carbohydrate metabolism	Csa1G050360;Csa1G597040;Csa6G497180	K01638+K11262+K01610
Glycine, serine and threonine metabolism	3	105	0.8757227	0.97687334	ko00260	Metabolism	Amino acid metabolism	Csa6G448740;Csa6G448730;Csa7G235250	K01754+K00276
Aminoacyl-tRNA biosynthesis	4	135	0.8829431	0.97687334	ko00970	Genetic Information Processing	Translation	Csa4G650170;Csa3G798110;Csa7G043020;Csa3G020070	K01868+K01870+K01892+K02433
Tropane, piperidine and pyridine alkaloid biosynthesis	1	46	0.8905656	0.97687334	ko00960	Metabolism	Biosynthesis of other secondary metabolites	Csa7G235250	K00276
Sulfur metabolism	1	47	0.8957124	0.97687334	ko00920	Metabolism	Energy metabolism	Csa1G574810	K01738
Fatty acid metabolism	3	112	0.9013929	0.97687334	ko01212	Metabolism	Global and overview maps	Csa1G597040;Csa4G286380;Csa3G133140	K11262+K00208+K07513
Biosynthesis of unsaturated fatty acids	1	49	0.9052921	0.97687334	ko01040	Metabolism	Lipid metabolism	Csa3G133140	K07513
Ribosome	14	413	0.9225422	0.97687334	ko03010	Genetic Information Processing	Translation	Csa1G383520;Csa7G329350;Csa3G021150;Csa5G623870;Csa7G431320;CsaUNG029170;Csa2G004760;Csa3G798110;Csa2G356090;Csa2G000730;Csa2G371100;Csa7G209560;Csa5G174650;Csa5G212600	K02984+K02882+K02883+K02889+K02866+K02901+K02987
Lysine degradation	1	54	0.9255705	0.97687334	ko00310	Metabolism	Amino acid metabolism	Csa5G505750	K19199
Protein export	1	55	0.9290728	0.97687334	ko03060	Genetic Information Processing	Folding, sorting and degradation	Csa1G597040	K09490
Terpenoid backbone biosynthesis	3	125	0.9367244	0.97687334	ko00900	Metabolism	Metabolism of terpenoids and polyketides	Csa5G642130;Csa6G223500;Csa2G396190	K15889+K10960
Cysteine and methionine metabolism	3	125	0.9367244	0.97687334	ko00270	Metabolism	Amino acid metabolism	Csa1G574810;Csa6G520480;Csa1G604080	K01738+K05933+K00558
Glycolysis / Gluconeogenesis	4	157	0.9404832	0.97687334	ko00010	Metabolism	Carbohydrate metabolism	Csa6G497180;Csa3G435010;Csa1G025130;Csa6G518930	K01610+K00850+K01785+K01568
Oxidative phosphorylation	3	127	0.9409853	0.97687334	ko00190	Metabolism	Energy metabolism	Csa5G635370;Csa2G354640;Csa2G055570	K01535+K03937+K02111
Fatty acid elongation	1	59	0.9415118	0.97687334	ko00062	Metabolism	Lipid metabolism	Csa1G501840	K15397
Phenylalanine, tyrosine and tryptophan biosynthesis	1	61	0.9468886	0.97687334	ko00400	Metabolism	Amino acid metabolism	Csa6G011620	K01657
Basal transcription factors	1	61	0.9468886	0.97687334	ko03022	Genetic Information Processing	Transcription	Csa4G004840	K14651
Ether lipid metabolism	1	63	0.9517717	0.97687334	ko00565	Metabolism	Lipid metabolism	Csa1G433610	K01047
Carbon metabolism	10	333	0.9533951	0.97687334	ko01200	Metabolism	Global and overview maps	Csa6G448740;Csa1G050360;Csa2G404780;Csa1G574810;Csa6G356990;Csa3G127030;Csa6G497180;Csa5G148560;Csa6G448730;Csa3G435010	K01754+K01638+K01807+K01738+K03781+K01647+K01610+K00850
Photosynthesis	1	65	0.9562065	0.97687334	ko00195	Metabolism	Energy metabolism	Csa2G055570	K02111
Ribosome biogenesis in eukaryotes	3	138	0.9600307	0.97687334	ko03008	Genetic Information Processing	Translation	Csa1G589710;Csa6G523330;Csa3G247880	K07936+K03097+K03539
Base excision repair	1	72	0.9687577	0.97718168	ko03410	Genetic Information Processing	Replication and repair	Csa6G134890	K01246
Homologous recombination	2	164	0.9966694	0.9966694	ko03440	Genetic Information Processing	Replication and repair	Csa3G608160;Csa1G013800	K10683+K07466
