# Supplementary material for: Transcriptome Analyses in Different Cucumber Cultivars Provide Novel Insights into Drought Stress Responses
Source: Int J Mol Sci. 2018 Jul 16;19(7):2067. doi: 10.3390/ijms19072067 (PMC6073345; doi:10.3390/ijms19072067)
Supplement: Supplementary file 1 [file ijms-19-02067-s001.zip › Supplemental materials/Table S6 Drought stress.DEseq2_Method.path.xls]

#Pathway	L-9_D-VS-A-16_D.DEseq2_Method (1622)	All-gene (15185)	Pvalue	Qvalue	Pathway ID	Level 1	Level 2	Genes	KOs
Photosynthesis - antenna proteins	14	19	1.65E-10	2.07E-08	ko00196	Metabolism	Energy metabolism	Csa5G646700;Csa6G139750;Csa6G057170;Csa3G099680;Csa1G033310;Csa5G589390;Csa5G490820;Csa1G009810;Csa3G664560;Csa6G522680;Csa1G445860;Csa4G308550;Csa6G522690;Csa7G033300	K08916+K08912+K08917+K08914+K08910+K08908+K08907+K08915+K08913
Metabolic pathways	445	3252	6.71E-10	4.19E-08	ko01100	Metabolism	Global and overview maps	Csa3G046230;Csa1G077120;Csa2G437050;Csa5G646700;Csa1G602530;Csa1G447400;Csa5G606770;Csa3G115620;Csa4G614230;Csa2G352930;Csa3G002400;Csa7G048620;Csa2G351740;Csa2G433350;Csa3G791490;Csa5G159100;Csa5G154230;Csa2G404730;Csa3G778270;Csa4G629470;Csa6G079220;Csa3G843800;Csa3G822260;Csa5G011650;Csa6G139750;Csa5G167220;Csa3G651700;Csa6G395130;Csa3G651820;Csa2G348810;Csa6G057170;Csa2G337760;Csa1G597180;Csa…	K13066+K00430+K07408+K07409+K08916+K00423+K09458+K01057+K15747+K05275+K00826+K01904+K09903+K01179+K01590+K00512+K05280+K10206+K09841+K00815+K04123+K00059+K00549+K08912+K03147+K00166+K01176+K08917+K12309+K01495+K00517+K01255+K01054+K01051+K11816+K00276+K00480+K09838+K01183+K01638+K00134+K00801+K00948+K01637+K01953+K03935+K07151+K13811+K16055+K14175+K08914+K01194+K00850+K14759+K00700+K02492+K01810+…
Biosynthesis of secondary metabolites	271	1822	2.00E-09	8.35E-08	ko01110	Metabolism	Global and overview maps	Csa3G046230;Csa1G077120;Csa2G437050;Csa7G434970;Csa5G606770;Csa3G115620;Csa2G352930;Csa3G002400;Csa2G049980;Csa2G433350;Csa3G791490;Csa6G490090;Csa5G159100;Csa5G154230;Csa7G063950;Csa2G404730;Csa3G778270;Csa4G629470;Csa6G079220;Csa3G822260;Csa5G167220;Csa6G395130;Csa3G651820;Csa3G744990;Csa5G157260;Csa6G492250;Csa6G423470;Csa7G014510;Csa1G050360;Csa6G008590;Csa4G293840;Csa1G423020;Csa3G904100;Csa…	K13066+K12643+K00430+K07409+K04124+K01057+K15747+K00826+K01904+K08248+K01590+K08233+K05280+K13030+K13493+K10206+K13070+K09841+K00815+K04123+K00549+K00166+K13496+K20513+K00517+K13260+K00276+K09838+K01638+K00134+K00801+K00948+K06892+K01637+K01953+K16911+K15086+K00850+K14759+K00700+K02492+K01810+K00699+K13506+K01807+K09840+K14760+K01188+K13606+K01696+K13065+K09839+K09699+K01115+K05350+K09833+K13258+…
Photosynthesis	21	65	2.06E-06	6.44E-05	ko00195	Metabolism	Energy metabolism	Csa1G168350;Csa2G190790;Csa3G222790;Csa3G414060;Csa3G222800;Csa1G714680;Csa6G016970;Csa7G047350;Csa3G875430;Csa3G119660;Csa5G505230;Csa5G505780;Csa4G056820;Csa2G079660;Csa2G350230;Csa5G413260;Csa1G066480;Csa6G483300;Csa6G045160;CsaUNG024230;Csa3G060980	K14332+K02710+K02639+K08901+K02694+K02113+K08902+K02638+K02717+K02635+K02693+K02723+K02701+K02703+K08905
Starch and sucrose metabolism	63	365	8.05E-05	2.01E-03	ko00500	Metabolism	Carbohydrate metabolism	Csa3G855430;Csa2G277600;Csa2G351740;Csa3G634360;Csa2G348810;Csa3G149310;Csa1G005560;Csa5G149880;Csa2G009580;Csa2G361580;Csa3G122420;Csa1G611820;Csa3G020040;Csa3G852490;Csa1G266170;Csa2G094400;Csa3G075990;Csa3G307690;Csa1G064150;Csa6G516930;Csa6G424540;Csa3G047820;Csa3G872070;Csa1G522000;Csa3G175690;Csa5G568310;Csa5G423880;Csa4G005530;Csa5G146960;Csa1G615730;Csa5G628660;Csa5G561790;Csa4G280410;Csa…	K19891+K01179+K19892+K01176+K16055+K01194+K00700+K01810+K01188+K00750+K05350+K00963+K01177+K01087+K01835+K00844+K19893+K00695+K00696+K00688+K07024+K00975+K01214+K00705+K01187+K01193
Carotenoid biosynthesis	20	76	0.000100902	2.10E-03	ko00906	Metabolism	Metabolism of terpenoids and polyketides	Csa3G115620;Csa3G778270;Csa7G014510;Csa6G454360;Csa1G435760;Csa2G357280;Csa2G297200;Csa4G063980;Csa3G778280;Csa7G414470;Csa5G152820;Csa7G414490;Csa4G639800;Csa1G168880;Csa3G912970;Csa4G064690;Csa3G566330;Csa1G570190;Csa6G502660;Csa4G269130	K15747+K09841+K09838+K09840+K09843+K09839+K02291+K15746+K09835+K09842
Glutathione metabolism	24	108	0.000369082	6.31E-03	ko00480	Metabolism	Metabolism of other amino acids	Csa6G000060;Csa4G056700;Csa4G304760;Csa3G736660;Csa4G304250;Csa4G303690;Csa3G126940;Csa3G889840;Csa1G005540;Csa4G296130;Csa4G064120;Csa5G139500;Csa4G017110;Csa7G395820;Csa1G033160;Csa1G033130;Csa7G075630;Csa6G507100;Csa4G304750;Csa3G133880;Csa1G033120;Csa4G064650;Csa3G133380;Csa4G303680	K01469+K01255+K00799+K00434+K00797+K01256
Flavone and flavonol biosynthesis	10	28	0.000403783	6.31E-03	ko00944	Metabolism	Biosynthesis of other secondary metabolites	Csa3G046230;Csa5G159100;Csa3G651820;Csa3G047730;Csa1G499330;Csa1G499310;Csa5G159620;Csa3G046220;Csa3G651800;Csa1G499320	K05279+K05280+K13264
Valine, leucine and isoleucine degradation	14	59	0.003105552	4.31E-02	ko00280	Metabolism	Amino acid metabolism	Csa2G352930;Csa6G395130;Csa3G842010;Csa3G164470;Csa2G129150;Csa3G823050;Csa4G043870;Csa1G599400;Csa6G291910;Csa7G387180;Csa6G430140;Csa7G448900;Csa3G168970;Csa3G133140	K00826+K00166+K01640+K09699+K07513+K00128+K00167+K00253+K01968+K14085+K00382
Tryptophan metabolism	15	70	0.006285062	7.47E-02	ko00380	Metabolism	Amino acid metabolism	Csa2G437050;Csa3G651820;Csa3G133910;Csa2G432220;Csa2G264010;Csa5G589920;Csa3G180280;Csa4G043870;Csa2G264040;Csa2G437040;Csa3G852630;Csa1G097730;Csa3G651800;Csa7G448900;Csa4G269130	K07408+K07409+K07410+K11816+K01426+K03781+K00128+K14085+K11817
Zeatin biosynthesis	10	39	0.006576213	7.47E-02	ko00908	Metabolism	Metabolism of terpenoids and polyketides	Csa7G063950;Csa5G175820;Csa4G647490;Csa5G196560;Csa4G415920;Csa3G150100;Csa1G526840;Csa7G392940;Csa4G343590;Csa4G617410	K13493+K00279+K13495+K10760
Glyoxylate and dicarboxylate metabolism	19	98	0.007185901	7.49E-02	ko00630	Metabolism	Carbohydrate metabolism	Csa1G050360;Csa2G420990;Csa3G836500;Csa7G394650;Csa3G180280;Csa2G000880;Csa3G848200;Csa3G127030;Csa3G002530;Csa3G645980;Csa7G446960;Csa3G002540;Csa3G903520;Csa3G168970;Csa2G422050;Csa3G002550;Csa6G078670;Csa4G025110;Csa3G217150	K01638+K01637+K00122+K00026+K03781+K18121+K01647+K01681+K11517+K15919+K02437+K00382
Caffeine metabolism	5	13	0.00852618	7.96E-02	ko00232	Metabolism	Biosynthesis of other secondary metabolites	Csa2G437050;Csa2G432220;Csa5G589920;Csa2G437040;Csa1G613540	K07409+K00106
Ubiquinone and other terpenoid-quinone biosynthesis	14	66	0.008917489	7.96E-02	ko00130	Metabolism	Metabolism of cofactors and vitamins	Csa3G002400;Csa2G433350;Csa5G154230;Csa4G629470;Csa1G423020;Csa2G401260;Csa6G525490;Csa2G059830;Csa7G420790;Csa6G169360;Csa2G348940;Csa4G046660;Csa2G404880;Csa5G607980	K01904+K00815+K14759+K14760+K09833+K00591+K03183
Pentose phosphate pathway	16	80	0.009652585	8.04E-02	ko00030	Metabolism	Carbohydrate metabolism	Csa5G606770;Csa3G904100;Csa5G167110;Csa2G361580;Csa2G404780;Csa1G329900;Csa4G097630;Csa2G011530;Csa5G568310;Csa2G404760;Csa3G613430;Csa3G435010;Csa1G000670;Csa2G252020;Csa5G148550;Csa4G307360	K01057+K00948+K00850+K01810+K01807+K01835+K00852+K01623+K03841
Galactose metabolism	25	147	0.01268039	9.91E-02	ko00052	Metabolism	Carbohydrate metabolism	Csa2G337760;Csa5G167110;Csa7G407800;Csa1G587990;Csa6G376260;Csa1G002900;Csa6G504610;Csa3G680120;Csa3G307690;Csa4G097630;Csa1G650110;Csa3G838720;Csa5G568310;Csa4G038810;Csa7G039240;Csa1G046280;Csa1G615730;Csa5G292200;Csa5G580630;Csa3G435010;Csa1G000670;Csa1G025130;Csa1G588500;Csa4G430880;Csa4G646140	K12309+K00850+K06611+K12447+K06617+K18819+K00963+K01835+K00844+K07407+K01785+K01187+K01193
Synthesis and degradation of ketone bodies	3	7	0.03060306	2.00E-01	ko00072	Metabolism	Lipid metabolism	Csa3G842010;Csa3G823050;Csa6G430140	K01640
Ascorbate and aldarate metabolism	16	91	0.03073216	2.00E-01	ko00053	Metabolism	Carbohydrate metabolism	Csa1G602530;Csa5G196560;Csa7G063980;Csa6G376260;Csa3G099720;Csa3G889840;Csa4G043870;Csa6G499840;Csa4G017110;Csa1G602540;Csa6G507100;Csa7G448900;Csa6G500640;Csa2G000640;Csa1G575130;Csa7G219200	K00423+K00699+K12447+K08232+K00434+K00128+K14085+K00469+K14190
Acridone alkaloid biosynthesis	2	3	0.03177664	2.00E-01	ko01058	Metabolism	Biosynthesis of other secondary metabolites	Csa3G046230;Csa3G046220	K12643
Selenocompound metabolism	8	36	0.03316516	2.00E-01	ko00450	Metabolism	Metabolism of other amino acids	Csa3G822260;Csa2G006080;Csa1G599580;Csa2G380050;Csa3G113310;Csa1G306810;Csa3G842030;Csa3G872050	K00549+K13811+K08247
Sphingolipid metabolism	18	107	0.03417172	2.00E-01	ko00600	Metabolism	Lipid metabolism	Csa2G337760;Csa1G587990;Csa6G504610;Csa6G094720;Csa1G650110;Csa4G038810;Csa4G304840;Csa7G039240;Csa1G526840;Csa1G073750;Csa3G889760;Csa5G292200;Csa7G063920;Csa5G580630;Csa7G063420;Csa6G490250;Csa1G588500;Csa4G617410	K12309+K01634+K04714+K04628+K04712+K07407+K04708
Limonene and pinene degradation	9	43	0.03523123	2.00E-01	ko00903	Metabolism	Metabolism of terpenoids and polyketides	Csa6G492250;Csa1G032450;Csa5G589920;Csa4G043870;Csa6G492230;Csa2G425750;Csa3G852590;Csa5G593440;Csa6G514850	K00517+K00128
Porphyrin and chlorophyll metabolism	19	116	0.03842121	2.09E-01	ko00860	Metabolism	Metabolism of cofactors and vitamins	Csa2G372750;Csa5G196560;Csa7G063980;Csa1G250130;Csa6G518380;Csa3G075990;Csa4G129620;Csa6G499840;Csa2G000260;Csa5G470560;Csa7G075630;Csa4G165920;Csa3G151460;Csa4G638340;Csa1G009770;Csa4G595970;Csa2G351800;Csa6G507140;Csa5G218840	K02492+K00699+K13606+K03405+K10960+K13544+K02259+K08099+K19073+K03403+K00218+K04035+K01772+K01599
Anthocyanin biosynthesis	4	13	0.04216105	2.14E-01	ko00942	Metabolism	Biosynthesis of other secondary metabolites	Csa4G618500;Csa4G618530;Csa4G620550;Csa7G041330	K12938+K17193
Biosynthesis of amino acids	46	334	0.04283273	2.14E-01	ko01230	Metabolism	Global and overview maps	Csa2G352930;Csa2G404730;Csa4G629470;Csa3G822260;Csa6G008590;Csa3G904100;Csa5G167110;Csa2G404780;Csa1G064170;Csa6G499800;Csa1G574810;Csa6G136020;Csa1G599580;Csa1G329900;Csa1G050380;Csa4G097630;Csa1G145980;Csa6G151110;Csa3G733920;Csa3G127030;Csa2G011530;Csa3G002530;Csa7G239050;Csa5G207950;Csa6G513690;Csa2G404760;Csa2G009560;Csa2G296130;Csa5G589260;Csa2G236630;Csa3G842030;Csa3G002540;Csa7G448900;Csa…	K00826+K10206+K00815+K00549+K00134+K00948+K00850+K01807+K01696+K01626+K01738+K00927+K01940+K05359+K12657+K01647+K01681+K01817+K01620+K00891+K00145+K14085+K01754+K00133+K14682+K01623+K01438
Flavonoid biosynthesis	16	96	0.04735746	2.19E-01	ko00941	Metabolism	Biosynthesis of other secondary metabolites	Csa5G159100;Csa3G651820;Csa4G016490;Csa7G074980;Csa1G263950;Csa5G159620;Csa2G147920;Csa6G108510;Csa4G091870;Csa6G521000;Csa3G651800;Csa4G112650;Csa3G153170;Csa5G221960;Csa7G004030;Csa7G004040	K05280+K13065+K05278+K00475+K01859+K13081
Other glycan degradation	16	96	0.04735746	2.19E-01	ko00511	Metabolism	Glycan biosynthesis and metabolism	Csa2G337760;Csa2G020960;Csa1G587990;Csa6G504610;Csa5G146320;Csa1G650110;Csa4G038810;Csa7G396330;Csa7G039240;Csa4G022950;Csa5G292200;Csa2G034750;Csa1G588500;Csa2G073000;Csa3G840420;Csa3G199050	K12309+K01206+K01444+K12373+K15923
Protein processing in endoplasmic reticulum	54	407	0.0546498	2.34E-01	ko04141	Genetic Information Processing	Folding, sorting and degradation	Csa1G043190;Csa5G646740;Csa3G020090;Csa2G138770;Csa2G338830;Csa6G168250;Csa4G617390;Csa2G010290;Csa4G646340;Csa3G020080;Csa3G113300;Csa3G100800;Csa6G293930;Csa3G165080;Csa5G515060;Csa1G031780;Csa7G312930;Csa2G075330;Csa5G612830;Csa1G064690;Csa5G197100;Csa5G606310;Csa2G070310;Csa5G324000;Csa5G647530;Csa5G622630;Csa4G005000;Csa5G197120;Csa7G020910;Csa4G628890;Csa4G361820;Csa2G022270;Csa4G303700;Csa…	K03868+K13993+K06689+K03094+K09584+K09486+K07151+K09481+K09518+K03283+K12669+K04374+K09555+K09490+K09487+K14006+K10661+K07953+K01228
MAPK signaling pathway - plant	56	425	0.05687542	2.34E-01	ko04016	Environmental Information Processing	Signal transduction	Csa3G710760;Csa6G080320;Csa3G037080;Csa6G012800;Csa2G287080;Csa1G383520;Csa4G015740;Csa2G278170;Csa7G328830;Csa6G505240;Csa6G107910;Csa3G697970;Csa2G021550;Csa7G049170;Csa7G073410;Csa4G052590;Csa4G639740;Csa1G064690;Csa1G065960;Csa3G180280;Csa6G486960;Csa6G513530;Csa3G168410;Csa1G532310;Csa2G428380;Csa1G025960;Csa3G002860;Csa1G050200;Csa3G604110;Csa6G133680;Csa4G012390;Csa4G017110;CsaUNG029170;Cs…	K13420+K20718+K14496+K13449+K14509+K20716+K13425+K13422+K20558+K00940+K02183+K20607+K03781+K13424+K14497+K20557+K20547+K13426+K14514+K14510+K20536
Carbon metabolism	45	333	0.05805611	2.34E-01	ko01200	Metabolism	Global and overview maps	Csa5G606770;Csa1G050360;Csa6G008590;Csa3G904100;Csa2G420990;Csa5G167110;Csa2G361580;Csa2G404780;Csa3G252490;Csa3G836500;Csa1G574810;Csa6G136020;Csa1G329900;Csa3G006690;Csa7G394650;Csa3G180280;Csa2G000880;Csa4G097630;Csa3G848200;Csa3G127030;Csa2G011530;Csa3G002530;Csa3G645980;Csa7G239050;Csa7G446960;Csa7G048110;Csa2G404760;Csa1G615730;Csa5G589260;Csa3G002540;Csa6G448730;Csa3G168970;Csa2G422050;Csa…	K01057+K01638+K00134+K00948+K01637+K00850+K01810+K01807+K05298+K00122+K01738+K00927+K00855+K00026+K03781+K18121+K01647+K01681+K11517+K15919+K01595+K00844+K01754+K00382+K01895+K01623+K03841
Sulfur metabolism	9	47	0.05811717	2.34E-01	ko00920	Metabolism	Energy metabolism	Csa2G006080;Csa1G574810;Csa2G380050;Csa1G306810;Csa6G513670;Csa5G589260;Csa2G406690;Csa3G872050;Csa1G062380	K13811+K01738+K05907+K00387
Peroxisome	22	148	0.0687672	2.66E-01	ko04146	Cellular Processes	Transport and catabolism	Csa5G154230;Csa3G748800;Csa6G493920;Csa3G842010;Csa2G129150;Csa3G823050;Csa3G180280;Csa2G000190;Csa3G645980;CsaUNG013090;Csa6G425150;Csa6G520430;Csa6G430140;Csa6G152310;Csa6G148290;Csa3G566330;Csa6G007970;Csa3G045120;Csa1G613540;Csa3G149320;Csa4G001830;Csa3G133140	K12261+K11187+K12663+K01640+K07513+K03781+K13346+K11517+K13354+K13356+K04565+K13237+K01897+K00106+K08726
Arginine and proline metabolism	12	71	0.07210565	2.66E-01	ko00330	Metabolism	Amino acid metabolism	Csa2G264010;Csa1G499330;Csa4G043870;Csa1G005540;Csa3G733920;Csa2G264040;Csa5G139500;Csa7G448900;Csa2G036690;Csa2G036680;Csa5G643300;Csa1G499320	K01426+K14329+K00128+K00797+K12657+K14085+K01611+K00318
Biosynthesis of unsaturated fatty acids	9	49	0.07248165	2.66E-01	ko01040	Metabolism	Lipid metabolism	Csa3G843800;Csa5G011650;Csa2G129150;Csa1G570200;Csa5G612900;Csa4G427270;Csa3G566330;Csa1G570190;Csa3G133140	K00059+K07513+K10251+K10258+K10256
Plant-pathogen interaction	52	399	0.0751682	2.68E-01	ko04626	Organismal Systems	Environmental adaptation	Csa5G627080;Csa3G710760;Csa6G080320;Csa2G287080;Csa1G383520;Csa7G328830;Csa6G505240;Csa3G697970;Csa3G357110;Csa2G286450;Csa3G731150;Csa2G358880;Csa7G049170;Csa4G639740;Csa3G812120;Csa5G611730;Csa6G486960;Csa6G513530;Csa3G168410;Csa2G428380;Csa1G025960;Csa3G854250;Csa2G075440;Csa4G012390;Csa2G382650;Csa3G238180;CsaUNG029170;Csa7G420160;Csa3G119630;Csa6G133770;Csa3G731840;Csa4G051470;Csa2G406060;Cs…	K13448+K13437+K13428+K13420+K13466+K13449+K16225+K13459+K13425+K13434+K13412+K02183+K18835+K13424+K18834+K13436+K05391+K13426+K00864+K09487+K13433
Monobactam biosynthesis	5	22	0.0780331	2.71E-01	ko00261	Metabolism	Biosynthesis of other secondary metabolites	Csa2G006080;Csa2G380050;Csa1G306810;Csa1G004290;Csa3G872050	K13811+K00133
Benzoxazinoid biosynthesis	3	10	0.08234642	2.78E-01	ko00402	Metabolism	Biosynthesis of other secondary metabolites	Csa5G627090;Csa3G135720;Csa2G179730	K13229
Carbon fixation in photosynthetic organisms	15	97	0.090679	2.98E-01	ko00710	Metabolism	Energy metabolism	Csa6G008590;Csa2G404780;Csa3G252490;Csa6G136020;Csa1G329900;Csa3G006690;Csa7G394650;Csa2G011530;Csa7G239050;Csa7G048110;Csa2G404760;Csa2G252020;Csa5G148550;Csa1G050250;Csa4G307360	K00134+K01807+K05298+K00927+K00855+K00026+K01595+K01623+K03841
Diterpenoid biosynthesis	11	67	0.09728258	3.12E-01	ko00904	Metabolism	Metabolism of terpenoids and polyketides	Csa7G434970;Csa3G778270;Csa6G079220;Csa5G157260;Csa1G439830;Csa3G778280;Csa4G022900;Csa3G903530;Csa5G157290;Csa1G168880;Csa6G410650	K04124+K13070+K04123+K20513+K04125+K04120
Fatty acid biosynthesis	10	61	0.1112483	3.45E-01	ko00061	Metabolism	Lipid metabolism	Csa1G447400;Csa3G843800;Csa5G011650;Csa7G343320;Csa6G401370;Csa1G570200;Csa4G427270;Csa4G029990;Csa6G007970;Csa3G149320	K09458+K00059+K10782+K11262+K02372+K01897
Amino sugar and nucleotide sugar metabolism	28	207	0.1132155	3.45E-01	ko00520	Metabolism	Carbohydrate metabolism	Csa6G493920;Csa5G551250;Csa2G361580;Csa2G060530;Csa4G002510;Csa6G376260;Csa5G167200;Csa3G307690;Csa1G179740;Csa3G816050;Csa5G139730;Csa5G568310;CsaUNG013090;Csa4G269160;Csa4G017110;Csa2G354760;Csa1G615730;Csa1G534750;Csa3G149890;Csa3G300600;Csa7G058620;Csa4G128010;Csa6G309980;Csa3G045120;Csa1G039880;Csa5G139770;Csa5G139760;Csa2G073000	K01183+K01810+K00770+K12447+K01809+K00963+K13648+K00326+K01835+K20547+K00844+K00975+K15920+K13379+K12373
Biotin metabolism	6	32	0.119822	3.45E-01	ko00780	Metabolism	Metabolism of cofactors and vitamins	Csa1G447400;Csa3G843800;Csa5G011650;Csa1G570200;Csa4G427270;Csa4G029990	K09458+K00059+K02372
Sesquiterpenoid and triterpenoid biosynthesis	11	70	0.1229619	3.45E-01	ko00909	Metabolism	Metabolism of terpenoids and polyketides	Csa4G293840;Csa6G484610;Csa1G068570;Csa6G485110;Csa6G485120;Csa2G231960;Csa6G056580;Csa5G512850;Csa3G042380;Csa3G097540;Csa5G506320	K00801+K14175+K15803
Isoflavonoid biosynthesis	8	47	0.1231359	3.45E-01	ko00943	Metabolism	Biosynthesis of other secondary metabolites	Csa6G492250;Csa2G234510;Csa1G499330;Csa1G499310;Csa6G492230;Csa2G425750;Csa4G639160;Csa1G499320	K13260+K13258+K13264
Steroid biosynthesis	12	78	0.1243716	3.45E-01	ko00100	Metabolism	Lipid metabolism	Csa4G293840;Csa6G484610;Csa6G485110;Csa6G485120;Csa2G231960;Csa3G689280;Csa6G056580;Csa5G512850;Csa6G522820;Csa6G168240;Csa5G506320;Csa4G103350	K00801+K00559+K09832+K01052+K09828
Ether lipid metabolism	10	63	0.130509	3.55E-01	ko00565	Metabolism	Lipid metabolism	Csa3G038190;Csa1G001490;Csa1G629050;Csa1G526840;Csa2G360750;Csa3G889760;Csa7G063920;Csa7G063420;Csa2G381740;Csa4G617410	K01115+K01114+K04628+K16794
Phenylalanine metabolism	12	81	0.1519404	4.04E-01	ko00360	Metabolism	Amino acid metabolism	Csa3G002400;Csa2G433350;Csa5G154230;Csa4G629470;Csa6G423470;Csa1G423020;Csa2G264010;Csa4G658610;Csa2G264040;Csa6G445770;Csa6G423980;Csa3G234000	K01904+K00815+K00276+K01426+K10775+K00074
Glycolysis / Gluconeogenesis	21	157	0.1654692	4.31E-01	ko00010	Metabolism	Carbohydrate metabolism	Csa6G008590;Csa5G167110;Csa2G361580;Csa6G136020;Csa3G843790;Csa4G043870;Csa4G097630;Csa3G119860;Csa5G568310;Csa7G239050;Csa1G615730;Csa7G448900;Csa3G168970;Csa3G435010;Csa1G000670;CsaUNG006260;Csa2G252020;Csa1G025130;Csa1G050250;Csa1G015740;Csa4G307360	K00134+K00850+K01810+K00927+K01792+K00128+K01835+K00844+K14085+K00382+K01895+K01623+K01785+K03841
Butanoate metabolism	7	43	0.1699019	4.33E-01	ko00650	Metabolism	Carbohydrate metabolism	Csa3G842010;Csa3G823050;Csa2G000880;Csa3G848200;Csa6G430140;Csa3G217150;Csa3G234000	K01640+K18121+K00074
Fatty acid metabolism	15	112	0.2132765	5.33E-01	ko01212	Metabolism	Global and overview maps	Csa1G447400;Csa3G843800;Csa5G011650;Csa2G129150;Csa6G401370;Csa1G570200;Csa5G612900;Csa3G019340;Csa4G427270;Csa3G566330;Csa4G029990;Csa1G570190;Csa6G007970;Csa3G149320;Csa3G133140	K09458+K00059+K07513+K11262+K10251+K10258+K01074+K10256+K02372+K01897
Glycosaminoglycan degradation	11	79	0.2194167	5.38E-01	ko00531	Metabolism	Glycan biosynthesis and metabolism	Csa2G337760;Csa1G587990;Csa6G504610;Csa1G650110;Csa2G270820;Csa4G038810;Csa3G845460;Csa7G039240;Csa5G292200;Csa1G588500;Csa2G073000	K12309+K10532+K12373
Nitrogen metabolism	7	47	0.2320291	5.47E-01	ko00910	Metabolism	Energy metabolism	Csa5G383850;Csa3G776970;Csa3G207890;Csa1G000640;Csa5G383350;Csa2G138200;Csa3G836520	K10534+K01674+K00366+K01673
Propanoate metabolism	7	47	0.2320291	5.47E-01	ko00640	Metabolism	Carbohydrate metabolism	Csa6G395130;Csa3G164470;Csa1G599400;Csa6G401370;Csa3G168970;CsaUNG006260;Csa1G015740	K00166+K09699+K00167+K11262+K00382+K01895
Glycosphingolipid biosynthesis - ganglio series	9	66	0.2697267	6.11E-01	ko00604	Metabolism	Glycan biosynthesis and metabolism	Csa2G337760;Csa1G587990;Csa6G504610;Csa1G650110;Csa4G038810;Csa7G039240;Csa5G292200;Csa1G588500;Csa2G073000	K12309+K12373
Folate biosynthesis	5	33	0.2736869	6.11E-01	ko00790	Metabolism	Metabolism of cofactors and vitamins	Csa1G597180;Csa3G823100;Csa3G895790;CsaUNG024980;Csa3G809930	K01495+K01930+K18482+K13941
Thiamine metabolism	5	33	0.2736869	6.11E-01	ko00730	Metabolism	Metabolism of cofactors and vitamins	Csa3G651700;Csa3G078800;Csa6G067390;Csa1G420340;Csa2G008770	K03147+K03146+K01662+K00939
Fatty acid degradation	6	42	0.2892807	6.34E-01	ko00071	Metabolism	Lipid metabolism	Csa2G129150;Csa4G043870;Csa7G448900;Csa6G007970;Csa3G149320;Csa3G133140	K07513+K00128+K14085+K01897
Glycerolipid metabolism	25	208	0.2956781	6.36E-01	ko00561	Metabolism	Lipid metabolism	Csa2G338830;Csa3G100800;Csa7G024000;Csa5G179220;Csa3G075990;Csa4G043870;Csa3G732400;Csa5G606310;Csa1G613620;Csa3G824990;Csa5G324000;Csa7G020910;Csa6G423450;Csa4G361820;Csa3G101810;Csa7G448900;Csa6G525500;Csa7G432280;Csa4G293170;Csa4G011770;Csa5G580630;Csa6G382950;Csa3G523580;Csa6G507140;Csa1G058140	K01054+K13506+K00679+K00128+K13508+K13523+K14085+K00864+K15728+K07407
Circadian rhythm - plant	21	173	0.3001836	6.36E-01	ko04712	Organismal Systems	Environmental adaptation	Csa2G352370;Csa7G044810;Csa4G124910;Csa2G423550;Csa5G148660;Csa1G071830;Csa4G011750;Csa3G689790;Csa3G119420;Csa1G023050;Csa5G610520;Csa5G352090;Csa6G523330;Csa7G428890;Csa2G356640;Csa1G089510;Csa3G822310;Csa1G046080;Csa6G446400;Csa3G172980;Csa1G039960	K12125+K12135+K16222+K16223+K03097+K16221+K12126
Phenylpropanoid biosynthesis	36	308	0.3076574	6.41E-01	ko00940	Metabolism	Biosynthesis of other secondary metabolites	Csa3G046230;Csa1G077120;Csa3G002400;Csa2G433350;Csa5G154230;Csa5G167220;Csa1G423020;Csa6G451500;Csa5G631510;Csa1G611820;Csa3G047730;Csa5G627090;Csa4G016490;Csa3G852490;Csa7G072740;Csa3G075990;Csa2G147920;Csa1G064150;Csa3G717880;Csa1G507470;Csa3G717870;Csa6G520480;Csa3G046220;Csa6G445770;Csa4G285780;Csa3G135720;Csa4G618530;Csa4G038620;Csa4G285770;Csa4G285730;Csa2G179730;Csa6G507140;Csa6G057130;Csa…	K13066+K00430+K01904+K06892+K01188+K13065+K05350+K13068+K09753+K10775+K12356
Citrate cycle (TCA cycle)	9	69	0.3149362	6.45E-01	ko00020	Metabolism	Carbohydrate metabolism	Csa7G394650;Csa3G127030;Csa3G002530;Csa3G002540;Csa3G168970;Csa2G422050;Csa3G002550;Csa6G078670;Csa4G025110	K00026+K01647+K01681+K00382
Phenylalanine, tyrosine and tryptophan biosynthesis	8	61	0.3250807	6.55E-01	ko00400	Metabolism	Amino acid metabolism	Csa4G629470;Csa1G064170;Csa6G499800;Csa1G145980;Csa6G151110;Csa5G207950;Csa6G513690;Csa2G296130	K00815+K01696+K01626+K05359+K01817+K00891
Plant hormone signal transduction	66	585	0.3354571	6.63E-01	ko04075	Environmental Information Processing	Signal transduction	Csa1G231530;Csa5G166440;Csa6G491650;Csa6G012800;Csa2G287080;Csa4G015740;Csa1G011510;Csa7G008460;Csa6G107910;Csa7G008440;Csa1G162100;Csa1G470410;Csa2G403160;Csa2G258810;Csa2G372780;Csa6G124120;Csa1G597690;Csa2G258710;Csa2G258620;Csa6G031950;Csa6G109640;Csa6G518210;Csa1G065960;Csa3G844850;Csa4G007100;Csa3G002860;Csa1G466560;Csa6G517960;Csa3G604110;Csa7G452370;Csa4G641660;Csa3G198490;Csa2G011420;Csa…	K14484+K14505+K14496+K13449+K14509+K13415+K14488+K13422+K14431+K14487+K13464+K14494+K14486+K14491+K14493+K14497+K14490+K12126+K16189+K14514+K14517+K14510+K14500
Pentose and glucuronate interconversions	26	222	0.339236	6.63E-01	ko00040	Metabolism	Carbohydrate metabolism	Csa3G133180;Csa5G567800;Csa7G414390;Csa3G890080;Csa3G176240;Csa5G196560;Csa7G063980;Csa6G376260;Csa7G447990;Csa5G622520;Csa3G307690;Csa3G745520;Csa7G343870;Csa3G126790;Csa3G176260;Csa6G499840;Csa2G155600;Csa5G150430;Csa5G601470;Csa1G049960;Csa5G604240;Csa2G348790;Csa3G121720;Csa4G043950;Csa7G037590;Csa7G405320	K01728+K01051+K00699+K12447+K00963+K01213+K01184
Cysteine and methionine metabolism	15	125	0.356843	6.75E-01	ko00270	Metabolism	Amino acid metabolism	Csa2G352930;Csa4G629470;Csa3G822260;Csa1G574810;Csa1G599580;Csa7G394650;Csa1G005540;Csa5G139500;Csa3G006640;Csa6G520480;Csa5G589260;Csa3G842030;Csa1G004290;Csa2G036690;Csa2G036680	K00826+K00815+K00549+K01738+K00026+K00797+K00558+K05933+K00133+K01611
Brassinosteroid biosynthesis	3	20	0.3620368	6.75E-01	ko00905	Metabolism	Metabolism of terpenoids and polyketides	Csa5G641590;Csa6G001760;Csa4G038710	K12640+K09588+K09587
Lysine biosynthesis	3	20	0.3620368	6.75E-01	ko00300	Metabolism	Amino acid metabolism	Csa2G404730;Csa7G448900;Csa1G004290	K10206+K14085+K00133
beta-Alanine metabolism	7	56	0.3903749	7.11E-01	ko00410	Metabolism	Metabolism of other amino acids	Csa6G423470;Csa4G658610;Csa4G043870;Csa1G005540;Csa5G139500;Csa7G448900;Csa6G423980	K00276+K00128+K00797+K14085
Histidine metabolism	3	21	0.3923689	7.11E-01	ko00340	Metabolism	Amino acid metabolism	Csa3G791490;Csa4G043870;Csa7G448900	K01590+K00128+K14085
ABC transporters	14	120	0.4055312	7.15E-01	ko02010	Environmental Information Processing	Membrane transport	Csa3G873270;Csa6G434390;Csa2G335550;Csa6G046240;Csa3G813820;Csa1G009600;Csa1G039330;Csa6G151640;Csa3G774730;Csa1G009610;Csa5G636450;Csa5G633170;Csa3G740240;Csa3G752490	K05658+K05681+K05674+K05643+K05657+K05656
Monoterpenoid biosynthesis	2	13	0.4117871	7.15E-01	ko00902	Metabolism	Metabolism of terpenoids and polyketides	Csa1G068570;Csa1G070080	K15086
Glycosphingolipid biosynthesis - globo and isoglobo series	2	13	0.4117871	7.15E-01	ko00603	Metabolism	Glycan biosynthesis and metabolism	Csa5G580630;Csa2G073000	K07407+K12373
Stilbenoid, diarylheptanoid and gingerol biosynthesis	10	85	0.4235034	7.25E-01	ko00945	Metabolism	Biosynthesis of other secondary metabolites	Csa6G492250;Csa4G016490;Csa1G032450;Csa5G589920;Csa2G147920;Csa6G492230;Csa2G425750;Csa3G852590;Csa5G593440;Csa6G514850	K00517+K13065
Glycine, serine and threonine metabolism	12	105	0.4478776	7.57E-01	ko00260	Metabolism	Amino acid metabolism	Csa6G423470;Csa1G064170;Csa4G658610;Csa7G446960;Csa2G009560;Csa7G448900;Csa3G903520;Csa6G448730;Csa1G004290;Csa1G006270;Csa3G168970;Csa6G423980	K00276+K01696+K15919+K01620+K14085+K02437+K01754+K00133+K00130+K00382
Glycerophospholipid metabolism	15	134	0.4646497	7.74E-01	ko00564	Metabolism	Lipid metabolism	Csa4G004780;Csa7G024000;Csa3G038190;Csa4G011780;Csa1G042800;Csa1G001490;Csa3G732400;Csa7G291720;Csa1G613620;Csa1G629050;Csa6G423450;Csa4G293170;Csa1G025050;Csa5G457740;Csa2G381740	K06130+K13506+K01115+K18696+K05929+K01114+K13508+K14156+K13523+K15728+K00006
Glycosylphosphatidylinositol (GPI)-anchor biosynthesis	4	33	0.4751811	7.82E-01	ko00563	Metabolism	Glycan biosynthesis and metabolism	Csa3G841990;Csa7G071570;Csa2G402110;Csa3G826660	K03860
Vitamin B6 metabolism	3	25	0.5085698	8.26E-01	ko00750	Metabolism	Metabolism of cofactors and vitamins	Csa4G614230;Csa6G185290;Csa7G446840	K05275+K06215
Indole alkaloid biosynthesis	8	74	0.5411626	8.44E-01	ko00901	Metabolism	Biosynthesis of other secondary metabolites	Csa6G490090;Csa3G075990;Csa4G129620;Csa7G074970;Csa3G821590;Csa6G507140;Csa3G002390;Csa6G519450	K08233+K21026+K01757
Isoquinoline alkaloid biosynthesis	4	36	0.5456532	8.44E-01	ko00950	Metabolism	Biosynthesis of other secondary metabolites	Csa4G629470;Csa6G423470;Csa4G658610;Csa6G423980	K00815+K00276
Tropane, piperidine and pyridine alkaloid biosynthesis	5	46	0.5536917	8.44E-01	ko00960	Metabolism	Biosynthesis of other secondary metabolites	Csa4G629470;Csa6G423470;Csa4G658610;Csa6G423980;Csa1G570190	K00815+K00276+K08081
2-Oxocarboxylic acid metabolism	12	113	0.5537745	8.44E-01	ko01210	Metabolism	Global and overview maps	Csa2G352930;Csa3G127030;Csa3G002530;Csa2G236630;Csa3G002540;Csa1G004290;Csa6G495740;Csa2G422050;Csa3G002550;Csa6G078670;Csa4G025110;Csa3G902920	K00826+K01647+K01681+K00145+K00133+K14682+K01438
Purine metabolism	26	246	0.5539468	8.44E-01	ko00230	Metabolism	Nucleotide metabolism	Csa3G904100;Csa2G006080;Csa3G116790;Csa2G060410;Csa6G405970;Csa2G382700;Csa4G052590;Csa3G078280;Csa4G022900;Csa2G380050;Csa7G239630;Csa5G167170;Csa1G050200;Csa3G002940;Csa1G306810;Csa5G568310;Csa6G517400;Csa6G400300;Csa3G710810;Csa2G008770;Csa3G073830;Csa1G013210;Csa3G423800;Csa3G872050;Csa1G613540;Csa2G278160	K00948+K13811+K03006+K00856+K00940+K01951+K00088+K13484+K01835+K03002+K00939+K14977+K00106+K02320
Cyanoamino acid metabolism	14	134	0.5766929	8.60E-01	ko00460	Metabolism	Metabolism of other amino acids	Csa2G049980;Csa7G063950;Csa5G196560;Csa7G063980;Csa1G611820;Csa3G852490;Csa3G075990;Csa1G064150;Csa6G499840;Csa3G889760;Csa7G063920;Csa7G063420;Csa6G507140;Csa7G062920	K08248+K13030+K01188+K05350
Phagosome	9	86	0.5777396	8.60E-01	ko04145	Cellular Processes	Transport and catabolism	Csa1G042790;Csa6G293930;Csa2G003580;Csa6G497050;Csa2G368830;Csa4G000580;Csa2G364570;Csa3G129580;Csa3G878880	K07375+K09481+K04392+K07374+K02154+K03661
Oxidative phosphorylation	13	127	0.6075099	8.91E-01	ko00190	Metabolism	Energy metabolism	Csa6G095940;Csa4G006220;Csa3G728010;Csa1G045600;Csa2G354640;Csa1G212840;Csa6G016970;Csa2G000260;Csa2G364570;Csa1G008520;Csa1G000670;Csa2G033950;Csa3G878880	K01507+K01535+K03935+K03937+K02113+K02259+K02154+K03955+K03661
Fatty acid elongation	6	59	0.6131725	8.91E-01	ko00062	Metabolism	Lipid metabolism	Csa3G144140;Csa1G570200;Csa5G612900;Csa3G019340;Csa2G361630;Csa1G570190	K15397+K10251+K10258+K01074
Fructose and mannose metabolism	10	99	0.6226742	8.95E-01	ko00051	Metabolism	Carbohydrate metabolism	Csa5G167110;Csa5G167200;Csa4G097630;Csa1G615730;Csa3G859700;Csa3G300600;Csa3G435010;Csa1G000670;Csa2G252020;Csa4G307360	K00850+K01809+K00844+K19355+K01623+K03841
Linoleic acid metabolism	7	70	0.6307172	8.96E-01	ko00591	Metabolism	Lipid metabolism	Csa2G437050;Csa2G023900;Csa2G432220;Csa5G589920;Csa2G437040;Csa7G374620;Csa2G028500	K07409+K15718+K00454
Non-homologous end-joining	1	9	0.6383025	8.96E-01	ko03450	Genetic Information Processing	Replication and repair	Csa7G064000	K10886
Lysine degradation	5	54	0.6975768	9.69E-01	ko00310	Metabolism	Amino acid metabolism	Csa5G505750;Csa6G011060;Csa4G043870;Csa1G598330;Csa7G448900	K19199+K11420+K00128+K14157+K14085
Cutin, suberine and wax biosynthesis	5	57	0.7424166	1.00E+00	ko00073	Metabolism	Lipid metabolism	Csa5G628130;Csa7G198310;Csa6G487550;Csa6G079750;Csa6G152310	K17991+K13407+K15405+K15404+K13356
RNA polymerase	10	111	0.7604091	1.00E+00	ko03020	Genetic Information Processing	Transcription	Csa3G116790;Csa2G060410;Csa2G382700;Csa3G078280;Csa3G002940;Csa6G517400;Csa6G400300;Csa3G710810;Csa1G013210;Csa3G423800	K03006+K03002
Riboflavin metabolism	2	25	0.7633975	1.00E+00	ko00740	Metabolism	Metabolism of cofactors and vitamins	Csa6G079780;Csa6G128010	K20884+K00793
Inositol phosphate metabolism	10	115	0.7975233	1.00E+00	ko00562	Metabolism	Carbohydrate metabolism	Csa5G611750;Csa1G001490;Csa1G531190;Csa1G629050;Csa6G051500;Csa3G734960;Csa2G368840;Csa2G000640;Csa1G575130;Csa1G531180	K18081+K01114+K05857+K20279+K01099+K00469
Pyruvate metabolism	9	105	0.8026236	1.00E+00	ko00620	Metabolism	Carbohydrate metabolism	Csa1G050360;Csa7G394650;Csa4G043870;Csa7G048110;Csa6G401370;Csa7G448900;Csa3G168970;CsaUNG006260;Csa1G015740	K01638+K00026+K00128+K01595+K11262+K14085+K00382+K01895
Endocytosis	31	336	0.8318937	1.00E+00	ko04144	Cellular Processes	Transport and catabolism	Csa3G316280;Csa2G020960;Csa2G279220;Csa3G902260;Csa5G515060;Csa3G038190;Csa7G312930;Csa2G075330;Csa3G598910;Csa7G446760;Csa2G348230;Csa2G070310;Csa5G647530;Csa6G519480;Csa1G507460;Csa6G091860;Csa2G022270;Csa6G108500;Csa7G312940;Csa3G902960;Csa6G091870;Csa4G153810;Csa3G171180;Csa3G848160;Csa2G021510;Csa6G032470;Csa2G381740;Csa2G034750;Csa4G008240;Csa2G074250;Csa3G271380	K12486+K10396+K12493+K03283+K01115+K12198+K19476+K12472+K05747+K12471+K12489+K12191
alpha-Linolenic acid metabolism	7	90	0.8589881	1.00E+00	ko00592	Metabolism	Lipid metabolism	Csa2G129150;Csa6G509050;Csa1G050290;Csa7G374620;Csa1G024920;Csa5G317890;Csa3G133140	K07513+K10526+K00454+K10529
RNA degradation	20	230	0.8636816	1.00E+00	ko03018	Genetic Information Processing	Folding, sorting and degradation	Csa2G338830;Csa5G607990;Csa3G781040;Csa5G167110;Csa3G100800;Csa4G097630;Csa5G606310;Csa3G824990;Csa5G324000;Csa1G021960;Csa7G020910;Csa4G361820;Csa3G101810;Csa1G023040;Csa4G011770;Csa3G627150;Csa6G382950;Csa3G523580;Csa3G435010;Csa1G000670	K12581+K13126+K04077+K08311+K00850+K12603+K07573
Nicotinate and nicotinamide metabolism	2	32	0.8703219	1.00E+00	ko00760	Metabolism	Metabolism of cofactors and vitamins	Csa4G094530;Csa2G349630	K01240+K03517
Terpenoid backbone biosynthesis	10	125	0.871478	1.00E+00	ko00900	Metabolism	Metabolism of terpenoids and polyketides	Csa3G075990;Csa5G642130;Csa6G067390;Csa3G119320;Csa1G420340;Csa6G223500;Csa1G009770;Csa6G223490;Csa7G211090;Csa6G507140	K10960+K15889+K01662+K14066+K13789
Arachidonic acid metabolism	3	45	0.8730401	1.00E+00	ko00590	Metabolism	Lipid metabolism	Csa6G052700;Csa5G503560;Csa4G001830	K15730+K01254+K08726
mRNA surveillance pathway	22	256	0.8861092	1.00E+00	ko03015	Genetic Information Processing	Translation	Csa4G646180;Csa2G338830;Csa3G100800;Csa5G606310;Csa3G824990;Csa5G324000;Csa1G074930;Csa3G866460;Csa7G020910;Csa4G361820;Csa3G101810;Csa6G452090;Csa5G440130;Csa3G122550;Csa4G011770;Csa2G368840;Csa7G221340;Csa6G382950;Csa3G881700;Csa7G037650;Csa3G523580;Csa6G504630	K14411+K13126+K14409+K14407+K14397+K12812+K14404+K14416
Arginine biosynthesis	4	61	0.902784	1.00E+00	ko00220	Metabolism	Amino acid metabolism	Csa1G050380;Csa2G236630;Csa6G495740;Csa3G902920	K01940+K00145+K14682+K01438
Tyrosine metabolism	4	62	0.9094651	1.00E+00	ko00350	Metabolism	Amino acid metabolism	Csa4G629470;Csa6G423470;Csa4G658610;Csa6G423980	K00815+K00276
Alanine, aspartate and glutamate metabolism	4	64	0.9216135	1.00E+00	ko00250	Metabolism	Amino acid metabolism	Csa6G154500;Csa1G050380;Csa6G183190;Csa6G517220	K01953+K01940
Valine, leucine and isoleucine biosynthesis	2	38	0.92446	1.00E+00	ko00290	Metabolism	Amino acid metabolism	Csa2G352930;Csa6G448730	K00826+K01754
Ubiquitin mediated proteolysis	20	250	0.9363939	1.00E+00	ko04120	Genetic Information Processing	Folding, sorting and degradation	Csa1G043190;Csa2G138770;Csa2G338830;Csa3G121800;Csa3G100800;Csa6G448100;Csa5G418270;Csa1G025970;Csa5G606310;Csa5G324000;Csa5G622630;Csa3G127120;Csa4G506830;Csa7G020910;Csa4G361820;Csa7G420840;Csa2G360750;Csa3G159430;Csa6G382950;Csa4G001830	K03868+K06689+K03094+K10576+K10144+K04506+K10577+K10260+K03353+K03362
Protein export	3	55	0.942586	1.00E+00	ko03060	Genetic Information Processing	Folding, sorting and degradation	Csa6G293930;Csa5G149330;Csa2G006150	K09481+K09490+K13280
Phosphatidylinositol signaling system	8	118	0.9445835	1.00E+00	ko04070	Environmental Information Processing	Signal transduction	Csa4G639740;Csa5G611750;Csa1G531190;Csa6G051500;Csa3G734960;Csa2G368840;Csa3G813300;Csa1G531180	K02183+K18081+K05857+K20279+K01099
DNA replication	4	71	0.9534259	1.00E+00	ko03030	Genetic Information Processing	Replication and repair	Csa6G502800;Csa1G423180;Csa6G499210;Csa2G278160	K10756+K10739+K02540+K02320
Other types of O-glycan biosynthesis	2	44	0.9567456	1.00E+00	ko00514	Metabolism	Glycan biosynthesis and metabolism	Csa2G061580;Csa6G401400	K03691+K20782
Mismatch repair	3	59	0.9588034	1.00E+00	ko03430	Genetic Information Processing	Replication and repair	Csa6G502800;Csa1G423180;Csa1G464550	K10756+K10739+K10746
Pyrimidine metabolism	17	228	0.9607534	1.00E+00	ko00240	Metabolism	Nucleotide metabolism	Csa7G048620;Csa3G116790;Csa2G060410;Csa2G382700;Csa4G052590;Csa3G078280;Csa1G050200;Csa3G002940;Csa4G094530;Csa6G517400;Csa6G538800;Csa6G400300;Csa3G710810;Csa1G013210;Csa3G423800;Csa4G006250;Csa2G278160	K09903+K03006+K00940+K01240+K01937+K03002+K00943+K02320
N-Glycan biosynthesis	3	62	0.9680294	1.00E+00	ko00510	Metabolism	Glycan biosynthesis and metabolism	Csa2G010290;Csa1G064690;Csa1G033210	K07151+K12669+K01228
RNA transport	27	362	0.9854594	1.00E+00	ko03013	Genetic Information Processing	Translation	Csa2G338830;Csa3G733360;Csa3G100800;Csa3G765090;Csa5G077750;Csa7G060180;Csa1G025970;Csa5G606310;Csa3G824990;Csa5G324000;Csa6G349840;Csa5G156180;Csa7G020910;Csa4G361820;Csa3G101810;Csa1G072470;Csa5G077740;Csa3G247880;Csa4G011770;Csa2G317420;Csa2G368840;Csa6G382950;Csa3G523580;Csa3G149360;Csa2G234550;Csa4G050160;Csa3G915170	K13126+K07562+K14319+K14304+K14292+K10577+K18213+K03252+K03539+K03231+K12812+K03239+K14299
Homologous recombination	9	164	0.9934401	1.00E+00	ko03440	Genetic Information Processing	Replication and repair	Csa6G046260;Csa1G561400;Csa6G517370;Csa3G895910;Csa6G520330;Csa6G486820;Csa1G423180;Csa2G070330;Csa2G033360	K10683+K10882+K10739+K10901
Ribosome biogenesis in eukaryotes	7	138	0.9936489	1.00E+00	ko03008	Genetic Information Processing	Translation	Csa3G733360;Csa3G689790;Csa6G006890;Csa6G523330;Csa5G598700;Csa3G247880;Csa3G159430	K07562+K03097+K14572+K14570+K03539+K14555
Pantothenate and CoA biosynthesis	1	48	0.9956218	1.00E+00	ko00770	Metabolism	Metabolism of cofactors and vitamins	Csa2G352930	K00826
Proteasome	2	68	0.9958442	1.00E+00	ko03050	Genetic Information Processing	Folding, sorting and degradation	Csa2G348230;Csa7G325720	K06699+K02739
Spliceosome	20	313	0.996943	1.00E+00	ko03040	Genetic Information Processing	Transcription	Csa6G101970;Csa6G087740;Csa1G043260;Csa5G515060;Csa7G312930;Csa2G075330;Csa3G844850;Csa5G585390;Csa2G070310;Csa5G647530;Csa5G138510;Csa6G135460;Csa2G022270;Csa5G175910;Csa2G368840;Csa3G889750;Csa2G000750;Csa2G021510;Csa2G074250;Csa3G637990	K12867+K12741+K12871+K03283+K12818+K12890+K12812+K12662
Base excision repair	2	72	0.9972218	1.00E+00	ko03410	Genetic Information Processing	Replication and repair	Csa3G799120;Csa2G138760	K10773+K10802
Aminoacyl-tRNA biosynthesis	6	135	0.9972257	1.00E+00	ko00970	Genetic Information Processing	Translation	Csa6G084580;Csa4G038760;Csa2G264060;Csa6G513530;Csa7G043020;Csa4G280640	K01870+K01892
Nucleotide excision repair	3	99	0.9988858	1.00E+00	ko03420	Genetic Information Processing	Replication and repair	Csa1G043190;Csa6G502800;Csa1G423180	K03868+K10756+K10739
Basal transcription factors	1	61	0.9989974	1.00E+00	ko03022	Genetic Information Processing	Transcription	Csa2G380050	K14651
Ribosome	20	413	0.9999942	1.00E+00	ko03010	Genetic Information Processing	Translation	Csa5G524750;Csa4G154310;Csa1G383520;Csa2G000570;Csa4G095600;Csa6G109650;Csa7G073410;Csa7G431320;Csa1G228960;Csa5G608450;CsaUNG029170;Csa2G004760;Csa7G073420;Csa2G356090;Csa7G274150;Csa4G280640;Csa5G589300;Csa7G420870;Csa2G371100;Csa5G174650	K02935+K02982+K02984+K02903+K02904+K02883+K02882+K02888+K02889+K02863
