# Supplementary material for: Transcriptome Analyses in Different Cucumber Cultivars Provide Novel Insights into Drought Stress Responses
Source: Int J Mol Sci. 2018 Jul 16;19(7):2067. doi: 10.3390/ijms19072067 (PMC6073345; doi:10.3390/ijms19072067)
Supplement: Supplementary file 1 [file ijms-19-02067-s001.zip › Supplemental materials/Table S7 Gene selection.xlsx]

## Sheet: Sheet1
GeneID	Length	L-9_D-Expression	A-16_D-Expression	log2FoldChange(L-9_D/A-16_D)	Padj	Up/Down-Regulation	Pvalue	Cellular Component	Molecular Function	Biological Process	Kegg Orthology	Nr Description
Csa2G121970	2853	5070.97	2365.3	-1.10024	0.000779975	Down	5.77409e-05	GO:0005794//Golgi apparatus	GO:0016157//sucrose synthase activity;GO:0046524//sucrose-phosphate synthase activity	GO:0005985//sucrose metabolic process	K00696//sucrose-phosphate synthase [EC:2.4.1.14]	gi|700206313|gb|KGN61432.1|//hypothetical protein Csa_2G121970 [Cucumis sativus]
Csa2G401440	3090	2237.48	1091.59	-1.03544	0.0277352	Down	0.00434039	GO:0005886//plasma membrane	GO:0016157//sucrose synthase activity;GO:0046524//sucrose-phosphate synthase activity	GO:0005985//sucrose metabolic process	K00696//sucrose-phosphate synthase [EC:2.4.1.14]	gi|700207965|gb|KGN63084.1|//hypothetical protein Csa_2G401440 [Cucumis sativus]
Csa3G784370	1272	3412.92	1102.77	-1.62988	2.88307e-05	Down	1.20064e-06	NA	GO:0000287//magnesium ion binding;GO:0050307//sucrose-phosphate phosphatase activity	GO:0005986//sucrose biosynthetic process;GO:0016311//dephosphorylation	K07024//sucrose-6-phosphatase&#160; [EC:3.1.3.24]	gi|449437508|ref|XP_004136534.1|//PREDICTED: sucrose-phosphatase 1 [Cucumis sativus]
Csa3G149890	1569	10202	3362.52	-1.60123	3.63457e-10	Down	3.86797e-12	GO:0009507//chloroplast	GO:0008878//glucose-1-phosphate adenylyltransferase activity;GO:0005524//ATP binding	GO:0019252//starch biosynthetic process;GO:0005978//glycogen biosynthetic process	K00975//glucose-1-phosphate adenylyltransferase [EC:2.7.7.27]	gi|778678556|ref|XP_004134146.2|//PREDICTED: glucose-1-phosphate adenylyltransferase large subunit 3, chloroplastic/amyloplastic [Cucumis sativus]
Csa4G001950	2457	67.6145	682.772	3.336	4.11456e-92	Up	8.02137e-96	NA	GO:0016157//sucrose synthase activity	GO:0005982//starch metabolic process;GO:0005985//sucrose metabolic process;GO:0010431//seed maturation	K00695//sucrose synthase [EC:2.4.1.13]	gi|700197670|gb|KGN52828.1|//hypothetical protein Csa_4G001950 [Cucumis sativus]
Csa4G001950	2457	2345.46	7726.71	1.71999	0.000127253	Up	6.84169e-06	NA	GO:0016157//sucrose synthase activity	GO:0005982//starch metabolic process;GO:0005985//sucrose metabolic process;GO:0010431//seed maturation	K00695//sucrose synthase [EC:2.4.1.13]	gi|700197670|gb|KGN52828.1|//hypothetical protein Csa_4G001950 [Cucumis sativus]
Csa4G420150	3024	492.709	239.139	-1.04289	0.000204144	Down	1.17477e-05	GO:0005829//cytosol	GO:2001070//starch binding;GO:0010297//heteropolysaccharide binding;GO:0004134//4-alpha-glucanotransferase activity	GO:0005977//glycogen metabolic process;GO:0000025//maltose catabolic process	K00705//4-alpha-glucanotransferase [EC:2.4.1.25]	gi|700199516|gb|KGN54674.1|//hypothetical protein Csa_4G420150 [Cucumis sativus]
Csa5G568310	1749	4872.5	2423.05	-1.00784	7.69377e-05	Down	3.78217e-06	GO:0005829//cytosol;GO:0010319//stromule;GO:0009570//chloroplast stroma	GO:0000287//magnesium ion binding;GO:0004614//phosphoglucomutase activity	GO:0006006//glucose metabolic process;GO:0019252//starch biosynthetic process;GO:0005978//glycogen biosynthetic process;GO:0019388//galactose catabolic process;GO:0009590//detection of gravity	K01835//phosphoglucomutase [EC:5.4.2.2]	gi|449464800|ref|XP_004150117.1|//PREDICTED: phosphoglucomutase, cytoplasmic [Cucumis sativus]
Csa5G322500	2469	1221.96	571.136	-1.09729	0.000990657	Down	7.70356e-05	GO:0005618//cell wall	GO:0016157//sucrose synthase activity	GO:0005985//sucrose metabolic process;GO:0080165//callose deposition in phloem sieve plate	K00695//sucrose synthase [EC:2.4.1.13]	gi|700195736|gb|KGN50913.1|//hypothetical protein Csa_5G322500 [Cucumis sativus]
Csa2G004720	438	1255.11	2945.89	1.2309	3.33189e-05	Up	1.4247e-06	GO:0005730//nucleolus	GO:0003713//transcription coactivator activity;GO:0043565//sequence-specific DNA binding;GO:0003700//transcription factor activity, sequence-specific DNA binding	GO:0009414//response to water deprivation;GO:0009873//ethylene-activated signaling pathway;GO:0009408//response to heat;GO:0009737//response to abscisic acid;GO:0045893//positive regulation of transcription, DNA-templated	K03627//putative transcription factor	gi|449443143|ref|XP_004139340.1|//PREDICTED: multiprotein-bridging factor 1c [Cucumis sativus]
Csa3G808370	312	29.2344	72.946	1.31916	0.000861244	Up	6.51349e-05	GO:0005829//cytosol	NA	GO:0048316//seed development;GO:0009414//response to water deprivation;GO:0006970//response to osmotic stress;GO:0009409//response to cold;GO:0009790//embryo development	NA	gi|700204175|gb|KGN59308.1|//hypothetical protein Csa_3G808370 [Cucumis sativus]
Csa5G207960	1338	11815.2	4338.25	-1.44546	9.55477e-08	Down	1.76949e-09	GO:0016021//integral component of membrane;GO:0031969//chloroplast membrane	GO:0016720//delta12-fatty acid dehydrogenase activity;GO:0016717//oxidoreductase activity, acting on paired donors, with oxidation of a pair of donors resulting in the reduction of molecular oxygen to two molecules of water	GO:0006636//unsaturated fatty acid biosynthetic process;GO:0055114//oxidation-reduction process	K10257//acyl-lipid omega-3 desaturase [EC:1.14.19.25 1.14.19.35 1.14.19.36]	gi|566006141|ref|NP_001274404.1|//omega-3 fatty acid desaturase [Cucumis sativus]
Csa5G199280	879	538.422	231.217	-1.21949	0.0188482	Down	0.00270932	GO:0005887//integral component of plasma membrane;GO:0009506//plasmodesma;GO:0005773//vacuole;GO:0009507//chloroplast	GO:0015250//water channel activity;GO:0015254//glycerol channel activity	GO:0006833//water transport;GO:0009414//response to water deprivation;GO:0034220//ion transmembrane transport;GO:0009992//cellular water homeostasis;GO:0015793//glycerol transport	K09872//aquaporin PIP	gi|525507292|ref|NP_001267686.1|//uncharacterized protein LOC101215145 [Cucumis sativus]
Csa6G408800	942	47.5146	102.866	1.11432	0.00317604	Up	0.000310875	GO:0005634//nucleus	NA	GO:0009738//abscisic acid-activated signaling pathway;GO:0009414//response to water deprivation;GO:0009651//response to salt stress;GO:0010029//regulation of seed germination;GO:0010228//vegetative to reproductive phase transition of meristem	NA	gi|449444911|ref|XP_004140217.1|//PREDICTED: EID1-like F-box protein 3 [Cucumis sativus]
Csa6G524600	1365	89.2056	211.367	1.24455	1.27925e-06	Up	3.46063e-08	GO:0005634//nucleus;GO:0005829//cytosol;GO:0009536//plastid;GO:0005886//plasma membrane	GO:0005524//ATP binding;GO:0004674//protein serine/threonine kinase activity	GO:0009414//response to water deprivation;GO:0010118//stomatal movement;GO:0007584//response to nutrient;GO:0006468//protein phosphorylation;GO:0035556//intracellular signal transduction;GO:0010107//potassium ion import	K07198//5'-AMP-activated protein kinase, catalytic alpha subunit [EC:2.7.11.11]	gi|449433575|ref|XP_004134573.1|//PREDICTED: CBL-interacting serine/threonine-protein kinase 23-like [Cucumis sativus]

## Sheet: Sheet2
Gene ID	L-9	A-16	Regulation	Pvalue	Function
Csa2G121970	5070.97	2365.3	Down	5.77409e-05	sucrose metabolic process
Csa2G401440	2237.48	1091.59	Down	0.00434039	sucrose metabolic process
Csa3G784370	3412.92	1102.77	Down	1.20064e-06	sucrose biosynthetic process
Csa3G149890	10202	3362.52	Down	3.86797e-12	starch biosynthetic process
Csa4G001950	67.6145	682.772	Up	8.02137e-96	sucrose synthase activity
Csa4G001950	2345.46	7726.71	Up	6.84169e-06	sucrose synthase activity
Csa4G420150	492.709	239.139	Down	1.17477e-05	starch binding
Csa5G568310	4872.5	2423.05	Down	3.78217e-06	starch biosynthetic process
Csa5G322500	1221.96	571.136	Down	7.70356e-05	sucrose synthase activity
Csa2G004720	1255.11	2945.89	Up	1.4247e-06	response to water deprivation
Csa3G808370	29.2344	72.946	Up	6.51349e-05	response to water deprivation, osmotic stress
Csa5G207960	11815.2	4338.25	Down	1.76949e-09	response to water deprivation
Csa5G199280	538.422	231.217	Down	0.00270932	response to water deprivation
Csa6G408800	47.5146	102.866	Up	0.000310875	response to water deprivation
Csa6G524600	89.2056	211.367	Up	3.46063e-08	response to water deprivation, stomatal movement

## Sheet: Sheet3
GeneID	Length	JSH_C-Expression	B80_C-Expression	log2FoldChange(B80_C/JSH_C)	Padj	Up/Down-Regulation	Pvalue	Cellular Component	Molecular Function	Biological Process	Kegg Orthology	Nr Description
Csa3G135070	843	89.6184	20.4253	-2.13344	1.56e-07	Down	3.05e-09	GO:0005634//nucleus;GO:0005886//plasma membrane;GO:0005737//cytoplasm	GO:0005524//ATP binding;GO:0004683//calmodulin-dependent protein kinase activity;GO:0009931//calcium-dependent protein serine/threonine kinase activity;GO:0005516//calmodulin binding	GO:0009738//abscisic acid-activated signaling pathway;GO:0018105//peptidyl-serine phosphorylation;GO:0035556//intracellular signal transduction;GO:0046777//protein autophosphorylation	K04515//calcium/calmodulin-dependent protein kinase (CaM kinase) II [EC:2.7.11.17];K08794//calcium/calmodulin-dependent protein kinase I [EC:2.7.11.17]	gi|449432560|ref|XP_004134067.1|//PREDICTED: phosphoenolpyruvate carboxylase kinase 1-like [Cucumis sativus]
Csa3G838720	2355	46290.6	15435.2	-1.5845	1.71e-05	Down	6.69e-07	GO:0009507//chloroplast	GO:0047268//galactinol-raffinose galactosyltransferase activity	GO:0009737//response to abscisic acid	K06617//raffinose synthase [EC:2.4.1.82]	gi|568384786|ref|NP_001275531.1|//probable galactinol--sucrose galactosyltransferase 5-like [Cucumis sativus]
Csa3G731150	1584	452	155.338	-1.54091	1.97e-10	Down	2.02e-12	GO:0005634//nucleus;GO:0005886//plasma membrane;GO:0005737//cytoplasm	GO:0005524//ATP binding;GO:0004683//calmodulin-dependent protein kinase activity;GO:0005509//calcium ion binding;GO:0009931//calcium-dependent protein serine/threonine kinase activity;GO:0005516//calmodulin binding	GO:0009738//abscisic acid-activated signaling pathway;GO:0018105//peptidyl-serine phosphorylation;GO:0035556//intracellular signal transduction;GO:0046777//protein autophosphorylation	K13412//calcium-dependent protein kinase [EC:2.7.11.1]	gi|449439886|ref|XP_004137716.1|//PREDICTED: calcium-dependent protein kinase 13 [Cucumis sativus]
Csa3G133140	1389	463.01	1758.6	1.92531	5.22e-06	Up	1.72e-07	GO:0005774//vacuolar membrane;GO:0005730//nucleolus;GO:0005829//cytosol;GO:0005739//mitochondrion;GO:0005777//peroxisome;GO:0009507//chloroplast	GO:0003988//acetyl-CoA C-acyltransferase activity	GO:0009789//positive regulation of abscisic acid-activated signaling pathway;GO:0009611//response to wounding;GO:0006635//fatty acid beta-oxidation;GO:0009695//jasmonic acid biosynthetic process;GO:0010111//glyoxysome organization	K07513//acetyl-CoA acyltransferase 1 [EC:2.3.1.16]	gi|525507300|ref|NP_001267690.1|//3-ketoacyl-CoA thiolase 2, peroxisomal-like [Cucumis sativus]
Csa4G639800	1413	9.92787	36.1942	1.8662	0.000337851	Up	2.12e-05	GO:0016021//integral component of membrane	GO:0020037//heme binding;GO:0005506//iron ion binding;GO:0010295//(+)-abscisic acid 8'-hydroxylase activity	GO:0010268//brassinosteroid homeostasis;GO:0007275//multicellular organism development;GO:0016132//brassinosteroid biosynthetic process;GO:0016125//sterol metabolic process;GO:0055114//oxidation-reduction process	K09843//(+)-abscisic acid 8'-hydroxylase [EC:1.14.13.93]	gi|449446995|ref|XP_004141255.1|//PREDICTED: abscisic acid 8'-hydroxylase 4-like [Cucumis sativus]
Csa4G361820	888	1298.18	4273.34	1.71888	2.71e-15	Up	1.04e-17	GO:0005634//nucleus	GO:0003677//DNA binding	GO:0006355//regulation of transcription, DNA-templated;GO:0009788//negative regulation of abscisic acid-activated signaling pathway	K12581//CCR4-NOT transcription complex subunit 7/8;K03094//S-phase kinase-associated protein 1;K13126//polyadenylate-binding protein;K05941//glutathione gamma-glutamylcysteinyltransferase [EC:2.3.2.15];K01054//acylglycerol lipase [EC:3.1.1.23]	gi|449449759|ref|XP_004142632.1|//PREDICTED: NAC domain-containing protein 2-like [Cucumis sativus]
Csa4G430830	1716	276.817	50.0162	-2.46847	3.92e-16	Down	1.29e-18	GO:0005634//nucleus;GO:0005886//plasma membrane;GO:0005737//cytoplasm	GO:0005524//ATP binding;GO:0004683//calmodulin-dependent protein kinase activity;GO:0005509//calcium ion binding;GO:0009931//calcium-dependent protein serine/threonine kinase activity;GO:0005516//calmodulin binding	GO:0009738//abscisic acid-activated signaling pathway;GO:0018105//peptidyl-serine phosphorylation;GO:0035556//intracellular signal transduction;GO:0046777//protein autophosphorylation	K00924	gi|449453165|ref|XP_004144329.1|//PREDICTED: CDPK-related kinase 1-like isoform X1 [Cucumis sativus]
Csa6G382950	891	125.328	405.654	1.69455	1.46e-06	Up	4.08e-08	GO:0005634//nucleus	GO:0003677//DNA binding	GO:0006355//regulation of transcription, DNA-templated;GO:0009788//negative regulation of abscisic acid-activated signaling pathway	K12581//CCR4-NOT transcription complex subunit 7/8;K03094//S-phase kinase-associated protein 1;K13126//polyadenylate-binding protein;K05941//glutathione gamma-glutamylcysteinyltransferase [EC:2.3.2.15];K01054//acylglycerol lipase [EC:3.1.1.23]	gi|449464170|ref|XP_004149802.1|//PREDICTED: NAC domain-containing protein 2-like [Cucumis sativus]
Csa6G448150	1344	1.95114	169.991	6.445	3.66e-24	Up	3.9e-27	GO:0005829//cytosol	GO:0043015//gamma-tubulin binding;GO:0016787//hydrolase activity;GO:0004356//glutamate-ammonia ligase activity;GO:0043621//protein self-association;GO:0008017//microtubule binding	GO:0010311//lateral root formation;GO:0048829//root cap development;GO:0006542//glutamine biosynthetic process;GO:0009737//response to abscisic acid	NA	gi|778717284|ref|XP_011657677.1|//PREDICTED: type-1 glutamine synthetase 1-like isoform X1 [Cucumis sativus]
Csa6G012800	564	4.56634	73.8211	4.01492	8e-14	Up	3.68e-16	GO:0044424//intracellular part	NA	GO:0050794//regulation of cellular process;GO:0050790//regulation of catalytic activity	K14496//abscisic acid receptor PYR/PYL family	gi|449441286|ref|XP_004138413.1|//PREDICTED: abscisic acid receptor PYL4 [Cucumis sativus]
Csa6G408800	942	47.5146	102.866	1.11432	0.00317604	Up	0.000310875	GO:0005634//nucleus	NA	GO:0009738//abscisic acid-activated signaling pathway;GO:0009414//response to water deprivation;GO:0009651//response to salt stress;GO:0010029//regulation of seed germination;GO:0010228//vegetative to reproductive phase transition of meristem	NA	gi|449444911|ref|XP_004140217.1|//PREDICTED: EID1-like F-box protein 3 [Cucumis sativus]
Before
Csa2G373480	489	20.048	51.2104	1.35298	0.00012038	Up	9.32e-06	NA	NA	NA	K14496//abscisic acid receptor PYR/PYL family	gi|778672016|ref|XP_011649730.1|//PREDICTED: lachrymatory-factor synthase-like [Cucumis sativus]
Csa3G133140	1389	171.59	403.255	1.23273	8.5e-14	Up	1.7e-15	GO:0005774//vacuolar membrane;GO:0005730//nucleolus;GO:0005829//cytosol;GO:0005739//mitochondrion;GO:0005777//peroxisome;GO:0009507//chloroplast	GO:0003988//acetyl-CoA C-acyltransferase activity	GO:0009789//positive regulation of abscisic acid-activated signaling pathway;GO:0009611//response to wounding;GO:0006635//fatty acid beta-oxidation;GO:0009695//jasmonic acid biosynthetic process;GO:0010111//glyoxysome organization	K07513//acetyl-CoA acyltransferase 1 [EC:2.3.1.16]	gi|525507300|ref|NP_001267690.1|//3-ketoacyl-CoA thiolase 2, peroxisomal-like [Cucumis sativus]
Csa3G776860	1248	26.3621	68.6492	1.38078	1.05e-05	Up	6.29e-07	GO:0005634//nucleus	GO:0043565//sequence-specific DNA binding;GO:0003700//transcription factor activity, sequence-specific DNA binding	GO:0009737//response to abscisic acid;GO:0045893//positive regulation of transcription, DNA-templated	K14432//ABA responsive element binding factor	gi|168988212|gb|ACA35280.1|//abscisic acid insensitive [Cucumis sativus];gi|778684272|ref|XP_004149224.2|//PREDICTED: protein ABSCISIC ACID-INSENSITIVE 5 [Cucumis sativus]
Csa3G829190	696	41.6911	14.7036	-1.50357	0.0006041	Down	5.69e-05	GO:0005886//plasma membrane	NA	GO:0009651//response to salt stress;GO:2000377//regulation of reactive oxygen species metabolic process;GO:0009737//response to abscisic acid	K03860//phosphatidylinositol glycan, class Q;K20887//xyloglucan glycosyltransferase 4 [EC:2.4.1.-]	gi|778685716|ref|XP_004147446.2|//PREDICTED: gibberellin-regulated protein 14 [Cucumis sativus]
Csa4G312880	618	20.3824	7.92196	-1.36339	0.0137403	Down	0.00208335	GO:0005634//nucleus;GO:0005737//cytoplasm	GO:0010427//abscisic acid binding;GO:0004864//protein phosphatase inhibitor activity;GO:0004872//receptor activity	GO:0080163//regulation of protein serine/threonine phosphatase activity;GO:0009738//abscisic acid-activated signaling pathway;GO:0043086//negative regulation of catalytic activity	K14496//abscisic acid receptor PYR/PYL family	gi|449461793|ref|XP_004148626.1|//PREDICTED: abscisic acid receptor PYL4-like [Cucumis sativus]
Csa4G454650	624	42.868	20.1786	-1.08707	0.0047618	Down	0.000600389	GO:0005634//nucleus;GO:0005829//cytosol	GO:0004674//protein serine/threonine kinase activity;GO:0005524//ATP binding;GO:0009931//calcium-dependent protein serine/threonine kinase activity	GO:0009738//abscisic acid-activated signaling pathway;GO:0009414//response to water deprivation;GO:0006468//protein phosphorylation;GO:0035556//intracellular signal transduction;GO:0005985//sucrose metabolic process;GO:0042742//defense response to bacterium;GO:0046777//protein autophosphorylation;GO:1902456//regulation of stomatal opening;GO:0006636//unsaturated fatty acid biosynthetic process;GO…	K14498//serine/threonine-protein kinase SRK2 [EC:2.7.11.1]	gi|700199599|gb|KGN54757.1|//hypothetical protein Csa_4G454650 [Cucumis sativus];gi|778694842|ref|XP_011653877.1|//PREDICTED: serine/threonine-protein kinase SRK2G-like isoform X1 [Cucumis sativus]
Csa4G639800	1413	3.31437	12.1313	1.87193	0.00325338	Up	0.000385307	GO:0016021//integral component of membrane	GO:0020037//heme binding;GO:0005506//iron ion binding;GO:0010295//(+)-abscisic acid 8'-hydroxylase activity	GO:0010268//brassinosteroid homeostasis;GO:0007275//multicellular organism development;GO:0016132//brassinosteroid biosynthetic process;GO:0016125//sterol metabolic process;GO:0055114//oxidation-reduction process	K09843//(+)-abscisic acid 8'-hydroxylase [EC:1.14.13.93]	gi|449446995|ref|XP_004141255.1|//PREDICTED: abscisic acid 8'-hydroxylase 4-like [Cucumis sativus]
Csa5G623670	957	283.033	110.519	-1.35668	1.6e-13	Down	3.22e-15	GO:0009506//plasmodesma	GO:0005544//calcium-dependent phospholipid binding;GO:0005509//calcium ion binding	GO:0006970//response to osmotic stress;GO:0009737//response to abscisic acid	K17099//annexin A13	gi|449449308|ref|XP_004142407.1|//PREDICTED: annexin D4 [Cucumis sativus]
Csa6G095330	2949	1117.21	2403.91	1.10548	9.82e-36	Up	3.21e-38	GO:0016021//integral component of membrane;GO:0005622//intracellular	GO:0000155//phosphorelay sensor kinase activity;GO:0043424//protein histidine kinase binding	GO:0023014//signal transduction by protein phosphorylation;GO:0071329//cellular response to sucrose stimulus;GO:0010150//leaf senescence;GO:0006970//response to osmotic stress;GO:0009909//regulation of flower development;GO:0070417//cellular response to cold;GO:0042742//defense response to bacterium;GO:0034757//negative regulation of iron ion transport;GO:0010271//regulation of chlorophyll catabo…	K14489//arabidopsis histidine kinase 2/3/4 (cytokinin receptor) [EC:2.7.13.3]	gi|700191262|gb|KGN46466.1|//hypothetical protein Csa_6G095330 [Cucumis sativus]
Csa7G073570	1230	2558.95	5323.32	1.05677	1.05e-35	Up	3.46e-38	NA	GO:0043565//sequence-specific DNA binding;GO:0003700//transcription factor activity, sequence-specific DNA binding	GO:0006355//regulation of transcription, DNA-templated	K14432//ABA responsive element binding factor	gi|449438396|ref|XP_004136974.1|//PREDICTED: ABSCISIC ACID-INSENSITIVE 5-like protein 6 [Cucumis sativus]

## Sheet: Sheet4
Gene ID	L-9 expression	B80 Expression	Regulation	Pvalue	Biological Process
Csa3G135070	89.6184	20.4253	Down	3.05e-09	ABA-activated signaling
Csa3G838720	46290.6	15435.2	Down	6.69e-07	response to ABA
Csa3G731150	452	155.338	Down	2.02e-12	ABA-activated signaling
Csa3G133140	463.01	1758.6	Up	1.72e-07	positive regulation of ABA-activated signaling
Csa4G639800	9.92787	36.1942	Up	2.12e-05	ABA 8'-hydroxylase activity
Csa4G361820	1298.18	4273.34	Up	1.04e-17	negative regulation of ABA-activated signaling
Csa4G430830	276.817	50.0162	Down	1.29e-18	ABA-activated signaling pathway
Csa6G382950	125.328	405.654	Up	4.08e-08	negative regulation of ABA-activated signaling
Csa6G448150	1.95114	169.991	Up	3.9e-27	response to ABA
Csa6G408800	47.5146	102.866	Up	0.000310875	ABA-activated signaling
