# Supplementary material for: Transcriptome Analyses in Different Cucumber Cultivars Provide Novel Insights into Drought Stress Responses
Source: Int J Mol Sci. 2018 Jul 16;19(7):2067. doi: 10.3390/ijms19072067 (PMC6073345; doi:10.3390/ijms19072067)
Supplement: Supplementary file 1 [file ijms-19-02067-s001.zip › Supplemental materials/Table S8 Primers.xlsx]

## Sheet: Sheet1
Gene	Forward	Reverse
Csa2G121970	AAGAGCTCAAGCACTCAGGT	GTCTCCAACCTCACCAAGGA
Csa2G401440	TAACAACCCGACGACTGGAA	CTCCCTCTGAGCTTCCTGAG
Csa3G784370	GTCGAGGAAGCAAGCAAGTT	TTACATCCAACCCGCGTTTC
Csa3G149890	GGTTCTTGCTGCCACTCAAA	TCTTGCTTCTGGCATCCTCA
Csa4G001950	GACCTTTGCTGAGGATGCAG	ACGCATGAGCAATGGTACAC
Csa4G420150	GATCTTCCTTGGCGTGGTTC	GGATACGAGTCCCACCACAT
Csa5G568310	TGCTGGTTTGAAGGGTGTTG	TTTCCAACCAGTGGGAACCT
Csa5G322500	TCGTTGGGTTTCTCGTTTCG	GCCATGAGAGATGCCACAAG
Csa2G004720	GAAGAAATTCGACGCTGGCT	CCAGTTCTGCTTGGCTCATC
Csa3G808370	GGCGAGAGAAAGGAAAGACG	TCTCTGCTGCGTGTTCTACA
Csa5G207960	GTGGCAGTTGCTTCTGTTGA	AATGCTTTGGAATGGCAGCA
Csa5G199280	GGAGGAGCTCACTTCATGGT	CATACCACCGAAAGCCCAAG
Csa6G408800	AACGCGCTTGCTAAGTTGAT	TCTTGGTGAGGAAGCTCTGG
Csa6G524600	GAGATACGAGCTGGGACGAA	GCGCTCTTTGTCCAGGATTT
Csa3G135070	CCACCGTCGAATCACACTTC	TCCGCCAATTTCACCGAATC
Csa3G838720	TCGACGGATCGGATTTCACT	ACGGAGAAGGAGAAGCAACA
Csa3G731150	CTCGAATGCGGGAAAGAAGG	AATCCCTCGTTTGACGGTCT
Csa3G133140	AGCAGGATCAGGCTGCTATT	TAGGCCGAATCCCATCATCC
Csa4G639800	GAGGCAGCGAGATTTGTGTT	AGCTCTGAACCAGCTTCCTT
Csa4G361820	ACCGGAGCTGATAAACCGAT	CACCCTTAGGAGCTTTCCCA
Csa4G430830	GGTCGGAATGTTGCAGTGAA	TCGAGTAGTTCGCCTCCTTC
Csa6G382950	GACAACCGACTTGACTCAGC	CCAGTTCAGGAAGGTCCCAT
Csa6G448150	CGAAAGCATGGTTTGTTGGC	GAAGATTTGTCAGCCGCCAT
Csa6G408800	AACGCGCTTGCTAAGTTGAT	TCTTGGTGAGGAAGCTCTGG
